# Supplementary material for: Functional analysis of Rossmann-like domains reveals convergent evolution of topology and reaction pathways
Source: PLoS Comput Biol. 2019 Dec 23;15(12):e1007569. doi: 10.1371/journal.pcbi.1007569 (PMC6957218; doi:10.1371/journal.pcbi.1007569)
Supplement: S1 Table — (XLSX) [file pcbi.1007569.s013.xlsx]

## Sheet: ECOD_CATH_SCOP
ECOD						SCOP				CATH
X-group	H-group	T-group	F-gr ID	Domain ID	Domain range	Class	Fold	Superfamily	Family	Class	Architecture	Topology	Homologous Superfamily
Rossmann-like	Rossmann-related	NAD(P)-binding Rossmann-fold domains	2003.1.1.1	e1sc6A2	A:108-295	Alpha and beta proteins (a/b)	NAD(P)-binding Rossmann-fold domains	NAD(P)-binding Rossmann-fold domains	Formate/glycerate dehydrogenases, NAD-domain	Alpha Beta	3-Layer(aba) Sandwich	Rossmann fold	NAD(P)-binding Rossmann-like Domain
Rossmann-like	Rossmann-related	NAD(P)-binding Rossmann-fold domains	2003.1.1.100	e1kjnA1	A:6-157	Alpha and beta proteins (a/b)	Hypothetical protein MTH777 (MT0777)	Hypothetical protein MTH777 (MT0777)	Hypothetical protein MTH777 (MT0777)	Alpha Beta	3-Layer(aba) Sandwich	Rossmann fold	Hypothetical protein MTH777 (MT0777)
Rossmann-like	Rossmann-related	NAD(P)-binding Rossmann-fold domains	2003.1.1.107	e2dt5A2	A:78-203	Alpha and beta proteins (a/b)	NAD(P)-binding Rossmann-fold domains	NAD(P)-binding Rossmann-fold domains	Transcriptional repressor Rex, C-terminal domain	Alpha Beta	3-Layer(aba) Sandwich	Rossmann fold	NAD(P)-binding Rossmann-like Domain
Rossmann-like	Rossmann-related	NAD(P)-binding Rossmann-fold domains	2003.1.1.11	e1li4A1	A:190-352	Alpha and beta proteins (a/b)	NAD(P)-binding Rossmann-fold domains	NAD(P)-binding Rossmann-fold domains	Formate/glycerate dehydrogenases, NAD-domain	Alpha Beta	3-Layer(aba) Sandwich	Rossmann fold	NAD(P)-binding Rossmann-like Domain
Rossmann-like	Rossmann-related	NAD(P)-binding Rossmann-fold domains	2003.1.1.12	e4dioB1	B:170-244,B:272-349	n/a	n/a	n/a	n/a	Alpha Beta	3-Layer(aba) Sandwich	Rossmann fold	NAD(P)-binding Rossmann-like Domain
Rossmann-like	Rossmann-related	NAD(P)-binding Rossmann-fold domains	2003.1.1.13	e1ks9A2	A:1-167	Alpha and beta proteins (a/b)	NAD(P)-binding Rossmann-fold domains	NAD(P)-binding Rossmann-fold domains	6-phosphogluconate dehydrogenase-like, N-terminal domain	Alpha Beta	3-Layer(aba) Sandwich	Rossmann fold	NAD(P)-binding Rossmann-like Domain
Rossmann-like	Rossmann-related	NAD(P)-binding Rossmann-fold domains	2003.1.1.15	e1y81A1	A:6-121	Alpha and beta proteins (a/b)	NAD(P)-binding Rossmann-fold domains	NAD(P)-binding Rossmann-fold domains	CoA-binding domain	Alpha Beta	3-Layer(aba) Sandwich	Rossmann fold	NAD(P)-binding Rossmann-like Domain
Rossmann-like	Rossmann-related	NAD(P)-binding Rossmann-fold domains	2003.1.1.227	e3ndiA3	A:288-414	n/a	n/a	n/a	n/a	Alpha Beta	3-Layer(aba) Sandwich	Rossmann fold	NAD(P)-binding Rossmann-like Domain
Rossmann-like	Rossmann-related	NAD(P)-binding Rossmann-fold domains	2003.1.1.24	e1c1dA1	A:149-349	Alpha and beta proteins (a/b)	NAD(P)-binding Rossmann-fold domains	NAD(P)-binding Rossmann-fold domains	Aminoacid dehydrogenase-like, C-terminal domain	Alpha Beta	3-Layer(aba) Sandwich	Rossmann fold	NAD(P)-binding Rossmann-like Domain
Rossmann-like	Rossmann-related	NAD(P)-binding Rossmann-fold domains	2003.1.1.27	e1y1pA1	A:2-343	Alpha and beta proteins (a/b)	NAD(P)-binding Rossmann-fold domains	NAD(P)-binding Rossmann-fold domains	Tyrosine-dependent oxidoreductases	Alpha Beta	3-Layer(aba) Sandwich	Rossmann fold	NAD(P)-binding Rossmann-like Domain
Rossmann-like	Rossmann-related	NAD(P)-binding Rossmann-fold domains	2003.1.1.3	e1wdkA3	A:311-496	Alpha and beta proteins (a/b)	NAD(P)-binding Rossmann-fold domains	NAD(P)-binding Rossmann-fold domains	6-phosphogluconate dehydrogenase-like, N-terminal domain	Alpha Beta	3-Layer(aba) Sandwich	Rossmann fold	NAD(P)-binding Rossmann-like Domain
Rossmann-like	Rossmann-related	NAD(P)-binding Rossmann-fold domains	2003.1.1.30	e1yqgA2	A:1-152	Alpha and beta proteins (a/b)	NAD(P)-binding Rossmann-fold domains	NAD(P)-binding Rossmann-fold domains	6-phosphogluconate dehydrogenase-like, N-terminal domain	Alpha Beta	3-Layer(aba) Sandwich	Rossmann fold	NAD(P)-binding Rossmann-like Domain
Rossmann-like	Rossmann-related	NAD(P)-binding Rossmann-fold domains	2003.1.1.306	e3on5A6	A:162-336	n/a	n/a	n/a	n/a	Alpha Beta	3-Layer(aba) Sandwich	Rossmann fold	NAD(P)-binding Rossmann-like Domain
Rossmann-like	Rossmann-related	NAD(P)-binding Rossmann-fold domains	2003.1.1.32	e1h9aA2	A:1-181,A:413-426	Alpha and beta proteins (a/b)	NAD(P)-binding Rossmann-fold domains	NAD(P)-binding Rossmann-fold domains	Glyceraldehyde-3-phosphate dehydrogenase-like, N-terminal domain	Alpha Beta	3-Layer(aba) Sandwich	Rossmann fold	NAD(P)-binding Rossmann-like Domain
Rossmann-like	Rossmann-related	NAD(P)-binding Rossmann-fold domains	2003.1.1.332	e1sbyA1	A:1-254	Alpha and beta proteins (a/b)	NAD(P)-binding Rossmann-fold domains	NAD(P)-binding Rossmann-fold domains	Tyrosine-dependent oxidoreductases	Alpha Beta	3-Layer(aba) Sandwich	Rossmann fold	NAD(P)-binding Rossmann-like Domain
Rossmann-like	Rossmann-related	NAD(P)-binding Rossmann-fold domains	2003.1.1.346	e2rirE2	E:126-268	n/a	n/a	n/a	n/a	Alpha Beta	3-Layer(aba) Sandwich	Rossmann fold	NAD(P)-binding Rossmann-like Domain
Rossmann-like	Rossmann-related	NAD(P)-binding Rossmann-fold domains	2003.1.1.348	e5d4vB1	B:9-268	n/a	n/a	n/a	n/a	n/a	n/a	n/a	n/a
Rossmann-like	Rossmann-related	NAD(P)-binding Rossmann-fold domains	2003.1.1.349	e3l5oA2	A:110-251	n/a	n/a	n/a	n/a	Alpha Beta	3-Layer(aba) Sandwich	Rossmann fold	n/a
Rossmann-like	Rossmann-related	NAD(P)-binding Rossmann-fold domains	2003.1.1.35	e1u8xX2	X:3-169	Alpha and beta proteins (a/b)	NAD(P)-binding Rossmann-fold domains	NAD(P)-binding Rossmann-fold domains	LDH N-terminal domain-like	Alpha Beta	3-Layer(aba) Sandwich	Rossmann fold	NAD(P)-binding Rossmann-like Domain
Rossmann-like	Rossmann-related	NAD(P)-binding Rossmann-fold domains	2003.1.1.353	e4mkrB1	B:140-306	n/a	n/a	n/a	n/a	Alpha Beta	3-Layer(aba) Sandwich	Rossmann fold	NAD(P)-binding Rossmann-like Domain
Rossmann-like	Rossmann-related	NAD(P)-binding Rossmann-fold domains	2003.1.1.36	e2b4rP2	P:4-152,P:319-335	Alpha and beta proteins (a/b)	NAD(P)-binding Rossmann-fold domains	NAD(P)-binding Rossmann-fold domains	Glyceraldehyde-3-phosphate dehydrogenase-like, N-terminal domain	Alpha Beta	3-Layer(aba) Sandwich	Rossmann fold	NAD(P)-binding Rossmann-like Domain
Rossmann-like	Rossmann-related	NAD(P)-binding Rossmann-fold domains	2003.1.1.362	e4id9A1	A:-19-301	n/a	n/a	n/a	n/a	Alpha Beta	3-Layer(aba) Sandwich	Rossmann fold	NAD(P)-binding Rossmann-like Domain
Rossmann-like	Rossmann-related	NAD(P)-binding Rossmann-fold domains	2003.1.1.373	e3w6zA2	A:-12-162	n/a	n/a	n/a	n/a	Alpha Beta	3-Layer(aba) Sandwich	Rossmann fold	NAD(P)-binding Rossmann-like Domain
Rossmann-like	Rossmann-related	NAD(P)-binding Rossmann-fold domains	2003.1.1.38	e1np3A2	A:1-182	Alpha and beta proteins (a/b)	NAD(P)-binding Rossmann-fold domains	NAD(P)-binding Rossmann-fold domains	6-phosphogluconate dehydrogenase-like, N-terminal domain	Alpha Beta	3-Layer(aba) Sandwich	Rossmann fold	NAD(P)-binding Rossmann-like Domain
Rossmann-like	Rossmann-related	NAD(P)-binding Rossmann-fold domains	2003.1.1.386	e4l4xA2	A:14-267	n/a	n/a	n/a	n/a	Alpha Beta	3-Layer(aba) Sandwich	Rossmann fold	NAD(P)-binding Rossmann-like Domain
Rossmann-like	Rossmann-related	NAD(P)-binding Rossmann-fold domains	2003.1.1.40	e1t2dA2	A:1-150	Alpha and beta proteins (a/b)	NAD(P)-binding Rossmann-fold domains	NAD(P)-binding Rossmann-fold domains	LDH N-terminal domain-like	Alpha Beta	3-Layer(aba) Sandwich	Rossmann fold	NAD(P)-binding Rossmann-like Domain
Rossmann-like	Rossmann-related	NAD(P)-binding Rossmann-fold domains	2003.1.1.403	e3uicM1	M:-19-239	n/a	n/a	n/a	n/a	Alpha Beta	3-Layer(aba) Sandwich	Rossmann fold	NAD(P)-binding Rossmann-like Domain
Rossmann-like	Rossmann-related	NAD(P)-binding Rossmann-fold domains	2003.1.1.404	e3zu2A1	A:8-422	n/a	n/a	n/a	n/a	Alpha Beta	3-Layer(aba) Sandwich	Rossmann fold	NAD(P)-binding Rossmann-like Domain
Rossmann-like	Rossmann-related	NAD(P)-binding Rossmann-fold domains	2003.1.1.406	e1vm6A2	A:1-96,A:183-214	Alpha and beta proteins (a/b)	NAD(P)-binding Rossmann-fold domains	NAD(P)-binding Rossmann-fold domains	Glyceraldehyde-3-phosphate dehydrogenase-like, N-terminal domain	Alpha Beta	3-Layer(aba) Sandwich	Rossmann fold	NAD(P)-binding Rossmann-like Domain
Rossmann-like	Rossmann-related	NAD(P)-binding Rossmann-fold domains	2003.1.1.407	e4b4oA1	A:1-295	n/a	n/a	n/a	n/a	Alpha Beta	3-Layer(aba) Sandwich	Rossmann fold	NAD(P)-binding Rossmann-like Domain
Rossmann-like	Rossmann-related	NAD(P)-binding Rossmann-fold domains	2003.1.1.408	e1q0qA2	A:1-149,A:275-300	Alpha and beta proteins (a/b)	NAD(P)-binding Rossmann-fold domains	NAD(P)-binding Rossmann-fold domains	Glyceraldehyde-3-phosphate dehydrogenase-like, N-terminal domain	Alpha Beta	3-Layer(aba) Sandwich	Rossmann fold	NAD(P)-binding Rossmann-like Domain
Rossmann-like	Rossmann-related	NAD(P)-binding Rossmann-fold domains	2003.1.1.409	e3s8mA1	A:12-401	n/a	n/a	n/a	n/a	Alpha Beta	3-Layer(aba) Sandwich	Rossmann fold	NAD(P)-binding Rossmann-like Domain
Rossmann-like	Rossmann-related	NAD(P)-binding Rossmann-fold domains	2003.1.1.41	e1vl6A1	A:155-376	Alpha and beta proteins (a/b)	NAD(P)-binding Rossmann-fold domains	NAD(P)-binding Rossmann-fold domains	Aminoacid dehydrogenase-like, C-terminal domain	Alpha Beta	3-Layer(aba) Sandwich	Rossmann fold	NAD(P)-binding Rossmann-like Domain
Rossmann-like	Rossmann-related	NAD(P)-binding Rossmann-fold domains	2003.1.1.410	e1sb8A1	A:1-341	Alpha and beta proteins (a/b)	NAD(P)-binding Rossmann-fold domains	NAD(P)-binding Rossmann-fold domains	Tyrosine-dependent oxidoreductases	Alpha Beta	3-Layer(aba) Sandwich	Rossmann fold	NAD(P)-binding Rossmann-like Domain
Rossmann-like	Rossmann-related	NAD(P)-binding Rossmann-fold domains	2003.1.1.411	e1lj8A2	A:1-286	Alpha and beta proteins (a/b)	NAD(P)-binding Rossmann-fold domains	NAD(P)-binding Rossmann-fold domains	6-phosphogluconate dehydrogenase-like, N-terminal domain	Alpha Beta	3-Layer(aba) Sandwich	Rossmann fold	NAD(P)-binding Rossmann-like Domain
Rossmann-like	Rossmann-related	NAD(P)-binding Rossmann-fold domains	2003.1.1.412	e4j2oC1	C:1-277,C:306-336	n/a	n/a	n/a	n/a	Alpha Beta	3-Layer(aba) Sandwich	Rossmann fold	NAD(P)-binding Rossmann-like Domain
Rossmann-like	Rossmann-related	NAD(P)-binding Rossmann-fold domains	2003.1.1.413	e2fy8A2	A:116-244	Alpha and beta proteins (a/b)	NAD(P)-binding Rossmann-fold domains	NAD(P)-binding Rossmann-fold domains	Potassium channel NAD-binding domain	Alpha Beta	3-Layer(aba) Sandwich	Rossmann fold	NAD(P)-binding Rossmann-like Domain
Rossmann-like	Rossmann-related	NAD(P)-binding Rossmann-fold domains	2003.1.1.414	e1tltA2	A:5-127,A:268-308	Alpha and beta proteins (a/b)	NAD(P)-binding Rossmann-fold domains	NAD(P)-binding Rossmann-fold domains	Glyceraldehyde-3-phosphate dehydrogenase-like, N-terminal domain	Alpha Beta	3-Layer(aba) Sandwich	Rossmann fold	NAD(P)-binding Rossmann-like Domain
Rossmann-like	Rossmann-related	NAD(P)-binding Rossmann-fold domains	2003.1.1.415	e5c4nD1	D:1-100,D:224-250	n/a	n/a	n/a	n/a	n/a	n/a	n/a	n/a
Rossmann-like	Rossmann-related	NAD(P)-binding Rossmann-fold domains	2003.1.1.416	e5c4nD2	D:101-223	n/a	n/a	n/a	n/a	n/a	n/a	n/a	n/a
Rossmann-like	Rossmann-related	NAD(P)-binding Rossmann-fold domains	2003.1.1.417	e1spxA1	A:2-265	Alpha and beta proteins (a/b)	NAD(P)-binding Rossmann-fold domains	NAD(P)-binding Rossmann-fold domains	Tyrosine-dependent oxidoreductases	Alpha Beta	3-Layer(aba) Sandwich	Rossmann fold	NAD(P)-binding Rossmann-like Domain
Rossmann-like	Rossmann-related	NAD(P)-binding Rossmann-fold domains	2003.1.1.418	e1vi2A1	A:107-288	Alpha and beta proteins (a/b)	NAD(P)-binding Rossmann-fold domains	NAD(P)-binding Rossmann-fold domains	Aminoacid dehydrogenase-like, C-terminal domain	Alpha Beta	3-Layer(aba) Sandwich	Rossmann fold	NAD(P)-binding Rossmann-like Domain
Rossmann-like	Rossmann-related	NAD(P)-binding Rossmann-fold domains	2003.1.1.419	e2x5jO2	O:0-148,O:313-331	n/a	n/a	n/a	n/a	Alpha Beta	3-Layer(aba) Sandwich	Rossmann fold	NAD(P)-binding Rossmann-like Domain
Rossmann-like	Rossmann-related	NAD(P)-binding Rossmann-fold domains	2003.1.1.420	e5d2eA2	A:34-260	n/a	n/a	n/a	n/a	n/a	n/a	n/a	n/a
Rossmann-like	Rossmann-related	NAD(P)-binding Rossmann-fold domains	2003.1.1.421	e2g82A2	A:1-148,A:311-330	Alpha and beta proteins (a/b)	NAD(P)-binding Rossmann-fold domains	NAD(P)-binding Rossmann-fold domains	Glyceraldehyde-3-phosphate dehydrogenase-like, N-terminal domain	Alpha Beta	3-Layer(aba) Sandwich	Rossmann fold	NAD(P)-binding Rossmann-like Domain
Rossmann-like	Rossmann-related	NAD(P)-binding Rossmann-fold domains	2003.1.1.43	e2a35A1	A:4-215	Alpha and beta proteins (a/b)	NAD(P)-binding Rossmann-fold domains	NAD(P)-binding Rossmann-fold domains	Tyrosine-dependent oxidoreductases	Alpha Beta	3-Layer(aba) Sandwich	Rossmann fold	NAD(P)-binding Rossmann-like Domain
Rossmann-like	Rossmann-related	NAD(P)-binding Rossmann-fold domains	2003.1.1.44	e1vpdA2	A:3-163	Alpha and beta proteins (a/b)	NAD(P)-binding Rossmann-fold domains	NAD(P)-binding Rossmann-fold domains	6-phosphogluconate dehydrogenase-like, N-terminal domain	Alpha Beta	3-Layer(aba) Sandwich	Rossmann fold	NAD(P)-binding Rossmann-like Domain
Rossmann-like	Rossmann-related	NAD(P)-binding Rossmann-fold domains	2003.1.1.46	e2dc1A2	A:1-110,A:208-236	n/a	n/a	n/a	n/a	Alpha Beta	3-Layer(aba) Sandwich	Rossmann fold	NAD(P)-binding Rossmann-like Domain
Rossmann-like	Rossmann-related	NAD(P)-binding Rossmann-fold domains	2003.1.1.49	e1kyqA3	A:1-150	Alpha and beta proteins (a/b)	NAD(P)-binding Rossmann-fold domains	NAD(P)-binding Rossmann-fold domains	Siroheme synthase N-terminal domain-like	Alpha Beta	3-Layer(aba) Sandwich	Rossmann fold	NAD(P)-binding Rossmann-like Domain
Rossmann-like	Rossmann-related	NAD(P)-binding Rossmann-fold domains	2003.1.1.50	e1txgA2	A:1-180	Alpha and beta proteins (a/b)	NAD(P)-binding Rossmann-fold domains	NAD(P)-binding Rossmann-fold domains	6-phosphogluconate dehydrogenase-like, N-terminal domain	Alpha Beta	3-Layer(aba) Sandwich	Rossmann fold	NAD(P)-binding Rossmann-like Domain
Rossmann-like	Rossmann-related	NAD(P)-binding Rossmann-fold domains	2003.1.1.51	e1xgkA1	A:3-283,A:309-352	Alpha and beta proteins (a/b)	NAD(P)-binding Rossmann-fold domains	NAD(P)-binding Rossmann-fold domains	Tyrosine-dependent oxidoreductases	Alpha Beta	3-Layer(aba) Sandwich	Rossmann fold	NAD(P)-binding Rossmann-like Domain
Rossmann-like	Rossmann-related	NAD(P)-binding Rossmann-fold domains	2003.1.1.54	e3pvzA2	A:3-383	n/a	n/a	n/a	n/a	Alpha Beta	3-Layer(aba) Sandwich	Rossmann fold	NAD(P)-binding Rossmann-like Domain
Rossmann-like	Rossmann-related	NAD(P)-binding Rossmann-fold domains	2003.1.1.56	e1vl0A1	A:0-280	Alpha and beta proteins (a/b)	NAD(P)-binding Rossmann-fold domains	NAD(P)-binding Rossmann-fold domains	Tyrosine-dependent oxidoreductases	Alpha Beta	3-Layer(aba) Sandwich	Rossmann fold	NAD(P)-binding Rossmann-like Domain
Rossmann-like	Rossmann-related	NAD(P)-binding Rossmann-fold domains	2003.1.1.57	e3dfuA1	A:2-129	n/a	n/a	n/a	n/a	Alpha Beta	3-Layer(aba) Sandwich	Rossmann fold	NAD(P)-binding Rossmann-like Domain
Rossmann-like	Rossmann-related	NAD(P)-binding Rossmann-fold domains	2003.1.1.59	e1t4bA2	A:1-133,A:355-367	Alpha and beta proteins (a/b)	NAD(P)-binding Rossmann-fold domains	NAD(P)-binding Rossmann-fold domains	Glyceraldehyde-3-phosphate dehydrogenase-like, N-terminal domain	Alpha Beta	3-Layer(aba) Sandwich	Rossmann fold	NAD(P)-binding Rossmann-like Domain
Rossmann-like	Rossmann-related	NAD(P)-binding Rossmann-fold domains	2003.1.1.61	e1a4iA1	A:127-296	Alpha and beta proteins (a/b)	NAD(P)-binding Rossmann-fold domains	NAD(P)-binding Rossmann-fold domains	Aminoacid dehydrogenase-like, C-terminal domain	Alpha Beta	3-Layer(aba) Sandwich	Rossmann fold	NAD(P)-binding Rossmann-like Domain
Rossmann-like	Rossmann-related	NAD(P)-binding Rossmann-fold domains	2003.1.1.67	e2we7A3	A:204-359	n/a	n/a	n/a	n/a	Alpha Beta	3-Layer(aba) Sandwich	Rossmann fold	NAD(P)-binding Rossmann-like Domain
Rossmann-like	Rossmann-related	NAD(P)-binding Rossmann-fold domains	2003.1.1.69	e2fr1A2	A:1448-1656	Alpha and beta proteins (a/b)	NAD(P)-binding Rossmann-fold domains	NAD(P)-binding Rossmann-fold domains	Tyrosine-dependent oxidoreductases	Alpha Beta	3-Layer(aba) Sandwich	Rossmann fold	NAD(P)-binding Rossmann-like Domain
Rossmann-like	Rossmann-related	NAD(P)-binding Rossmann-fold domains	2003.1.1.70	e4j1qA1	A:1-167	n/a	n/a	n/a	n/a	Alpha Beta	3-Layer(aba) Sandwich	Rossmann fold	NAD(P)-binding Rossmann-like Domain
Rossmann-like	Rossmann-related	NAD(P)-binding Rossmann-fold domains	2003.1.1.71	e3mt5A1	A:343-501	n/a	n/a	n/a	n/a	n/a	n/a	n/a	n/a
Rossmann-like	Rossmann-related	NAD(P)-binding Rossmann-fold domains	2003.1.1.72	e2b0jA2	A:1-242	Alpha and beta proteins (a/b)	NAD(P)-binding Rossmann-fold domains	NAD(P)-binding Rossmann-fold domains	6-phosphogluconate dehydrogenase-like, N-terminal domain	Alpha Beta	3-Layer(aba) Sandwich	Rossmann fold	NAD(P)-binding Rossmann-like Domain
Rossmann-like	Rossmann-related	NAD(P)-binding Rossmann-fold domains	2003.1.1.73	e2vz8A10	A:1409-1521	n/a	n/a	n/a	n/a	Alpha Beta	3-Layer(aba) Sandwich	Rossmann fold	NAD(P)-binding Rossmann-like Domain
Rossmann-like	Rossmann-related	NAD(P)-binding Rossmann-fold domains	2003.1.1.74	e3dmyA1	A:101-175,A:503-555	n/a	n/a	n/a	n/a	Alpha Beta	3-Layer(aba) Sandwich	Rossmann fold	NAD(P)-binding Rossmann-like Domain
Rossmann-like	Rossmann-related	NAD(P)-binding Rossmann-fold domains	2003.1.1.8	e1v3vA2	A:113-294	Alpha and beta proteins (a/b)	NAD(P)-binding Rossmann-fold domains	NAD(P)-binding Rossmann-fold domains	Alcohol dehydrogenase-like, C-terminal domain	Alpha Beta	3-Layer(aba) Sandwich	Rossmann fold	NAD(P)-binding Rossmann-like Domain
Rossmann-like	Rossmann-related	NAD(P)-binding Rossmann-fold domains	2003.1.1.80	e4cvhA2	A:282-451	n/a	n/a	n/a	n/a	n/a	n/a	n/a	n/a
Rossmann-like	Rossmann-related	NAD(P)-binding Rossmann-fold domains	2003.1.1.92	e2g0tA1	A:1-143	n/a	n/a	n/a	n/a	Alpha Beta	3-Layer(aba) Sandwich	Rossmann fold	NAD(P)-binding Rossmann-like Domain
Rossmann-like	Rossmann-related	NAD(P)-binding Rossmann-fold domains	2003.1.1.93	e1u1iA2	A:1-227,A:333-392	Alpha and beta proteins (a/b)	NAD(P)-binding Rossmann-fold domains	NAD(P)-binding Rossmann-fold domains	Glyceraldehyde-3-phosphate dehydrogenase-like, N-terminal domain	Alpha Beta	3-Layer(aba) Sandwich	Rossmann fold	NAD(P)-binding Rossmann-like Domain
Rossmann-like	Rossmann-related	NAD(P)-binding Rossmann-fold domains	2003.1.1.94	e1x7dA3	A:113-295	Alpha and beta proteins (a/b)	NAD(P)-binding Rossmann-fold domains	NAD(P)-binding Rossmann-fold domains	Ornithine cyclodeaminase-like	Alpha Beta	3-Layer(aba) Sandwich	Rossmann fold	NAD(P)-binding Rossmann-like Domain
Rossmann-like	Rossmann-related	NAD(P)-binding Rossmann-fold domains	2003.1.1.96	e2ph5A1	A:6-474	n/a	n/a	n/a	n/a	Alpha Beta	3-Layer(aba) Sandwich	Rossmann fold	NAD(P)-binding Rossmann-like Domain
Rossmann-like	Rossmann-related	NAD(P)-binding Rossmann-fold domains	2003.1.1.97	e4tvbA1	A:3-160,A:391-477	n/a	n/a	n/a	n/a	Alpha Beta	3-Layer(aba) Sandwich	Rossmann fold	NAD(P)-binding Rossmann-like Domain
Rossmann-like	Rossmann-related	NAD(P)-binding Rossmann-fold domains	2003.1.1.98	e1uwkA3	A:140-350	Alpha and beta proteins (a/b)	Urocanase	Urocanase	Urocanase	Alpha Beta	3-Layer(aba) Sandwich	Rossmann fold	Urocanase like domains
Rossmann-like	Rossmann-related	NAD(P)-binding Rossmann-fold domains	2003.1.1.99	e2i76B2	B:2-154	Alpha and beta proteins (a/b)	NAD(P)-binding Rossmann-fold domains	NAD(P)-binding Rossmann-fold domains	6-phosphogluconate dehydrogenase-like, N-terminal domain	Alpha Beta	3-Layer(aba) Sandwich	Rossmann fold	NAD(P)-binding Rossmann-like Domain
Rossmann-like	Rossmann-related	PreATP-grasp domain	2003.1.10.11	e2io8A3	A:379-496	Alpha and beta proteins (a/b)	PreATP-grasp domain	PreATP-grasp domain	Glutathionylspermidine synthase substrate-binding domain-like	n/a	n/a	n/a	n/a
Rossmann-like	Rossmann-related	PreATP-grasp domain	2003.1.10.13	e1i7nA2	A:113-214	Alpha and beta proteins (a/b)	PreATP-grasp domain	PreATP-grasp domain	Synapsin domain	Alpha Beta	3-Layer(aba) Sandwich	Rossmann fold	null
Rossmann-like	Rossmann-related	PreATP-grasp domain	2003.1.10.15	e3etjA3	A:1-78	Alpha and beta proteins (a/b)	PreATP-grasp domain	PreATP-grasp domain	BC N-terminal domain-like	Alpha Beta	3-Layer(aba) Sandwich	Rossmann fold	null
Rossmann-like	Rossmann-related	PreATP-grasp domain	2003.1.10.16	e3t7aA6	A:42-133	n/a	n/a	n/a	n/a	Alpha Beta	3-Layer(aba) Sandwich	Rossmann fold	null
Rossmann-like	Rossmann-related	PreATP-grasp domain	2003.1.10.17	e1uc8A2	A:1-88	Alpha and beta proteins (a/b)	PreATP-grasp domain	PreATP-grasp domain	Lysine biosynthesis enzyme LysX, N-terminal domain	Alpha Beta	3-Layer(aba) Sandwich	Rossmann fold	null
Rossmann-like	Rossmann-related	PreATP-grasp domain	2003.1.10.19	e1z2nX3	X:5-93	n/a	n/a	n/a	n/a	Alpha Beta	3-Layer(aba) Sandwich	Rossmann fold	Inositol 1,3,4-trisphosphate 5/6-kinase domain
Rossmann-like	Rossmann-related	PreATP-grasp domain	2003.1.10.2	e1a9xA4	A:1-127	Alpha and beta proteins (a/b)	PreATP-grasp domain	PreATP-grasp domain	BC N-terminal domain-like	Alpha Beta	3-Layer(aba) Sandwich	Rossmann fold	null
Rossmann-like	Rossmann-related	PreATP-grasp domain	2003.1.10.24	e3n6xA3	A:218-317	n/a	n/a	n/a	n/a	Alpha Beta	3-Layer(aba) Sandwich	Rossmann fold	null
Rossmann-like	Rossmann-related	PreATP-grasp domain	2003.1.10.25	e4j6eA1	A:1-133	n/a	n/a	n/a	n/a	Alpha Beta	3-Layer(aba) Sandwich	Rossmann fold	null
Rossmann-like	Rossmann-related	PreATP-grasp domain	2003.1.10.27	e3wvqA1	A:1-140	n/a	n/a	n/a	n/a	n/a	n/a	n/a	n/a
Rossmann-like	Rossmann-related	PreATP-grasp domain	2003.1.10.28	e4ffnA2	A:1-101	n/a	n/a	n/a	n/a	Alpha Beta	3-Layer(aba) Sandwich	Rossmann fold	NAD(P)-binding Rossmann-like Domain
Rossmann-like	Rossmann-related	PreATP-grasp domain	2003.1.10.29	e3vmmA2	A:2-136	n/a	n/a	n/a	n/a	Alpha Beta	3-Layer(aba) Sandwich	Rossmann fold	null
Rossmann-like	Rossmann-related	PreATP-grasp domain	2003.1.10.30	e3votA3	A:2-110	n/a	n/a	n/a	n/a	Alpha Beta	3-Layer(aba) Sandwich	Rossmann fold	null
Rossmann-like	Rossmann-related	PreATP-grasp domain	2003.1.10.31	e4iwxA2	A:-1-96	n/a	n/a	n/a	n/a	Alpha Beta	3-Layer(aba) Sandwich	Rossmann fold	null
Rossmann-like	Rossmann-related	PreATP-grasp domain	2003.1.10.32	e3df7A2	A:1-107	n/a	n/a	n/a	n/a	Alpha Beta	3-Layer(aba) Sandwich	Rossmann fold	null
Rossmann-like	Rossmann-related	PreATP-grasp domain	2003.1.10.4	e1e4eA2	A:2-131	Alpha and beta proteins (a/b)	PreATP-grasp domain	PreATP-grasp domain	D-Alanine ligase N-terminal domain	Alpha Beta	3-Layer(aba) Sandwich	Rossmann fold	null
Rossmann-like	Rossmann-related	PreATP-grasp domain	2003.1.10.59	e3tiiB2	B:1-64	n/a	n/a	n/a	n/a	Alpha Beta	3-Layer(aba) Sandwich	Rossmann fold	null
Rossmann-like	Rossmann-related	PreATP-grasp domain	2003.1.10.6	e2r85A2	A:1-99	Alpha and beta proteins (a/b)	PreATP-grasp domain	PreATP-grasp domain	PurP N-terminal domain-like	Alpha Beta	3-Layer(aba) Sandwich	Rossmann fold	null
Rossmann-like	Rossmann-related	PreATP-grasp domain	2003.1.10.60	e4wd3B2	B:1-108	n/a	n/a	n/a	n/a	Alpha Beta	3-Layer(aba) Sandwich	Rossmann fold	null
Rossmann-like	Rossmann-related	PreATP-grasp domain	2003.1.10.61	e1w96A3	A:14-183	Alpha and beta proteins (a/b)	PreATP-grasp domain	PreATP-grasp domain	BC N-terminal domain-like	Alpha Beta	3-Layer(aba) Sandwich	Rossmann fold	null
Rossmann-like	Rossmann-related	PreATP-grasp domain	2003.1.10.63	e4wd9A3	A:491-587	n/a	n/a	n/a	n/a	n/a	n/a	n/a	n/a
Rossmann-like	Rossmann-related	PreATP-grasp domain	2003.1.10.7	e1vkzA3	A:4-93	Alpha and beta proteins (a/b)	PreATP-grasp domain	PreATP-grasp domain	BC N-terminal domain-like	Alpha Beta	3-Layer(aba) Sandwich	Rossmann fold	null
Rossmann-like	Rossmann-related	PreATP-grasp domain	2003.1.10.8	e1gsaA2	A:1-122	Alpha and beta proteins (a/b)	PreATP-grasp domain	PreATP-grasp domain	Prokaryotic glutathione synthetase, N-terminal domain	Alpha Beta	3-Layer(aba) Sandwich	Rossmann fold	null
Rossmann-like	Rossmann-related	PreATP-grasp domain	2003.1.10.89	e2qb5A1	A:1-105	n/a	n/a	n/a	n/a	Alpha Beta	3-Layer(aba) Sandwich	Rossmann fold	null
Rossmann-like	Rossmann-related	PreATP-grasp domain	2003.1.10.9	e3kajA1	A:229-332	n/a	n/a	n/a	n/a	Alpha Beta	3-Layer(aba) Sandwich	Rossmann fold	null
Rossmann-like	Rossmann-related	PreATP-grasp domain	2003.1.10.90	e3k1tA2	A:93-206	n/a	n/a	n/a	n/a	Alpha Beta	3-Layer(aba) Sandwich	Rossmann fold	Glutamate-cysteine ligase, N-terminal domain
Rossmann-like	Rossmann-related	PreATP-grasp domain	2003.1.10.91	e4ylrA1	A:40-97	n/a	n/a	n/a	n/a	n/a	n/a	n/a	n/a
Rossmann-like	Rossmann-related	PreATP-grasp domain	2003.1.10.92	e5ig8A2	A:5-127	n/a	n/a	n/a	n/a	n/a	n/a	n/a	n/a
Rossmann-like	Rossmann-related	Formate/glycerate dehydrogenase catalytic domain-like	2003.1.11.1	e1sc6A3	A:7-107,A:296-326	Alpha and beta proteins (a/b)	Flavodoxin-like	Formate/glycerate dehydrogenase catalytic domain-like	Formate/glycerate dehydrogenases, substrate-binding domain	Alpha Beta	3-Layer(aba) Sandwich	Rossmann fold	NAD(P)-binding Rossmann-like Domain
Rossmann-like	Rossmann-related	Formate/glycerate dehydrogenase catalytic domain-like	2003.1.11.10	e2o4cB2	B:1-90,B:258-290	n/a	n/a	n/a	n/a	Alpha Beta	3-Layer(aba) Sandwich	Rossmann fold	NAD(P)-binding Rossmann-like Domain
Rossmann-like	Rossmann-related	Formate/glycerate dehydrogenase catalytic domain-like	2003.1.11.15	e2rirE1	E:2-125,E:269-295	n/a	n/a	n/a	n/a	Alpha Beta	3-Layer(aba) Sandwich	Rossmann fold	NAD(P)-binding Rossmann-like Domain
Rossmann-like	Rossmann-related	Formate/glycerate dehydrogenase catalytic domain-like	2003.1.11.2	e1li4A2	A:3-189,A:353-432	Alpha and beta proteins (a/b)	Flavodoxin-like	Formate/glycerate dehydrogenase catalytic domain-like	S-adenosylhomocystein hydrolase	Alpha Beta	3-Layer(aba) Sandwich	Rossmann fold	null
Rossmann-like	Rossmann-related	Formate/glycerate dehydrogenase catalytic domain-like	2003.1.11.3	e1l7dA2	A:1-143,A:327-377	Alpha and beta proteins (a/b)	Flavodoxin-like	Formate/glycerate dehydrogenase catalytic domain-like	L-alanine dehydrogenase-like	Alpha Beta	3-Layer(aba) Sandwich	Rossmann fold	null
Rossmann-like	Rossmann-related	Formate/glycerate dehydrogenase catalytic domain-like	2003.1.11.5	e4hy3C1	C:7-105,C:297-321	n/a	n/a	n/a	n/a	Alpha Beta	3-Layer(aba) Sandwich	Rossmann fold	NAD(P)-binding Rossmann-like Domain
Rossmann-like	Rossmann-related	Formate/glycerate dehydrogenase catalytic domain-like	2003.1.11.8	e4n18A1	A:1-90,A:278-308	n/a	n/a	n/a	n/a	Alpha Beta	3-Layer(aba) Sandwich	Rossmann fold	NAD(P)-binding Rossmann-like Domain
Rossmann-like	Rossmann-related	UDPG/MGDP dehydrogenase C-terminal domain	2003.1.12.23	e1dljA3	A:295-402	Alpha and beta proteins (a/b)	Adenine nucleotide alpha hydrolase-like	UDP-glucose/GDP-mannose dehydrogenase C-terminal domain	UDP-glucose/GDP-mannose dehydrogenase C-terminal domain	Alpha Beta	3-Layer(aba) Sandwich	Rossmann fold	NAD(P)-binding Rossmann-like Domain
Rossmann-like	Rossmann-related	F420-dependent methylenetetrahydromethanopterin dehydrogenase (MTD)	2003.1.13.1	e1u6kA1	A:2-283	Alpha and beta proteins (a/b)	F420-dependent methylenetetrahydromethanopterin dehydrogenase (MTD)	F420-dependent methylenetetrahydromethanopterin dehydrogenase (MTD)	F420-dependent methylenetetrahydromethanopterin dehydrogenase (MTD)	Alpha Beta	3-Layer(aba) Sandwich	Rossmann fold	F420-dependent methylenetetrahydromethanopterin dehydrogenase (MTD)
Rossmann-like	Rossmann-related	Aspartate/ornithine carbamoyltransferase	2003.1.14.1	e1tugA2	A:151-310	Alpha and beta proteins (a/b)	ATC-like	Aspartate/ornithine carbamoyltransferase	Aspartate/ornithine carbamoyltransferase	Alpha Beta	3-Layer(aba) Sandwich	Rossmann fold	null
Rossmann-like	Rossmann-related	Aspartate/ornithine carbamoyltransferase	2003.1.14.2	e1tugA1	A:1-150	Alpha and beta proteins (a/b)	Ferredoxin-like	Aspartate carbamoyltransferase, Regulatory-chain, N-terminal domain	Aspartate carbamoyltransferase, Regulatory-chain, N-terminal domain	Alpha Beta	3-Layer(aba) Sandwich	Rossmann fold	null
Rossmann-like	Rossmann-related	Aspartate/ornithine carbamoyltransferase	2003.1.14.5	e3txxD1	D:-19-123,D:288-317	n/a	n/a	n/a	n/a	Alpha Beta	3-Layer(aba) Sandwich	Rossmann fold	Aspartate/ornithine carbamoyltransferase
Rossmann-like	Rossmann-related	FAD/NAD(P)-binding domain	2003.1.2.120	e4fk1A2	A:117-230	n/a	n/a	n/a	n/a	Alpha Beta	3-Layer(aba) Sandwich	FAD/NAD(P)-binding domain	FAD/NAD(P)-binding domain
Rossmann-like	Rossmann-related	FAD/NAD(P)-binding domain	2003.1.2.121	e3t2zA2	A:116-263	n/a	n/a	n/a	n/a	Alpha Beta	3-Layer(aba) Sandwich	FAD/NAD(P)-binding domain	null
Rossmann-like	Rossmann-related	FAD/NAD(P)-binding domain	2003.1.2.143	e1ryiA2	A:1-218,A:307-364	Alpha and beta proteins (a/b)	FAD/NAD(P)-binding domain	FAD/NAD(P)-binding domain	FAD-linked reductases, N-terminal domain	Alpha Beta	3-Layer(bba) Sandwich	FAD/NAD(P)-binding domain	null
Rossmann-like	Rossmann-related	FAD/NAD(P)-binding domain	2003.1.2.18	e3s5wB2	B:9-172,B:348-429	n/a	n/a	n/a	n/a	Alpha Beta	3-Layer(aba) Sandwich	FAD/NAD(P)-binding domain	FAD/NAD(P)-binding domain
Rossmann-like	Rossmann-related	FAD/NAD(P)-binding domain	2003.1.2.20	e1trbA2	A:119-244	Alpha and beta proteins (a/b)	FAD/NAD(P)-binding domain	FAD/NAD(P)-binding domain	FAD/NAD-linked reductases, N-terminal and central domains	Alpha Beta	3-Layer(bba) Sandwich	FAD/NAD(P)-binding domain	null
Rossmann-like	Rossmann-related	FAD/NAD(P)-binding domain	2003.1.2.226	e1y56B1	B:2-223,B:312-375	n/a	n/a	n/a	n/a	Alpha Beta	3-Layer(aba) Sandwich	FAD/NAD(P)-binding domain	FAD/NAD(P)-binding domain
Rossmann-like	Rossmann-related	FAD/NAD(P)-binding domain	2003.1.2.269	e2zxiA1	A:1-199,A:351-465	n/a	n/a	n/a	n/a	n/a	n/a	n/a	n/a
Rossmann-like	Rossmann-related	FAD/NAD(P)-binding domain	2003.1.2.270	e1vg0A4	A:3-444,A:558-606	Alpha and beta proteins (a/b)	FAD/NAD(P)-binding domain	FAD/NAD(P)-binding domain	GDI-like N domain	Alpha Beta	3-Layer(aba) Sandwich	FAD/NAD(P)-binding domain	FAD/NAD(P)-binding domain
Rossmann-like	Rossmann-related	FAD/NAD(P)-binding domain	2003.1.2.275	e3t2zA1	A:1-115,A:264-427	n/a	n/a	n/a	n/a	Alpha Beta	3-Layer(bba) Sandwich	FAD/NAD(P)-binding domain	null
Rossmann-like	Rossmann-related	FAD/NAD(P)-binding domain	2003.1.2.282	e1w4xA1	A:10-154,A:390-542	Alpha and beta proteins (a/b)	FAD/NAD(P)-binding domain	FAD/NAD(P)-binding domain	FAD/NAD-linked reductases, N-terminal and central domains	Alpha Beta	3-Layer(bba) Sandwich	FAD/NAD(P)-binding domain	null
Rossmann-like	Rossmann-related	FAD/NAD(P)-binding domain	2003.1.2.283	e1w4xA2	A:155-389	Alpha and beta proteins (a/b)	FAD/NAD(P)-binding domain	FAD/NAD(P)-binding domain	FAD/NAD-linked reductases, N-terminal and central domains	n/a	n/a	n/a	n/a
Rossmann-like	Rossmann-related	FAD/NAD(P)-binding domain	2003.1.2.284	e4b64A2	A:216-406	n/a	n/a	n/a	n/a	Alpha Beta	3-Layer(aba) Sandwich	FAD/NAD(P)-binding domain	FAD/NAD(P)-binding domain
Rossmann-like	Rossmann-related	FAD/NAD(P)-binding domain	2003.1.2.285	e1trbA1	A:1-118,A:245-316	Alpha and beta proteins (a/b)	FAD/NAD(P)-binding domain	FAD/NAD(P)-binding domain	FAD/NAD-linked reductases, N-terminal and central domains	Alpha Beta	3-Layer(bba) Sandwich	FAD/NAD(P)-binding domain	null
Rossmann-like	Rossmann-related	FAD/NAD(P)-binding domain	2003.1.2.286	e2f5vA2	A:43-354,A:553-619	Alpha and beta proteins (a/b)	FAD/NAD(P)-binding domain	FAD/NAD(P)-binding domain	FAD-linked reductases, N-terminal domain	n/a	n/a	n/a	n/a
Rossmann-like	Rossmann-related	FAD/NAD(P)-binding domain	2003.1.2.287	e4hb9A2	A:0-173,A:238-243,A:305-389	n/a	n/a	n/a	n/a	Alpha Beta	3-Layer(aba) Sandwich	FAD/NAD(P)-binding domain	FAD/NAD(P)-binding domain
Rossmann-like	Rossmann-related	FAD/NAD(P)-binding domain	2003.1.2.288	e4cy6A1	A:4-200,A:295-442	n/a	n/a	n/a	n/a	Alpha Beta	3-Layer(aba) Sandwich	FAD/NAD(P)-binding domain	FAD/NAD(P)-binding domain
Rossmann-like	Rossmann-related	FAD/NAD(P)-binding domain	2003.1.2.289	e2vdcK6	K:141-288	n/a	n/a	n/a	n/a	n/a	n/a	n/a	n/a
Rossmann-like	Rossmann-related	FAD/NAD(P)-binding domain	2003.1.2.29	e3k30A2	A:477-622	n/a	n/a	n/a	n/a	Alpha Beta	3-Layer(aba) Sandwich	FAD/NAD(P)-binding domain	FAD/NAD(P)-binding domain
Rossmann-like	Rossmann-related	FAD/NAD(P)-binding domain	2003.1.2.30	e1gteA4	A:288-440	Alpha and beta proteins (a/b)	FAD/NAD(P)-binding domain	FAD/NAD(P)-binding domain	C-terminal domain of adrenodoxin reductase-like	Alpha Beta	3-Layer(bba) Sandwich	FAD/NAD(P)-binding domain	null
Rossmann-like	Rossmann-related	FAD/NAD(P)-binding domain	2003.1.2.32	e1fcdA3	A:115-255	Alpha and beta proteins (a/b)	FAD/NAD(P)-binding domain	FAD/NAD(P)-binding domain	FAD/NAD-linked reductases, N-terminal and central domains	Alpha Beta	3-Layer(bba) Sandwich	FAD/NAD(P)-binding domain	null
Rossmann-like	Rossmann-related	FAD/NAD(P)-binding domain	2003.1.2.56	e1rsgA2	A:6-289,A:460-513	n/a	n/a	n/a	n/a	Alpha Beta	3-Layer(aba) Sandwich	FAD/NAD(P)-binding domain	FAD/NAD(P)-binding domain
Rossmann-like	Rossmann-related	FAD/NAD(P)-binding domain	2003.1.2.59	e2bcgG2	G:5-298,G:400-446	Alpha and beta proteins (a/b)	FAD/NAD(P)-binding domain	FAD/NAD(P)-binding domain	GDI-like N domain	Alpha Beta	3-Layer(aba) Sandwich	FAD/NAD(P)-binding domain	FAD/NAD(P)-binding domain
Rossmann-like	Rossmann-related	FAD/NAD(P)-binding domain	2003.1.2.62	e4uirA1	A:2-388,A:511-646	n/a	n/a	n/a	n/a	n/a	n/a	n/a	n/a
Rossmann-like	Rossmann-related	Nucleotide-binding domain	2003.1.3.29	e3djdA2	A:3-232	n/a	n/a	n/a	n/a	Alpha Beta	3-Layer(aba) Sandwich	FAD/NAD(P)-binding domain	FAD/NAD(P)-binding domain
Rossmann-like	Rossmann-related	Nucleotide-binding domain	2003.1.3.34	e3hdyD1	D:29-389	n/a	n/a	n/a	n/a	Alpha Beta	3-Layer(aba) Sandwich	Rossmann fold	NAD(P)-binding Rossmann-like Domain
Rossmann-like	Rossmann-related	Nucleotide-binding domain	2003.1.3.36	e2bi7A2	A:2-247,A:317-384	Alpha and beta proteins (a/b)	Nucleotide-binding domain	Nucleotide-binding domain	UDP-galactopyranose mutase, N-terminal domain	Alpha Beta	3-Layer(aba) Sandwich	Rossmann fold	NAD(P)-binding Rossmann-like Domain
Rossmann-like	Rossmann-related	Nucleotide-binding domain	2003.1.3.39	e4usqA1	A:13-360	n/a	n/a	n/a	n/a	Alpha Beta	3-Layer(aba) Sandwich	FAD/NAD(P)-binding domain	FAD/NAD(P)-binding domain
Rossmann-like	Rossmann-related	Nucleotide-binding domain	2003.1.3.40	e1gteA5	A:184-287,A:441-532	Alpha and beta proteins (a/b)	Nucleotide-binding domain	Nucleotide-binding domain	N-terminal domain of adrenodoxin reductase-like	Alpha Beta	3-Layer(bba) Sandwich	FAD/NAD(P)-binding domain	null
Rossmann-like	Rossmann-related	Nucleotide-binding domain	2003.1.3.41	e1cjcA2	A:6-106,A:332-460	Alpha and beta proteins (a/b)	Nucleotide-binding domain	Nucleotide-binding domain	N-terminal domain of adrenodoxin reductase-like	Alpha Beta	3-Layer(aba) Sandwich	Rossmann fold	NAD(P)-binding Rossmann-like Domain
Rossmann-like	Rossmann-related	Nucleotide-binding domain	2003.1.3.6	e4b64A1	A:28-215,A:407-491	n/a	n/a	n/a	n/a	Alpha Beta	3-Layer(aba) Sandwich	FAD/NAD(P)-binding domain	FAD/NAD(P)-binding domain
Rossmann-like	Rossmann-related	Nucleotide-binding domain	2003.1.3.9	e3awiA1	A:264-662	n/a	n/a	n/a	n/a	Alpha Beta	3-Layer(aba) Sandwich	FAD/NAD(P)-binding domain	FAD/NAD(P)-binding domain
Rossmann-like	Rossmann-related	DHS-like NAD/FAD-binding domain	2003.1.4.1	e1ytlA1	A:17-174	Alpha and beta proteins (a/b)	DHS-like NAD/FAD-binding domain	DHS-like NAD/FAD-binding domain	ACDE2-like	Alpha Beta	3-Layer(aba) Sandwich	Rossmann fold	TPP-binding domain
Rossmann-like	Rossmann-related	DHS-like NAD/FAD-binding domain	2003.1.4.16	e3hwxA1	A:212-364	n/a	n/a	n/a	n/a	Alpha Beta	3-Layer(aba) Sandwich	Rossmann fold	TPP-binding domain
Rossmann-like	Rossmann-related	DHS-like NAD/FAD-binding domain	2003.1.4.17	e3lq1B6	B:207-380	n/a	n/a	n/a	n/a	Alpha Beta	3-Layer(aba) Sandwich	Rossmann fold	TPP-binding domain
Rossmann-like	Rossmann-related	DHS-like NAD/FAD-binding domain	2003.1.4.18	e3c2qA2	A:174-413	n/a	n/a	n/a	n/a	Alpha Beta	3-Layer(aba) Sandwich	Rossmann fold	putative lor/sdh protein like domains
Rossmann-like	Rossmann-related	DHS-like NAD/FAD-binding domain	2003.1.4.2	e1dhsA1	A:9-369	Alpha and beta proteins (a/b)	DHS-like NAD/FAD-binding domain	DHS-like NAD/FAD-binding domain	Deoxyhypusine synthase, DHS	Alpha Beta	3-Layer(aba) Sandwich	Deoxyhypusine Synthase	Deoxyhypusine Synthase
Rossmann-like	Rossmann-related	DHS-like NAD/FAD-binding domain	2003.1.4.3	e3wdmA1	A:2-260	n/a	n/a	n/a	n/a	Alpha Beta	3-Layer(aba) Sandwich	Rossmann fold	null
Rossmann-like	Rossmann-related	DHS-like NAD/FAD-binding domain	2003.1.4.31	e5a3aA1	A:3-138,A:192-292	n/a	n/a	n/a	n/a	n/a	n/a	n/a	n/a
Rossmann-like	Rossmann-related	DHS-like NAD/FAD-binding domain	2003.1.4.33	e1yc5A2	A:1-117,A:160-245	Alpha and beta proteins (a/b)	DHS-like NAD/FAD-binding domain	DHS-like NAD/FAD-binding domain	Sir2 family of transcriptional regulators	Alpha Beta	3-Layer(aba) Sandwich	Rossmann fold	TPP-binding domain
Rossmann-like	Rossmann-related	DHS-like NAD/FAD-binding domain	2003.1.4.37	e2hjhA1	A:210-367,A:445-556	n/a	n/a	n/a	n/a	Alpha Beta	3-Layer(aba) Sandwich	Rossmann fold	TPP-binding domain
Rossmann-like	Rossmann-related	DHS-like NAD/FAD-binding domain	2003.1.4.44	e5btrA1	A:144-658	n/a	n/a	n/a	n/a	Alpha Beta	3-Layer(aba) Sandwich	Rossmann fold	TPP-binding domain
Rossmann-like	Rossmann-related	DHS-like NAD/FAD-binding domain	2003.1.4.46	e4x3iA1	A:206-277	n/a	n/a	n/a	n/a	n/a	n/a	n/a	n/a
Rossmann-like	Rossmann-related	DHS-like NAD/FAD-binding domain	2003.1.4.47	e1d4oA1	A:5-181	Alpha and beta proteins (a/b)	DHS-like NAD/FAD-binding domain	DHS-like NAD/FAD-binding domain	Transhydrogenase domain III (dIII)	Alpha Beta	3-Layer(aba) Sandwich	Rossmann fold	TPP-binding domain
Rossmann-like	Rossmann-related	DHS-like NAD/FAD-binding domain	2003.1.4.5	e3clsD1	D:196-318	Alpha and beta proteins (a/b)	DHS-like NAD/FAD-binding domain	DHS-like NAD/FAD-binding domain	C-terminal domain of the electron transfer flavoprotein alpha subunit	Alpha Beta	3-Layer(aba) Sandwich	Rossmann fold	TPP-binding domain
Rossmann-like	Rossmann-related	DHS-like NAD/FAD-binding domain	2003.1.4.8	e1t9bA1	A:290-460	Alpha and beta proteins (a/b)	DHS-like NAD/FAD-binding domain	DHS-like NAD/FAD-binding domain	Pyruvate oxidase and decarboxylase, middle domain	Alpha Beta	3-Layer(aba) Sandwich	Rossmann fold	TPP-binding domain
Rossmann-like	Rossmann-related	S-adenosyl-L-methionine-dependent methyltransferases	2003.1.5.1	e1o9gA1	A:2-250	Alpha and beta proteins (a/b)	S-adenosyl-L-methionine-dependent methyltransferases	S-adenosyl-L-methionine-dependent methyltransferases	rRNA methyltransferase AviRa	Alpha Beta	3-Layer(aba) Sandwich	Rossmann fold	Vaccinia Virus protein VP39
Rossmann-like	Rossmann-related	S-adenosyl-L-methionine-dependent methyltransferases	2003.1.5.101	e3iylW5	W:805-1031	n/a	n/a	n/a	n/a	Alpha Beta	3-Layer(aba) Sandwich	Rossmann fold	Vaccinia Virus protein VP39
Rossmann-like	Rossmann-related	S-adenosyl-L-methionine-dependent methyltransferases	2003.1.5.11	e1g8aA1	A:1-227	Alpha and beta proteins (a/b)	S-adenosyl-L-methionine-dependent methyltransferases	S-adenosyl-L-methionine-dependent methyltransferases	Fibrillarin homologue	Alpha Beta	3-Layer(aba) Sandwich	Rossmann fold	Vaccinia Virus protein VP39
Rossmann-like	Rossmann-related	S-adenosyl-L-methionine-dependent methyltransferases	2003.1.5.13	e4atnA3	A:178-357	n/a	n/a	n/a	n/a	Alpha Beta	3-Layer(aba) Sandwich	Rossmann fold	Vaccinia Virus protein VP39
Rossmann-like	Rossmann-related	S-adenosyl-L-methionine-dependent methyltransferases	2003.1.5.15	e1xdzA1	A:0-238	Alpha and beta proteins (a/b)	S-adenosyl-L-methionine-dependent methyltransferases	S-adenosyl-L-methionine-dependent methyltransferases	Glucose-inhibited division protein B (GidB)	Alpha Beta	3-Layer(aba) Sandwich	Rossmann fold	Vaccinia Virus protein VP39
Rossmann-like	Rossmann-related	S-adenosyl-L-methionine-dependent methyltransferases	2003.1.5.17	e2uyoA1	A:14-310	Alpha and beta proteins (a/b)	S-adenosyl-L-methionine-dependent methyltransferases	S-adenosyl-L-methionine-dependent methyltransferases	ML2640-like	Alpha Beta	3-Layer(aba) Sandwich	Rossmann fold	Vaccinia Virus protein VP39
Rossmann-like	Rossmann-related	S-adenosyl-L-methionine-dependent methyltransferases	2003.1.5.177	e3wstA4	A:362-481	n/a	n/a	n/a	n/a	Alpha Beta	3-Layer(aba) Sandwich	Rossmann fold	Vaccinia Virus protein VP39
Rossmann-like	Rossmann-related	S-adenosyl-L-methionine-dependent methyltransferases	2003.1.5.178	e3opyI1	I:5-146,I:193-351	n/a	n/a	n/a	n/a	Alpha Beta	3-Layer(aba) Sandwich	Rossmann fold	null
Rossmann-like	Rossmann-related	S-adenosyl-L-methionine-dependent methyltransferases	2003.1.5.18	e1yf3A1	A:1-259	Alpha and beta proteins (a/b)	S-adenosyl-L-methionine-dependent methyltransferases	S-adenosyl-L-methionine-dependent methyltransferases	N6 adenine-specific DNA methylase, DAM	Alpha Beta	3-Layer(aba) Sandwich	Rossmann fold	Vaccinia Virus protein VP39
Rossmann-like	Rossmann-related	S-adenosyl-L-methionine-dependent methyltransferases	2003.1.5.180	e2pvcB6	B:185-380	n/a	n/a	n/a	n/a	Alpha Beta	3-Layer(aba) Sandwich	Rossmann fold	Vaccinia Virus protein VP39
Rossmann-like	Rossmann-related	S-adenosyl-L-methionine-dependent methyltransferases	2003.1.5.183	e1wy7A1	A:4-204	Alpha and beta proteins (a/b)	S-adenosyl-L-methionine-dependent methyltransferases	S-adenosyl-L-methionine-dependent methyltransferases	Ta1320-like	Alpha Beta	3-Layer(aba) Sandwich	Rossmann fold	Vaccinia Virus protein VP39
Rossmann-like	Rossmann-related	S-adenosyl-L-methionine-dependent methyltransferases	2003.1.5.184	e4xruC1	C:267-436	n/a	n/a	n/a	n/a	n/a	n/a	n/a	n/a
Rossmann-like	Rossmann-related	S-adenosyl-L-methionine-dependent methyltransferases	2003.1.5.19	e2h00A1	A:5-151,A:177-254	Alpha and beta proteins (a/b)	S-adenosyl-L-methionine-dependent methyltransferases	S-adenosyl-L-methionine-dependent methyltransferases	Methyltransferase 10 domain	Alpha Beta	3-Layer(aba) Sandwich	Rossmann fold	Vaccinia Virus protein VP39
Rossmann-like	Rossmann-related	S-adenosyl-L-methionine-dependent methyltransferases	2003.1.5.191	e5hyzA1	A:204-578	n/a	n/a	n/a	n/a	n/a	n/a	n/a	n/a
Rossmann-like	Rossmann-related	S-adenosyl-L-methionine-dependent methyltransferases	2003.1.5.195	e5il0A1	A:369-556	n/a	n/a	n/a	n/a	n/a	n/a	n/a	n/a
Rossmann-like	Rossmann-related	S-adenosyl-L-methionine-dependent methyltransferases	2003.1.5.20	e1ve3A1	A:2-227	Alpha and beta proteins (a/b)	S-adenosyl-L-methionine-dependent methyltransferases	S-adenosyl-L-methionine-dependent methyltransferases	CAC2371-like	Alpha Beta	3-Layer(aba) Sandwich	Rossmann fold	Vaccinia Virus protein VP39
Rossmann-like	Rossmann-related	S-adenosyl-L-methionine-dependent methyltransferases	2003.1.5.23	e3gdhA1	A:634-844	n/a	n/a	n/a	n/a	n/a	n/a	n/a	n/a
Rossmann-like	Rossmann-related	S-adenosyl-L-methionine-dependent methyltransferases	2003.1.5.25	e3ihtA1	A:11-173	n/a	n/a	n/a	n/a	Alpha Beta	3-Layer(aba) Sandwich	Rossmann fold	Vaccinia Virus protein VP39
Rossmann-like	Rossmann-related	S-adenosyl-L-methionine-dependent methyltransferases	2003.1.5.26	e1susA1	A:21-247	Alpha and beta proteins (a/b)	S-adenosyl-L-methionine-dependent methyltransferases	S-adenosyl-L-methionine-dependent methyltransferases	COMT-like	Alpha Beta	3-Layer(aba) Sandwich	Rossmann fold	Vaccinia Virus protein VP39
Rossmann-like	Rossmann-related	S-adenosyl-L-methionine-dependent methyltransferases	2003.1.5.27	e2qe6A1	A:8-273	n/a	n/a	n/a	n/a	Alpha Beta	3-Layer(aba) Sandwich	Rossmann fold	Vaccinia Virus protein VP39
Rossmann-like	Rossmann-related	S-adenosyl-L-methionine-dependent methyltransferases	2003.1.5.29	e2py6A3	A:209-408	Alpha and beta proteins (a/b)	S-adenosyl-L-methionine-dependent methyltransferases	S-adenosyl-L-methionine-dependent methyltransferases	FkbM-like	Alpha Beta	3-Layer(aba) Sandwich	Rossmann fold	Vaccinia Virus protein VP39
Rossmann-like	Rossmann-related	S-adenosyl-L-methionine-dependent methyltransferases	2003.1.5.297	e5da1A2	A:2-101	n/a	n/a	n/a	n/a	n/a	n/a	n/a	n/a
Rossmann-like	Rossmann-related	S-adenosyl-L-methionine-dependent methyltransferases	2003.1.5.3	e1af7A2	A:92-284	Alpha and beta proteins (a/b)	S-adenosyl-L-methionine-dependent methyltransferases	S-adenosyl-L-methionine-dependent methyltransferases	Chemotaxis receptor methyltransferase CheR, C-terminal domain	Alpha Beta	3-Layer(aba) Sandwich	Rossmann fold	Vaccinia Virus protein VP39
Rossmann-like	Rossmann-related	S-adenosyl-L-methionine-dependent methyltransferases	2003.1.5.30	e1xtpA1	A:1-254	Alpha and beta proteins (a/b)	S-adenosyl-L-methionine-dependent methyltransferases	S-adenosyl-L-methionine-dependent methyltransferases	AD-003 protein-like	Alpha Beta	3-Layer(aba) Sandwich	Rossmann fold	Vaccinia Virus protein VP39
Rossmann-like	Rossmann-related	S-adenosyl-L-methionine-dependent methyltransferases	2003.1.5.31	e3ssmA2	A:161-395	n/a	n/a	n/a	n/a	Alpha Beta	3-Layer(aba) Sandwich	Rossmann fold	Vaccinia Virus protein VP39
Rossmann-like	Rossmann-related	S-adenosyl-L-methionine-dependent methyltransferases	2003.1.5.32	e1y8cA1	A:2-247	Alpha and beta proteins (a/b)	S-adenosyl-L-methionine-dependent methyltransferases	S-adenosyl-L-methionine-dependent methyltransferases	CAC2371-like	Alpha Beta	3-Layer(aba) Sandwich	Rossmann fold	Vaccinia Virus protein VP39
Rossmann-like	Rossmann-related	S-adenosyl-L-methionine-dependent methyltransferases	2003.1.5.323	e5cd1B1	B:133-271,B:342-463	n/a	n/a	n/a	n/a	n/a	n/a	n/a	n/a
Rossmann-like	Rossmann-related	S-adenosyl-L-methionine-dependent methyltransferases	2003.1.5.334	e5hjjA1	A:66-333	n/a	n/a	n/a	n/a	n/a	n/a	n/a	n/a
Rossmann-like	Rossmann-related	S-adenosyl-L-methionine-dependent methyltransferases	2003.1.5.34	e1zkdA1	A:2-366	Alpha and beta proteins (a/b)	S-adenosyl-L-methionine-dependent methyltransferases	S-adenosyl-L-methionine-dependent methyltransferases	RPA4359-like	Alpha Beta	3-Layer(aba) Sandwich	Rossmann fold	Vaccinia Virus protein VP39
Rossmann-like	Rossmann-related	S-adenosyl-L-methionine-dependent methyltransferases	2003.1.5.357	e3c0kA1	A:71-396	n/a	n/a	n/a	n/a	Alpha Beta	3-Layer(aba) Sandwich	Rossmann fold	Vaccinia Virus protein VP39
Rossmann-like	Rossmann-related	S-adenosyl-L-methionine-dependent methyltransferases	2003.1.5.36	e3vywA1	A:2-307	n/a	n/a	n/a	n/a	Alpha Beta	3-Layer(aba) Sandwich	Rossmann fold	Vaccinia Virus protein VP39
Rossmann-like	Rossmann-related	S-adenosyl-L-methionine-dependent methyltransferases	2003.1.5.363	e2k4mA1	A:1-153	n/a	n/a	n/a	n/a	Alpha Beta	3-Layer(aba) Sandwich	Rossmann fold	Vaccinia Virus protein VP39
Rossmann-like	Rossmann-related	S-adenosyl-L-methionine-dependent methyltransferases	2003.1.5.369	e2yvlA2	A:59-248	n/a	n/a	n/a	n/a	Alpha Beta	3-Layer(aba) Sandwich	Rossmann fold	Vaccinia Virus protein VP39
Rossmann-like	Rossmann-related	S-adenosyl-L-methionine-dependent methyltransferases	2003.1.5.37	e1xxlA1	A:-3-230	Alpha and beta proteins (a/b)	S-adenosyl-L-methionine-dependent methyltransferases	S-adenosyl-L-methionine-dependent methyltransferases	UbiE/COQ5-like	Alpha Beta	3-Layer(aba) Sandwich	Rossmann fold	Vaccinia Virus protein VP39
Rossmann-like	Rossmann-related	S-adenosyl-L-methionine-dependent methyltransferases	2003.1.5.383	e3gnlA1	A:9-173	n/a	n/a	n/a	n/a	Alpha Beta	3-Layer(aba) Sandwich	Rossmann fold	Vaccinia Virus protein VP39
Rossmann-like	Rossmann-related	S-adenosyl-L-methionine-dependent methyltransferases	2003.1.5.384	e3frhA2	A:55-250	n/a	n/a	n/a	n/a	Alpha Beta	3-Layer(aba) Sandwich	Rossmann fold	Vaccinia Virus protein VP39
Rossmann-like	Rossmann-related	S-adenosyl-L-methionine-dependent methyltransferases	2003.1.5.385	e1zq9A3	A:36-216	Alpha and beta proteins (a/b)	S-adenosyl-L-methionine-dependent methyltransferases	S-adenosyl-L-methionine-dependent methyltransferases	rRNA adenine dimethylase-like	Alpha Beta	3-Layer(aba) Sandwich	Rossmann fold	Vaccinia Virus protein VP39
Rossmann-like	Rossmann-related	S-adenosyl-L-methionine-dependent methyltransferases	2003.1.5.386	e1sqgA4	A:232-428	Alpha and beta proteins (a/b)	S-adenosyl-L-methionine-dependent methyltransferases	S-adenosyl-L-methionine-dependent methyltransferases	NOL1/NOP2/sun	Alpha Beta	3-Layer(aba) Sandwich	Rossmann fold	Vaccinia Virus protein VP39
Rossmann-like	Rossmann-related	S-adenosyl-L-methionine-dependent methyltransferases	2003.1.5.387	e4uy7A1	A:2-328	n/a	n/a	n/a	n/a	n/a	n/a	n/a	n/a
Rossmann-like	Rossmann-related	S-adenosyl-L-methionine-dependent methyltransferases	2003.1.5.388	e5a22A6	A:1598-1892	n/a	n/a	n/a	n/a	n/a	n/a	n/a	n/a
Rossmann-like	Rossmann-related	S-adenosyl-L-methionine-dependent methyltransferases	2003.1.5.389	e5ccbB1	B:164-271,B:359-463	n/a	n/a	n/a	n/a	n/a	n/a	n/a	n/a
Rossmann-like	Rossmann-related	S-adenosyl-L-methionine-dependent methyltransferases	2003.1.5.39	e1yzhA1	A:8-211	Alpha and beta proteins (a/b)	S-adenosyl-L-methionine-dependent methyltransferases	S-adenosyl-L-methionine-dependent methyltransferases	TrmB-like	Alpha Beta	3-Layer(aba) Sandwich	Rossmann fold	Vaccinia Virus protein VP39
Rossmann-like	Rossmann-related	S-adenosyl-L-methionine-dependent methyltransferases	2003.1.5.390	e2b9eA3	A:212-425	Alpha and beta proteins (a/b)	S-adenosyl-L-methionine-dependent methyltransferases	S-adenosyl-L-methionine-dependent methyltransferases	NOL1/NOP2/sun	Alpha Beta	3-Layer(aba) Sandwich	Rossmann fold	Vaccinia Virus protein VP39
Rossmann-like	Rossmann-related	S-adenosyl-L-methionine-dependent methyltransferases	2003.1.5.391	e3tljB1	B:183-370	n/a	n/a	n/a	n/a	Alpha Beta	3-Layer(aba) Sandwich	Rossmann fold	Vaccinia Virus protein VP39
Rossmann-like	Rossmann-related	S-adenosyl-L-methionine-dependent methyltransferases	2003.1.5.392	e4uciB1	B:1615-1885	n/a	n/a	n/a	n/a	n/a	n/a	n/a	n/a
Rossmann-like	Rossmann-related	S-adenosyl-L-methionine-dependent methyltransferases	2003.1.5.4	e2fk8A1	A:22-301	Alpha and beta proteins (a/b)	S-adenosyl-L-methionine-dependent methyltransferases	S-adenosyl-L-methionine-dependent methyltransferases	Mycolic acid cyclopropane synthase	Alpha Beta	3-Layer(aba) Sandwich	Rossmann fold	Vaccinia Virus protein VP39
Rossmann-like	Rossmann-related	S-adenosyl-L-methionine-dependent methyltransferases	2003.1.5.41	e1m6eX1	X:1-359	Alpha and beta proteins (a/b)	S-adenosyl-L-methionine-dependent methyltransferases	S-adenosyl-L-methionine-dependent methyltransferases	Salicylic acid carboxyl methyltransferase (SAMT)	Alpha Beta	3-Layer(aba) Sandwich	Rossmann fold	Vaccinia Virus protein VP39
Rossmann-like	Rossmann-related	S-adenosyl-L-methionine-dependent methyltransferases	2003.1.5.42	e2zfuA1	A:243-454	n/a	n/a	n/a	n/a	Alpha Beta	3-Layer(aba) Sandwich	Rossmann fold	Vaccinia Virus protein VP39
Rossmann-like	Rossmann-related	S-adenosyl-L-methionine-dependent methyltransferases	2003.1.5.5	e2bm8A1	A:2-233	Alpha and beta proteins (a/b)	S-adenosyl-L-methionine-dependent methyltransferases	S-adenosyl-L-methionine-dependent methyltransferases	CmcI-like	Alpha Beta	3-Layer(aba) Sandwich	Rossmann fold	Vaccinia Virus protein VP39
Rossmann-like	Rossmann-related	S-adenosyl-L-methionine-dependent methyltransferases	2003.1.5.50	e2pjdA1	A:3-159	n/a	n/a	n/a	n/a	Alpha Beta	3-Layer(aba) Sandwich	Rossmann fold	Vaccinia Virus protein VP39
Rossmann-like	Rossmann-related	S-adenosyl-L-methionine-dependent methyltransferases	2003.1.5.51	e2ar0A3	A:150-474	Alpha and beta proteins (a/b)	S-adenosyl-L-methionine-dependent methyltransferases	S-adenosyl-L-methionine-dependent methyltransferases	N-6 DNA Methylase-like	Alpha Beta	3-Layer(aba) Sandwich	Rossmann fold	Vaccinia Virus protein VP39
Rossmann-like	Rossmann-related	S-adenosyl-L-methionine-dependent methyltransferases	2003.1.5.52	e4zcfB1	B:2-261,B:387-516	n/a	n/a	n/a	n/a	n/a	n/a	n/a	n/a
Rossmann-like	Rossmann-related	S-adenosyl-L-methionine-dependent methyltransferases	2003.1.5.53	e3fpjB1	B:2-266	n/a	n/a	n/a	n/a	Alpha Beta	3-Layer(aba) Sandwich	Rossmann fold	Vaccinia Virus protein VP39
Rossmann-like	Rossmann-related	S-adenosyl-L-methionine-dependent methyltransferases	2003.1.5.54	e2a14A1	A:5-261	Alpha and beta proteins (a/b)	S-adenosyl-L-methionine-dependent methyltransferases	S-adenosyl-L-methionine-dependent methyltransferases	Arylamine N-methyltransferase	Alpha Beta	3-Layer(aba) Sandwich	Rossmann fold	Vaccinia Virus protein VP39
Rossmann-like	Rossmann-related	S-adenosyl-L-methionine-dependent methyltransferases	2003.1.5.57	e2gtiA2	A:1-194	Alpha and beta proteins (a/b)	S-adenosyl-L-methionine-dependent methyltransferases	S-adenosyl-L-methionine-dependent methyltransferases	Nsp15 N-terminal domain-like	Alpha Beta	3-Layer(aba) Sandwich	Rossmann fold	null
Rossmann-like	Rossmann-related	S-adenosyl-L-methionine-dependent methyltransferases	2003.1.5.58	e2xyqA1	A:1-290	n/a	n/a	n/a	n/a	Alpha Beta	3-Layer(aba) Sandwich	Rossmann fold	Vaccinia Virus protein VP39
Rossmann-like	Rossmann-related	S-adenosyl-L-methionine-dependent methyltransferases	2003.1.5.60	e1vptA1	A:1-297	Alpha and beta proteins (a/b)	S-adenosyl-L-methionine-dependent methyltransferases	S-adenosyl-L-methionine-dependent methyltransferases	mRNA cap methylase	Alpha Beta	3-Layer(aba) Sandwich	Rossmann fold	Vaccinia Virus protein VP39
Rossmann-like	Rossmann-related	S-adenosyl-L-methionine-dependent methyltransferases	2003.1.5.63	e2vdwB1	B:1-287	n/a	n/a	n/a	n/a	Alpha Beta	3-Layer(aba) Sandwich	Rossmann fold	Poxvirus mRNA capping enzyme, small subunit
Rossmann-like	Rossmann-related	S-adenosyl-L-methionine-dependent methyltransferases	2003.1.5.69	e2fhpA1	A:1-182	Alpha and beta proteins (a/b)	S-adenosyl-L-methionine-dependent methyltransferases	S-adenosyl-L-methionine-dependent methyltransferases	YhhF-like	Alpha Beta	3-Layer(aba) Sandwich	Rossmann fold	Vaccinia Virus protein VP39
Rossmann-like	Rossmann-related	S-adenosyl-L-methionine-dependent methyltransferases	2003.1.5.7	e2c7pA1	A:1-327	Alpha and beta proteins (a/b)	S-adenosyl-L-methionine-dependent methyltransferases	S-adenosyl-L-methionine-dependent methyltransferases	C5 cytosine-specific DNA methylase, DCM	Alpha Beta	3-Layer(aba) Sandwich	Rossmann fold	Vaccinia Virus protein VP39
Rossmann-like	Rossmann-related	S-adenosyl-L-methionine-dependent methyltransferases	2003.1.5.70	e2oyrA1	A:1-250	Alpha and beta proteins (a/b)	S-adenosyl-L-methionine-dependent methyltransferases	S-adenosyl-L-methionine-dependent methyltransferases	YhiQ-like	Alpha Beta	3-Layer(aba) Sandwich	Rossmann fold	Vaccinia Virus protein VP39
Rossmann-like	Rossmann-related	S-adenosyl-L-methionine-dependent methyltransferases	2003.1.5.74	e2bzgA1	A:17-245	Alpha and beta proteins (a/b)	S-adenosyl-L-methionine-dependent methyltransferases	S-adenosyl-L-methionine-dependent methyltransferases	Thiopurine S-methyltransferase	Alpha Beta	3-Layer(aba) Sandwich	Rossmann fold	Vaccinia Virus protein VP39
Rossmann-like	Rossmann-related	S-adenosyl-L-methionine-dependent methyltransferases	2003.1.5.75	e2dulA1	A:3-377	Alpha and beta proteins (a/b)	S-adenosyl-L-methionine-dependent methyltransferases	S-adenosyl-L-methionine-dependent methyltransferases	TRM1-like	Alpha Beta	3-Layer(aba) Sandwich	Rossmann fold	Vaccinia Virus protein VP39
Rossmann-like	Rossmann-related	S-adenosyl-L-methionine-dependent methyltransferases	2003.1.5.77	e2wk1A1	A:14-262	n/a	n/a	n/a	n/a	Alpha Beta	3-Layer(aba) Sandwich	Rossmann fold	Vaccinia Virus protein VP39
Rossmann-like	Rossmann-related	S-adenosyl-L-methionine-dependent methyltransferases	2003.1.5.8	e1u2zA1	A:176-581	Alpha and beta proteins (a/b)	S-adenosyl-L-methionine-dependent methyltransferases	S-adenosyl-L-methionine-dependent methyltransferases	Catalytic, N-terminal domain of histone methyltransferase Dot1l	Alpha Beta	3-Layer(aba) Sandwich	Rossmann fold	Vaccinia Virus protein VP39
Rossmann-like	Rossmann-related	S-adenosyl-L-methionine-dependent methyltransferases	2003.1.5.81	e3iz3A3	A:407-727	n/a	n/a	n/a	n/a	n/a	n/a	n/a	n/a
Rossmann-like	Rossmann-related	S-adenosyl-L-methionine-dependent methyltransferases	2003.1.5.82	e3iz3A4	A:828-1058	n/a	n/a	n/a	n/a	n/a	n/a	n/a	n/a
Rossmann-like	Rossmann-related	S-adenosyl-L-methionine-dependent methyltransferases	2003.1.5.84	e2km1A1	A:4-120	n/a	n/a	n/a	n/a	Alpha Beta	3-Layer(aba) Sandwich	Rossmann fold	Fe-S cluster assembly protein Dre2, N-terminal domain
Rossmann-like	Rossmann-related	S-adenosyl-L-methionine-dependent methyltransferases	2003.1.5.85	e4guaA2	A:1155-1347	n/a	n/a	n/a	n/a	Alpha Beta	3-Layer(aba) Sandwich	Rossmann fold	Vaccinia Virus protein VP39
Rossmann-like	Rossmann-related	S-adenosyl-L-methionine-dependent methyltransferases	2003.1.5.86	e1wxxA2	A:65-382	Alpha and beta proteins (a/b)	S-adenosyl-L-methionine-dependent methyltransferases	S-adenosyl-L-methionine-dependent methyltransferases	hypothetical RNA methyltransferase	Alpha Beta	3-Layer(aba) Sandwich	Rossmann fold	Vaccinia Virus protein VP39
Rossmann-like	Rossmann-related	S-adenosyl-L-methionine-dependent methyltransferases	2003.1.5.9	e2qm3A2	A:100-342	n/a	n/a	n/a	n/a	Alpha Beta	3-Layer(aba) Sandwich	Rossmann fold	Vaccinia Virus protein VP39
Rossmann-like	Rossmann-related	S-adenosyl-L-methionine-dependent methyltransferases	2003.1.5.92	e1m6yA2	A:2-114,A:216-294	Alpha and beta proteins (a/b)	S-adenosyl-L-methionine-dependent methyltransferases	S-adenosyl-L-methionine-dependent methyltransferases	MraW-like putative methyltransferases	Alpha Beta	3-Layer(aba) Sandwich	Rossmann fold	Vaccinia Virus protein VP39
Rossmann-like	Rossmann-related	S-adenosyl-L-methionine-dependent methyltransferases	2003.1.5.94	e2jh8A2	A:175-377	n/a	n/a	n/a	n/a	Alpha Beta	3-Layer(aba) Sandwich	Rossmann fold	Vaccinia Virus protein VP39
Rossmann-like	Rossmann-related	S-adenosyl-L-methionine-dependent methyltransferases	2003.1.5.95	e4g56A2	A:296-461	n/a	n/a	n/a	n/a	Alpha Beta	3-Layer(aba) Sandwich	Rossmann fold	Vaccinia Virus protein VP39
Rossmann-like	Rossmann-related	S-adenosyl-L-methionine-dependent methyltransferases	2003.1.5.96	e3iylW4	W:436-693	n/a	n/a	n/a	n/a	Alpha Beta	3-Layer(aba) Sandwich	Rossmann fold	Vaccinia Virus protein VP39
Rossmann-like	Rossmann-related	S-adenosyl-L-methionine-dependent methyltransferases	2003.1.5.97	e1uirA3	A:59-312	Alpha and beta proteins (a/b)	S-adenosyl-L-methionine-dependent methyltransferases	S-adenosyl-L-methionine-dependent methyltransferases	Spermidine synthase	Alpha Beta	3-Layer(aba) Sandwich	Rossmann fold	Vaccinia Virus protein VP39
Rossmann-like	Rossmann-related	S-adenosyl-L-methionine-dependent methyltransferases	2003.1.5.99	e2jh8A3	A:113-174,A:378-508	n/a	n/a	n/a	n/a	Alpha Beta	3-Layer(aba) Sandwich	Rossmann fold	Vaccinia Virus protein VP39
Rossmann-like	Rossmann-related	Tubulin nucleotide-binding domain-like	2003.1.6.1	e1tubB2	B:1-245	Alpha and beta proteins (a/b)	Tubulin nucleotide-binding domain-like	Tubulin nucleotide-binding domain-like	Tubulin, GTPase domain	Alpha Beta	3-Layer(aba) Sandwich	Rossmann fold	null
Rossmann-like	Rossmann-related	NagB/RpiA/CoA transferase-like	2003.1.7.1	e1sbqA1	A:1-164	Alpha and beta proteins (a/b)	NagB/RpiA/CoA transferase-like	NagB/RpiA/CoA transferase-like	Methenyltetrahydrofolate synthetase	Alpha Beta	3-Layer(aba) Sandwich	Rossmann fold	NagB/RpiA/CoA transferase-like
Rossmann-like	Rossmann-related	NagB/RpiA/CoA transferase-like	2003.1.7.12	e2gnpA1	A:56-317	Alpha and beta proteins (a/b)	NagB/RpiA/CoA transferase-like	NagB/RpiA/CoA transferase-like	SorC sugar-binding domain-like	Alpha Beta	3-Layer(aba) Sandwich	Rossmann fold	null
Rossmann-like	Rossmann-related	NagB/RpiA/CoA transferase-like	2003.1.7.13	e2ahuA1	A:283-529	Alpha and beta proteins (a/b)	NagB/RpiA/CoA transferase-like	NagB/RpiA/CoA transferase-like	CoA transferase beta subunit-like	Alpha Beta	3-Layer(aba) Sandwich	Glutaconate Coenzyme A-transferase	Glutaconate Coenzyme A-transferase
Rossmann-like	Rossmann-related	NagB/RpiA/CoA transferase-like	2003.1.7.3	e2g39A2	A:224-497	Alpha and beta proteins (a/b)	NagB/RpiA/CoA transferase-like	NagB/RpiA/CoA transferase-like	CoA transferase alpha subunit-like	n/a	n/a	n/a	n/a
Rossmann-like	Rossmann-related	NagB/RpiA/CoA transferase-like	2003.1.7.39	e1t5oA1	A:132-341	Alpha and beta proteins (a/b)	NagB/RpiA/CoA transferase-like	NagB/RpiA/CoA transferase-like	IF2B-like	Alpha Beta	3-Layer(aba) Sandwich	Rossmann fold	Translation initiation factor eif-2b; domain 2
Rossmann-like	Rossmann-related	NagB/RpiA/CoA transferase-like	2003.1.7.4	e1xr4A1	A:1-236	Alpha and beta proteins (a/b)	NagB/RpiA/CoA transferase-like	NagB/RpiA/CoA transferase-like	CoA transferase alpha subunit-like	Alpha Beta	3-Layer(aba) Sandwich	Glutaconate Coenzyme A-transferase	Glutaconate Coenzyme A-transferase
Rossmann-like	Rossmann-related	NagB/RpiA/CoA transferase-like	2003.1.7.40	e1uj4A2	A:3-131,A:206-227	Alpha and beta proteins (a/b)	NagB/RpiA/CoA transferase-like	NagB/RpiA/CoA transferase-like	D-ribose-5-phosphate isomerase (RpiA), catalytic domain	Alpha Beta	3-Layer(aba) Sandwich	Rossmann fold	null
Rossmann-like	Rossmann-related	NagB/RpiA/CoA transferase-like	2003.1.7.5	e2ahuA2	A:4-276	Alpha and beta proteins (a/b)	NagB/RpiA/CoA transferase-like	NagB/RpiA/CoA transferase-like	CoA transferase alpha subunit-like	Alpha Beta	3-Layer(aba) Sandwich	Glutaconate Coenzyme A-transferase	Glutaconate Coenzyme A-transferase
Rossmann-like	Rossmann-related	NagB/RpiA/CoA transferase-like	2003.1.7.7	e2g40A1	A:38-212	Alpha and beta proteins (a/b)	NagB/RpiA/CoA transferase-like	NagB/RpiA/CoA transferase-like	YkgG-like	Alpha Beta	3-Layer(aba) Sandwich	Rossmann fold	NagB/RpiA/CoA transferase-like
Rossmann-like	Rossmann-related	NagB/RpiA/CoA transferase-like	2003.1.7.8	e1vl1A1	A:3-220	Alpha and beta proteins (a/b)	NagB/RpiA/CoA transferase-like	NagB/RpiA/CoA transferase-like	NagB-like	Alpha Beta	3-Layer(aba) Sandwich	Rossmann fold	null
Rossmann-like	Rossmann-related	MurCD/PglD N-terminal domain-like	2003.1.8.11	e3bswA3	A:3-75	n/a	n/a	n/a	n/a	Alpha Beta	3-Layer(aba) Sandwich	Rossmann fold	null
Rossmann-like	Rossmann-related	MurCD/PglD N-terminal domain-like	2003.1.8.14	e4m9cA1	A:1-90	n/a	n/a	n/a	n/a	Alpha Beta	3-Layer(aba) Sandwich	Rossmann fold	null
Rossmann-like	Rossmann-related	MurCD/PglD N-terminal domain-like	2003.1.8.18	e2jfgA1	A:1-93	Alpha and beta proteins (a/b)	MurCD N-terminal domain	MurCD N-terminal domain	MurCD N-terminal domain	Alpha Beta	3-Layer(aba) Sandwich	Rossmann fold	NAD(P)-binding Rossmann-like Domain
Rossmann-like	Rossmann-related	MurCD/PglD N-terminal domain-like	2003.1.8.19	e3lk7A4	A:4-101	n/a	n/a	n/a	n/a	Alpha Beta	3-Layer(aba) Sandwich	Rossmann fold	NAD(P)-binding Rossmann-like Domain
Rossmann-like	Rossmann-related	MurCD/PglD N-terminal domain-like	2003.1.8.20	e4ea7A1	A:3-94	n/a	n/a	n/a	n/a	Alpha Beta	3-Layer(aba) Sandwich	Rossmann fold	null
Rossmann-like	Rossmann-related	MurCD/PglD N-terminal domain-like	2003.1.8.21	e4bucA3	A:16-110	n/a	n/a	n/a	n/a	Alpha Beta	3-Layer(aba) Sandwich	Rossmann fold	NAD(P)-binding Rossmann-like Domain
Rossmann-like	Rossmann-related	MurCD/PglD N-terminal domain-like	2003.1.8.5	e1j6uA1	A:1-88	Alpha and beta proteins (a/b)	MurCD N-terminal domain	MurCD N-terminal domain	MurCD N-terminal domain	Alpha Beta	3-Layer(aba) Sandwich	Rossmann fold	NAD(P)-binding Rossmann-like Domain
Rossmann-like	Rossmann-related	Activating enzymes of the ubiquitin-like proteins	2003.1.9.10	e4bs9A2	A:86-343	n/a	n/a	n/a	n/a	Alpha Beta	3-Layer(aba) Sandwich	Rossmann fold	NAD(P)-binding Rossmann-like Domain
Rossmann-like	Rossmann-related	Activating enzymes of the ubiquitin-like proteins	2003.1.9.15	e1y8qB1	B:6-167,B:383-444	n/a	n/a	n/a	n/a	Alpha Beta	3-Layer(aba) Sandwich	Rossmann fold	NAD(P)-binding Rossmann-like Domain
Rossmann-like	Rossmann-related	Activating enzymes of the ubiquitin-like proteins	2003.1.9.16	e3wv9A1	A:7-211	n/a	n/a	n/a	n/a	n/a	n/a	n/a	n/a
Rossmann-like	Rossmann-related	Activating enzymes of the ubiquitin-like proteins	2003.1.9.21	e2nvuA1	A:6-534	Alpha and beta proteins (a/b)	Activating enzymes of the ubiquitin-like proteins	Activating enzymes of the ubiquitin-like proteins	Ubiquitin activating enzymes (UBA)	Alpha Beta	3-Layer(aba) Sandwich	Rossmann fold	NAD(P)-binding Rossmann-like Domain
Rossmann-like	Rossmann-related	Activating enzymes of the ubiquitin-like proteins	2003.1.9.24	e1yovA3	A:6-171,A:391-534	Alpha and beta proteins (a/b)	Activating enzymes of the ubiquitin-like proteins	Activating enzymes of the ubiquitin-like proteins	Ubiquitin activating enzymes (UBA)	Alpha Beta	3-Layer(aba) Sandwich	Rossmann fold	NAD(P)-binding Rossmann-like Domain
Rossmann-like	Glycosyltransferase Maf N-terminal domain	Glycosyltransferase Maf N-terminal domain	2003.10.1.1	e5mu5A1	A:7-239	n/a	n/a	n/a	n/a	n/a	n/a	n/a	n/a
Rossmann-like	Formate dehydrogenase/DMSO reductase, domains 2 and 3	Formate dehydrogenase/DMSO reductase, domains 2 and 3	2003.2.1.17	e2nyaF4	F:1-33,F:60-153,F:383-666	n/a	n/a	n/a	n/a	Alpha Beta	3-Layer(aba) Sandwich	Rossmann fold	null
Rossmann-like	Formate dehydrogenase/DMSO reductase, domains 2 and 3	Formate dehydrogenase/DMSO reductase, domains 2 and 3	2003.2.1.19	e1y5iA4	A:106-220,A:582-1074	Alpha and beta proteins (a/b)	Formate dehydrogenase/DMSO reductase, domains 1-3	Formate dehydrogenase/DMSO reductase, domains 1-3	Formate dehydrogenase/DMSO reductase, domains 1-3	Alpha Beta	3-Layer(aba) Sandwich	Rossmann fold	null
Rossmann-like	Formate dehydrogenase/DMSO reductase, domains 2 and 3	Formate dehydrogenase/DMSO reductase, domains 2 and 3	2003.2.1.23	e5t5iB2	B:1-117,B:290-430	n/a	n/a	n/a	n/a	n/a	n/a	n/a	n/a
Rossmann-like	Formate dehydrogenase/DMSO reductase, domains 2 and 3	Formate dehydrogenase/DMSO reductase, domains 2 and 3	2003.2.1.25	e1y5iA5	A:221-581	Alpha and beta proteins (a/b)	Formate dehydrogenase/DMSO reductase, domains 1-3	Formate dehydrogenase/DMSO reductase, domains 1-3	Formate dehydrogenase/DMSO reductase, domains 1-3	Alpha Beta	3-Layer(aba) Sandwich	Rossmann fold	null
Rossmann-like	Formate dehydrogenase/DMSO reductase, domains 2 and 3	Formate dehydrogenase/DMSO reductase, domains 2 and 3	2003.2.1.26	e2fug38	3:375-536	Alpha and beta proteins (a/b)	Formate dehydrogenase/DMSO reductase, domains 1-3	Formate dehydrogenase/DMSO reductase, domains 1-3	Formate dehydrogenase/DMSO reductase, domains 1-3	n/a	n/a	n/a	n/a
Rossmann-like	Formate dehydrogenase/DMSO reductase, domains 2 and 3	Formate dehydrogenase/DMSO reductase, domains 2 and 3	2003.2.1.27	e2nyaA4	A:1-33,A:60-153,A:383-667	n/a	n/a	n/a	n/a	Alpha Beta	3-Layer(aba) Sandwich	Rossmann fold	null
Rossmann-like	Tryptophan synthase beta subunit-like PLP-dependent enzymes	Tryptophan synthase beta subunit-like PLP-dependent enzymes	2003.4.1.5	e1tdjA4	A:5-166	Alpha and beta proteins (a/b)	Tryptophan synthase beta subunit-like PLP-dependent enzymes	Tryptophan synthase beta subunit-like PLP-dependent enzymes	Tryptophan synthase beta subunit-like PLP-dependent enzymes	Alpha Beta	3-Layer(aba) Sandwich	Rossmann fold	null
Rossmann-like	Tryptophan synthase beta subunit-like PLP-dependent enzymes	Tryptophan synthase beta subunit-like PLP-dependent enzymes	2003.4.1.8	e1vb3A2	A:85-221	Alpha and beta proteins (a/b)	Tryptophan synthase beta subunit-like PLP-dependent enzymes	Tryptophan synthase beta subunit-like PLP-dependent enzymes	Tryptophan synthase beta subunit-like PLP-dependent enzymes	Alpha Beta	3-Layer(aba) Sandwich	Rossmann fold	null
Rossmann-like	Phosphopantothenoylcysteine synthetase	Phosphopantothenoylcysteine synthetase	2003.5.1.1	e1u7zA1	A:183-405	Alpha and beta proteins (a/b)	Ribokinase-like	CoaB-like	CoaB-like	Alpha Beta	3-Layer(aba) Sandwich	Rossmann fold	Phosphopantothenoylcysteine synthetase. Chain A
Rossmann-like	Ribokinase-like	Ribokinase-like	2003.6.1.1	e1u2xA1	A:23-472	Alpha and beta proteins (a/b)	Ribokinase-like	Ribokinase-like	ADP-specific Phosphofructokinase/Glucokinase	Alpha Beta	3-Layer(aba) Sandwich	UDP-N-acetylmuramoyl-L-alanine:D-glutamate ligase	null
Rossmann-like	Ribokinase-like	Ribokinase-like	2003.6.1.2	e2ax3A1	A:212-489	Alpha and beta proteins (a/b)	Ribokinase-like	Ribokinase-like	YjeF C-terminal domain-like	Alpha Beta	3-Layer(aba) Sandwich	UDP-N-acetylmuramoyl-L-alanine	null
Rossmann-like	Ribokinase-like	Ribokinase-like	2003.6.1.4	e1v19A1	A:1-302	Alpha and beta proteins (a/b)	Ribokinase-like	Ribokinase-like	Ribokinase-like	Alpha Beta	3-Layer(aba) Sandwich	UDP-N-acetylmuramoyl-L-alanine	null
Rossmann-like	YjeF N-terminal domain-like	YjeF N-terminal domain-like	2003.7.1.1	e2ax3A2	A:1-211	Alpha and beta proteins (a/b)	YjeF N-terminal domain-like	YjeF N-terminal domain-like	YjeF N-terminal domain-like	Alpha Beta	3-Layer(aba) Sandwich	Rossmann fold	YjeF N-terminal domain-like
Rossmann-like	hypothetical protein BF0379 N-terminal domain	hypothetical protein BF0379 N-terminal domain	2003.9.1.1	e4jjaA1	A:22-236	n/a	n/a	n/a	n/a	Alpha Beta	3-Layer(aba) Sandwich	Rossmann fold	Uncharacterised protein PF07075, DUF1343
P-loop domains-like	P-loop domains-related	P-loop containing nucleoside triphosphate hydrolases	2004.1.1.1	e4ag5A1	A:205-588	n/a	n/a	n/a	n/a	Alpha Beta	3-Layer(aba) Sandwich	Rossmann fold	P-loop containing nucleotide triphosphate hydrolases
P-loop domains-like	P-loop domains-related	P-loop containing nucleoside triphosphate hydrolases	2004.1.1.10	e4pj3A4	A:1135-1381	n/a	n/a	n/a	n/a	n/a	n/a	n/a	n/a
P-loop domains-like	P-loop domains-related	P-loop containing nucleoside triphosphate hydrolases	2004.1.1.101	e3lluA1	A:61-237	n/a	n/a	n/a	n/a	Alpha Beta	3-Layer(aba) Sandwich	Rossmann fold	P-loop containing nucleotide triphosphate hydrolases
P-loop domains-like	P-loop domains-related	P-loop containing nucleoside triphosphate hydrolases	2004.1.1.1012	e5j1sA1	A:55-271	n/a	n/a	n/a	n/a	n/a	n/a	n/a	n/a
P-loop domains-like	P-loop domains-related	P-loop containing nucleoside triphosphate hydrolases	2004.1.1.1019	e1em8A1	A:1-147	Alpha and beta proteins (a/b)	DNA polymerase III chi subunit	DNA polymerase III chi subunit	DNA polymerase III chi subunit	Alpha Beta	3-Layer(aba) Sandwich	Rossmann fold	null
P-loop domains-like	P-loop domains-related	P-loop containing nucleoside triphosphate hydrolases	2004.1.1.102	e1gkyA1	A:0-186	Alpha and beta proteins (a/b)	P-loop containing nucleoside triphosphate hydrolases	P-loop containing nucleoside triphosphate hydrolases	Nucleotide and nucleoside kinases	Alpha Beta	3-Layer(aba) Sandwich	Rossmann fold	P-loop containing nucleotide triphosphate hydrolases
P-loop domains-like	P-loop domains-related	P-loop containing nucleoside triphosphate hydrolases	2004.1.1.103	e3hgqA1	A:27-331	n/a	n/a	n/a	n/a	Alpha Beta	3-Layer(aba) Sandwich	Rossmann fold	null
P-loop domains-like	P-loop domains-related	P-loop containing nucleoside triphosphate hydrolases	2004.1.1.106	e2vl7A3	A:348-540	n/a	n/a	n/a	n/a	Alpha Beta	3-Layer(aba) Sandwich	Rossmann fold	P-loop containing nucleotide triphosphate hydrolases
P-loop domains-like	P-loop domains-related	P-loop containing nucleoside triphosphate hydrolases	2004.1.1.107	e2zpaB5	B:160-326	n/a	n/a	n/a	n/a	Alpha Beta	3-Layer(aba) Sandwich	Rossmann fold	null
P-loop domains-like	P-loop domains-related	P-loop containing nucleoside triphosphate hydrolases	2004.1.1.108	e1e2kA1	A:46-374	Alpha and beta proteins (a/b)	P-loop containing nucleoside triphosphate hydrolases	P-loop containing nucleoside triphosphate hydrolases	Nucleotide and nucleoside kinases	Alpha Beta	3-Layer(aba) Sandwich	Rossmann fold	P-loop containing nucleotide triphosphate hydrolases
P-loop domains-like	P-loop domains-related	P-loop containing nucleoside triphosphate hydrolases	2004.1.1.112	e2ze5A1	A:1-227	n/a	n/a	n/a	n/a	Alpha Beta	3-Layer(aba) Sandwich	Rossmann fold	P-loop containing nucleotide triphosphate hydrolases
P-loop domains-like	P-loop domains-related	P-loop containing nucleoside triphosphate hydrolases	2004.1.1.115	e2r8rA1	A:0-208	n/a	n/a	n/a	n/a	Alpha Beta	3-Layer(aba) Sandwich	Rossmann fold	P-loop containing nucleotide triphosphate hydrolases
P-loop domains-like	P-loop domains-related	P-loop containing nucleoside triphosphate hydrolases	2004.1.1.116	e1ry6A1	A:1-330	Alpha and beta proteins (a/b)	P-loop containing nucleoside triphosphate hydrolases	P-loop containing nucleoside triphosphate hydrolases	Motor proteins	Alpha Beta	3-Layer(aba) Sandwich	Kinesin	Kinesin
P-loop domains-like	P-loop domains-related	P-loop containing nucleoside triphosphate hydrolases	2004.1.1.118	e4tvsA1	A:360-583	n/a	n/a	n/a	n/a	Alpha Beta	3-Layer(aba) Sandwich	Rossmann fold	null
P-loop domains-like	P-loop domains-related	P-loop containing nucleoside triphosphate hydrolases	2004.1.1.119	e4itmA1	A:1-206,A:298-315	n/a	n/a	n/a	n/a	n/a	n/a	n/a	n/a
P-loop domains-like	P-loop domains-related	P-loop containing nucleoside triphosphate hydrolases	2004.1.1.122	e2bmjA1	A:66-240	Alpha and beta proteins (a/b)	P-loop containing nucleoside triphosphate hydrolases	P-loop containing nucleoside triphosphate hydrolases	G proteins	Alpha Beta	3-Layer(aba) Sandwich	Rossmann fold	P-loop containing nucleotide triphosphate hydrolases
P-loop domains-like	P-loop domains-related	P-loop containing nucleoside triphosphate hydrolases	2004.1.1.125	e1xjcA1	A:1-38,A:59-165	Alpha and beta proteins (a/b)	P-loop containing nucleoside triphosphate hydrolases	P-loop containing nucleoside triphosphate hydrolases	Nitrogenase iron protein-like	Alpha Beta	3-Layer(aba) Sandwich	Rossmann fold	P-loop containing nucleotide triphosphate hydrolases
P-loop domains-like	P-loop domains-related	P-loop containing nucleoside triphosphate hydrolases	2004.1.1.1254	e3tlxB1	B:3-242	n/a	n/a	n/a	n/a	Alpha Beta	3-Layer(aba) Sandwich	Rossmann fold	P-loop containing nucleotide triphosphate hydrolases
P-loop domains-like	P-loop domains-related	P-loop containing nucleoside triphosphate hydrolases	2004.1.1.1255	e2bdtA1	A:1-176	Alpha and beta proteins (a/b)	P-loop containing nucleoside triphosphate hydrolases	P-loop containing nucleoside triphosphate hydrolases	Atu3015-like	Alpha Beta	3-Layer(aba) Sandwich	Rossmann fold	P-loop containing nucleotide triphosphate hydrolases
P-loop domains-like	P-loop domains-related	P-loop containing nucleoside triphosphate hydrolases	2004.1.1.1260	e3gmtA1	A:1-204	n/a	n/a	n/a	n/a	Alpha Beta	3-Layer(aba) Sandwich	Rossmann fold	P-loop containing nucleotide triphosphate hydrolases
P-loop domains-like	P-loop domains-related	P-loop containing nucleoside triphosphate hydrolases	2004.1.1.1264	e3m4yA2	A:23-445	n/a	n/a	n/a	n/a	Alpha Beta	3-Layer(aba) Sandwich	Rossmann fold	P-loop containing nucleotide triphosphate hydrolases
P-loop domains-like	P-loop domains-related	P-loop containing nucleoside triphosphate hydrolases	2004.1.1.1276	e1e4yA2	A:1-121,A:157-214	Alpha and beta proteins (a/b)	P-loop containing nucleoside triphosphate hydrolases	P-loop containing nucleoside triphosphate hydrolases	Nucleotide and nucleoside kinases	Alpha Beta	3-Layer(aba) Sandwich	Rossmann fold	P-loop containing nucleotide triphosphate hydrolases
P-loop domains-like	P-loop domains-related	P-loop containing nucleoside triphosphate hydrolases	2004.1.1.1278	e3j9mAX1	AX:51-195,AX:220-398	n/a	n/a	n/a	n/a	n/a	n/a	n/a	n/a
P-loop domains-like	P-loop domains-related	P-loop containing nucleoside triphosphate hydrolases	2004.1.1.128	e1wb9A3	A:567-800	Alpha and beta proteins (a/b)	P-loop containing nucleoside triphosphate hydrolases	P-loop containing nucleoside triphosphate hydrolases	ABC transporter ATPase domain-like	Alpha Beta	3-Layer(aba) Sandwich	Rossmann fold	P-loop containing nucleotide triphosphate hydrolases
P-loop domains-like	P-loop domains-related	P-loop containing nucleoside triphosphate hydrolases	2004.1.1.1295	e5lj5Q3	Q:338-528,Q:712-747	n/a	n/a	n/a	n/a	n/a	n/a	n/a	n/a
P-loop domains-like	P-loop domains-related	P-loop containing nucleoside triphosphate hydrolases	2004.1.1.130	e4kxfK1	K:93-298	n/a	n/a	n/a	n/a	Alpha Beta	3-Layer(aba) Sandwich	Rossmann fold	P-loop containing nucleotide triphosphate hydrolases
P-loop domains-like	P-loop domains-related	P-loop containing nucleoside triphosphate hydrolases	2004.1.1.1300	e2qgnA1	A:2-314	n/a	n/a	n/a	n/a	Alpha Beta	3-Layer(aba) Sandwich	Rossmann fold	P-loop containing nucleotide triphosphate hydrolases
P-loop domains-like	P-loop domains-related	P-loop containing nucleoside triphosphate hydrolases	2004.1.1.1307	e3ja855	5:336-572	n/a	n/a	n/a	n/a	n/a	n/a	n/a	n/a
P-loop domains-like	P-loop domains-related	P-loop containing nucleoside triphosphate hydrolases	2004.1.1.1312	e4p7hA2	A:82-787	n/a	n/a	n/a	n/a	n/a	n/a	n/a	n/a
P-loop domains-like	P-loop domains-related	P-loop containing nucleoside triphosphate hydrolases	2004.1.1.133	e1ye8A1	A:1-178	Alpha and beta proteins (a/b)	P-loop containing nucleoside triphosphate hydrolases	P-loop containing nucleoside triphosphate hydrolases	RecA protein-like (ATPase-domain)	Alpha Beta	3-Layer(aba) Sandwich	Rossmann fold	P-loop containing nucleotide triphosphate hydrolases
P-loop domains-like	P-loop domains-related	P-loop containing nucleoside triphosphate hydrolases	2004.1.1.1338	e3zw6A1	A:68-222	n/a	n/a	n/a	n/a	n/a	n/a	n/a	n/a
P-loop domains-like	P-loop domains-related	P-loop containing nucleoside triphosphate hydrolases	2004.1.1.134	e1w44A1	A:1-321	Alpha and beta proteins (a/b)	P-loop containing nucleoside triphosphate hydrolases	P-loop containing nucleoside triphosphate hydrolases	RecA protein-like (ATPase-domain)	Alpha Beta	3-Layer(aba) Sandwich	Rossmann fold	P-loop containing nucleotide triphosphate hydrolases
P-loop domains-like	P-loop domains-related	P-loop containing nucleoside triphosphate hydrolases	2004.1.1.1346	e1vciA2	A:7-245	Alpha and beta proteins (a/b)	P-loop containing nucleoside triphosphate hydrolases	P-loop containing nucleoside triphosphate hydrolases	ABC transporter ATPase domain-like	Alpha Beta	3-Layer(aba) Sandwich	Rossmann fold	P-loop containing nucleotide triphosphate hydrolases
P-loop domains-like	P-loop domains-related	P-loop containing nucleoside triphosphate hydrolases	2004.1.1.1347	e3gd7B1	B:1203-1444	n/a	n/a	n/a	n/a	Alpha Beta	3-Layer(aba) Sandwich	Rossmann fold	P-loop containing nucleotide triphosphate hydrolases
P-loop domains-like	P-loop domains-related	P-loop containing nucleoside triphosphate hydrolases	2004.1.1.135	e3ch4B1	B:-1-193	n/a	n/a	n/a	n/a	Alpha Beta	3-Layer(aba) Sandwich	Rossmann fold	P-loop containing nucleotide triphosphate hydrolases
P-loop domains-like	P-loop domains-related	P-loop containing nucleoside triphosphate hydrolases	2004.1.1.1357	e5ifwB1	B:460-648,B:736-760	n/a	n/a	n/a	n/a	n/a	n/a	n/a	n/a
P-loop domains-like	P-loop domains-related	P-loop containing nucleoside triphosphate hydrolases	2004.1.1.1360	e1a5tA5	A:1-165	Alpha and beta proteins (a/b)	P-loop containing nucleoside triphosphate hydrolases	P-loop containing nucleoside triphosphate hydrolases	Extended AAA-ATPase domain	Alpha Beta	3-Layer(aba) Sandwich	Rossmann fold	P-loop containing nucleotide triphosphate hydrolases
P-loop domains-like	P-loop domains-related	P-loop containing nucleoside triphosphate hydrolases	2004.1.1.1361	e3zqjF1	F:2-119,F:408-611	n/a	n/a	n/a	n/a	n/a	n/a	n/a	n/a
P-loop domains-like	P-loop domains-related	P-loop containing nucleoside triphosphate hydrolases	2004.1.1.137	e4a8jA2	A:67-165,A:245-416	n/a	n/a	n/a	n/a	Alpha Beta	3-Layer(aba) Sandwich	Rossmann fold	P-loop containing nucleotide triphosphate hydrolases
P-loop domains-like	P-loop domains-related	P-loop containing nucleoside triphosphate hydrolases	2004.1.1.138	e3b85A1	A:116-320	n/a	n/a	n/a	n/a	Alpha Beta	3-Layer(aba) Sandwich	Rossmann fold	P-loop containing nucleotide triphosphate hydrolases
P-loop domains-like	P-loop domains-related	P-loop containing nucleoside triphosphate hydrolases	2004.1.1.139	e1svmA1	A:417-547	Alpha and beta proteins (a/b)	P-loop containing nucleoside triphosphate hydrolases	P-loop containing nucleoside triphosphate hydrolases	Extended AAA-ATPase domain	Alpha Beta	3-Layer(aba) Sandwich	Rossmann fold	P-loop containing nucleotide triphosphate hydrolases
P-loop domains-like	P-loop domains-related	P-loop containing nucleoside triphosphate hydrolases	2004.1.1.140	e3rhfA2	A:4-262	n/a	n/a	n/a	n/a	Alpha Beta	3-Layer(aba) Sandwich	Rossmann fold	P-loop containing nucleotide triphosphate hydrolases
P-loop domains-like	P-loop domains-related	P-loop containing nucleoside triphosphate hydrolases	2004.1.1.1400	e4anjA1	A:53-816	n/a	n/a	n/a	n/a	Alpha Beta	3-Layer(aba) Sandwich	Kinesin	Kinesin
P-loop domains-like	P-loop domains-related	P-loop containing nucleoside triphosphate hydrolases	2004.1.1.1401	e2wjvA3	A:286-322,A:415-699	n/a	n/a	n/a	n/a	Alpha Beta	3-Layer(aba) Sandwich	Rossmann fold	P-loop containing nucleotide triphosphate hydrolases
P-loop domains-like	P-loop domains-related	P-loop containing nucleoside triphosphate hydrolases	2004.1.1.1402	e5da9A1	A:2-180,A:1142-1311	n/a	n/a	n/a	n/a	n/a	n/a	n/a	n/a
P-loop domains-like	P-loop domains-related	P-loop containing nucleoside triphosphate hydrolases	2004.1.1.1403	e4ai6A6	A:2028-2217	n/a	n/a	n/a	n/a	Alpha Beta	3-Layer(aba) Sandwich	Rossmann fold	P-loop containing nucleotide triphosphate hydrolases
P-loop domains-like	P-loop domains-related	P-loop containing nucleoside triphosphate hydrolases	2004.1.1.1404	e1sgwA1	A:1-200	Alpha and beta proteins (a/b)	P-loop containing nucleoside triphosphate hydrolases	P-loop containing nucleoside triphosphate hydrolases	ABC transporter ATPase domain-like	Alpha Beta	3-Layer(aba) Sandwich	Rossmann fold	P-loop containing nucleotide triphosphate hydrolases
P-loop domains-like	P-loop domains-related	P-loop containing nucleoside triphosphate hydrolases	2004.1.1.1405	e4mrnA2	A:343-607	n/a	n/a	n/a	n/a	Alpha Beta	3-Layer(aba) Sandwich	Rossmann fold	P-loop containing nucleotide triphosphate hydrolases
P-loop domains-like	P-loop domains-related	P-loop containing nucleoside triphosphate hydrolases	2004.1.1.1406	e1q3tA1	A:14-236	Alpha and beta proteins (a/b)	P-loop containing nucleoside triphosphate hydrolases	P-loop containing nucleoside triphosphate hydrolases	Nucleotide and nucleoside kinases	Alpha Beta	3-Layer(aba) Sandwich	Rossmann fold	P-loop containing nucleotide triphosphate hydrolases
P-loop domains-like	P-loop domains-related	P-loop containing nucleoside triphosphate hydrolases	2004.1.1.1407	e4ohyA1	A:83-311	n/a	n/a	n/a	n/a	Alpha Beta	3-Layer(aba) Sandwich	Rossmann fold	P-loop containing nucleotide triphosphate hydrolases
P-loop domains-like	P-loop domains-related	P-loop containing nucleoside triphosphate hydrolases	2004.1.1.1408	e1nijA2	A:2-223	Alpha and beta proteins (a/b)	P-loop containing nucleoside triphosphate hydrolases	P-loop containing nucleoside triphosphate hydrolases	Nitrogenase iron protein-like	Alpha Beta	3-Layer(aba) Sandwich	Rossmann fold	P-loop containing nucleotide triphosphate hydrolases
P-loop domains-like	P-loop domains-related	P-loop containing nucleoside triphosphate hydrolases	2004.1.1.1409	e3w90A1	A:3-207	n/a	n/a	n/a	n/a	Alpha Beta	3-Layer(aba) Sandwich	Rossmann fold	P-loop containing nucleotide triphosphate hydrolases
P-loop domains-like	P-loop domains-related	P-loop containing nucleoside triphosphate hydrolases	2004.1.1.1410	e4h1uA1	A:1-327	n/a	n/a	n/a	n/a	Alpha Beta	3-Layer(aba) Sandwich	Rossmann fold	P-loop containing nucleotide triphosphate hydrolases
P-loop domains-like	P-loop domains-related	P-loop containing nucleoside triphosphate hydrolases	2004.1.1.1411	e2iusA2	A:945-1248	n/a	n/a	n/a	n/a	Alpha Beta	3-Layer(aba) Sandwich	Rossmann fold	P-loop containing nucleotide triphosphate hydrolases
P-loop domains-like	P-loop domains-related	P-loop containing nucleoside triphosphate hydrolases	2004.1.1.1412	e3eujA1	A:32-1496	n/a	n/a	n/a	n/a	Alpha Beta	3-Layer(aba) Sandwich	N-terminal domain of mukB	null
P-loop domains-like	P-loop domains-related	P-loop containing nucleoside triphosphate hydrolases	2004.1.1.1413	e1u0jA1	A:224-490	Alpha and beta proteins (a/b)	P-loop containing nucleoside triphosphate hydrolases	P-loop containing nucleoside triphosphate hydrolases	Extended AAA-ATPase domain	Alpha Beta	3-Layer(aba) Sandwich	Rossmann fold	P-loop containing nucleotide triphosphate hydrolases
P-loop domains-like	P-loop domains-related	P-loop containing nucleoside triphosphate hydrolases	2004.1.1.1414	e4ai6A12	A:3372-3523	n/a	n/a	n/a	n/a	Alpha Beta	3-Layer(aba) Sandwich	Rossmann fold	P-loop containing nucleotide triphosphate hydrolases
P-loop domains-like	P-loop domains-related	P-loop containing nucleoside triphosphate hydrolases	2004.1.1.1415	e4xgcB1	B:326-495	n/a	n/a	n/a	n/a	n/a	n/a	n/a	n/a
P-loop domains-like	P-loop domains-related	P-loop containing nucleoside triphosphate hydrolases	2004.1.1.1416	e5lc5O1	O:5-318	n/a	n/a	n/a	n/a	n/a	n/a	n/a	n/a
P-loop domains-like	P-loop domains-related	P-loop containing nucleoside triphosphate hydrolases	2004.1.1.1417	e4dieC2	C:-1-218	n/a	n/a	n/a	n/a	Alpha Beta	3-Layer(aba) Sandwich	Rossmann fold	P-loop containing nucleotide triphosphate hydrolases
P-loop domains-like	P-loop domains-related	P-loop containing nucleoside triphosphate hydrolases	2004.1.1.1418	e1zmxF1	F:12-208	n/a	n/a	n/a	n/a	Alpha Beta	3-Layer(aba) Sandwich	Rossmann fold	P-loop containing nucleotide triphosphate hydrolases
P-loop domains-like	P-loop domains-related	P-loop containing nucleoside triphosphate hydrolases	2004.1.1.1419	e5aj3g1	g:70-345	n/a	n/a	n/a	n/a	n/a	n/a	n/a	n/a
P-loop domains-like	P-loop domains-related	P-loop containing nucleoside triphosphate hydrolases	2004.1.1.142	e1rz3A1	A:1-198	Alpha and beta proteins (a/b)	P-loop containing nucleoside triphosphate hydrolases	P-loop containing nucleoside triphosphate hydrolases	Phosphoribulokinase/pantothenate kinase	Alpha Beta	3-Layer(aba) Sandwich	Rossmann fold	P-loop containing nucleotide triphosphate hydrolases
P-loop domains-like	P-loop domains-related	P-loop containing nucleoside triphosphate hydrolases	2004.1.1.1420	e4xgcC1	C:46-269	n/a	n/a	n/a	n/a	n/a	n/a	n/a	n/a
P-loop domains-like	P-loop domains-related	P-loop containing nucleoside triphosphate hydrolases	2004.1.1.1421	e4idnB1	B:31-344	n/a	n/a	n/a	n/a	Alpha Beta	3-Layer(aba) Sandwich	Rossmann fold	P-loop containing nucleotide triphosphate hydrolases
P-loop domains-like	P-loop domains-related	P-loop containing nucleoside triphosphate hydrolases	2004.1.1.1422	e3f8tA1	A:182-379	n/a	n/a	n/a	n/a	Alpha Beta	3-Layer(aba) Sandwich	Rossmann fold	P-loop containing nucleotide triphosphate hydrolases
P-loop domains-like	P-loop domains-related	P-loop containing nucleoside triphosphate hydrolases	2004.1.1.1423	e4yj1A1	A:226-508	n/a	n/a	n/a	n/a	n/a	n/a	n/a	n/a
P-loop domains-like	P-loop domains-related	P-loop containing nucleoside triphosphate hydrolases	2004.1.1.1424	e5ca9A1	A:26-313	n/a	n/a	n/a	n/a	n/a	n/a	n/a	n/a
P-loop domains-like	P-loop domains-related	P-loop containing nucleoside triphosphate hydrolases	2004.1.1.1425	e4dbpA3	A:51-278,A:306-760	n/a	n/a	n/a	n/a	n/a	n/a	n/a	n/a
P-loop domains-like	P-loop domains-related	P-loop containing nucleoside triphosphate hydrolases	2004.1.1.1426	e3myhX2	X:2-33,X:81-700,X:733-747	n/a	n/a	n/a	n/a	n/a	n/a	n/a	n/a
P-loop domains-like	P-loop domains-related	P-loop containing nucleoside triphosphate hydrolases	2004.1.1.1427	e5d0nA1	A:126-257	n/a	n/a	n/a	n/a	n/a	n/a	n/a	n/a
P-loop domains-like	P-loop domains-related	P-loop containing nucleoside triphosphate hydrolases	2004.1.1.1428	e5d0nA2	A:258-426	n/a	n/a	n/a	n/a	n/a	n/a	n/a	n/a
P-loop domains-like	P-loop domains-related	P-loop containing nucleoside triphosphate hydrolases	2004.1.1.1429	e1z3iX1	X:390-735	Alpha and beta proteins (a/b)	P-loop containing nucleoside triphosphate hydrolases	P-loop containing nucleoside triphosphate hydrolases	Tandem AAA-ATPase domain	Alpha Beta	3-Layer(aba) Sandwich	Rossmann fold	P-loop containing nucleotide triphosphate hydrolases
P-loop domains-like	P-loop domains-related	P-loop containing nucleoside triphosphate hydrolases	2004.1.1.1430	e5dgkA1	A:157-438	n/a	n/a	n/a	n/a	n/a	n/a	n/a	n/a
P-loop domains-like	P-loop domains-related	P-loop containing nucleoside triphosphate hydrolases	2004.1.1.1431	e5iw7A1	A:67-250	n/a	n/a	n/a	n/a	n/a	n/a	n/a	n/a
P-loop domains-like	P-loop domains-related	P-loop containing nucleoside triphosphate hydrolases	2004.1.1.1432	e2l8bA1	A:381-569	n/a	n/a	n/a	n/a	n/a	n/a	n/a	n/a
P-loop domains-like	P-loop domains-related	P-loop containing nucleoside triphosphate hydrolases	2004.1.1.1434	e1p9nB1	B:1-169	Alpha and beta proteins (a/b)	P-loop containing nucleoside triphosphate hydrolases	P-loop containing nucleoside triphosphate hydrolases	Nitrogenase iron protein-like	Alpha Beta	3-Layer(aba) Sandwich	Rossmann fold	P-loop containing nucleotide triphosphate hydrolases
P-loop domains-like	P-loop domains-related	P-loop containing nucleoside triphosphate hydrolases	2004.1.1.1435	e2gc6A1	A:1-296	Alpha and beta proteins (a/b)	Ribokinase-like	MurD-like peptide ligases, catalytic domain	Folylpolyglutamate synthetase	Alpha Beta	3-Layer(aba) Sandwich	UDP-N-acetylmuramoyl-L-alanine	null
P-loop domains-like	P-loop domains-related	P-loop containing nucleoside triphosphate hydrolases	2004.1.1.144	e1svsA1	A:32-60,A:182-347	Alpha and beta proteins (a/b)	P-loop containing nucleoside triphosphate hydrolases	P-loop containing nucleoside triphosphate hydrolases	G proteins	Alpha Beta	3-Layer(aba) Sandwich	Rossmann fold	P-loop containing nucleotide triphosphate hydrolases
P-loop domains-like	P-loop domains-related	P-loop containing nucleoside triphosphate hydrolases	2004.1.1.148	e1tf5A3	A:1-226,A:349-395	Alpha and beta proteins (a/b)	P-loop containing nucleoside triphosphate hydrolases	P-loop containing nucleoside triphosphate hydrolases	Tandem AAA-ATPase domain	Alpha Beta	3-Layer(aba) Sandwich	Rossmann fold	P-loop containing nucleotide triphosphate hydrolases
P-loop domains-like	P-loop domains-related	P-loop containing nucleoside triphosphate hydrolases	2004.1.1.149	e3ftqA1	A:34-305	n/a	n/a	n/a	n/a	Alpha Beta	3-Layer(aba) Sandwich	Rossmann fold	P-loop containing nucleotide triphosphate hydrolases
P-loop domains-like	P-loop domains-related	P-loop containing nucleoside triphosphate hydrolases	2004.1.1.151	e3n70A1	A:146-287	n/a	n/a	n/a	n/a	Alpha Beta	3-Layer(aba) Sandwich	Rossmann fold	P-loop containing nucleotide triphosphate hydrolases
P-loop domains-like	P-loop domains-related	P-loop containing nucleoside triphosphate hydrolases	2004.1.1.152	e1viaA1	A:5-165	Alpha and beta proteins (a/b)	P-loop containing nucleoside triphosphate hydrolases	P-loop containing nucleoside triphosphate hydrolases	Shikimate kinase (AroK)	Alpha Beta	3-Layer(aba) Sandwich	Rossmann fold	P-loop containing nucleotide triphosphate hydrolases
P-loop domains-like	P-loop domains-related	P-loop containing nucleoside triphosphate hydrolases	2004.1.1.154	e1z3iX2	X:92-389	Alpha and beta proteins (a/b)	P-loop containing nucleoside triphosphate hydrolases	P-loop containing nucleoside triphosphate hydrolases	Tandem AAA-ATPase domain	Alpha Beta	3-Layer(aba) Sandwich	Rossmann fold	Tandem AAA-ATPase domain
P-loop domains-like	P-loop domains-related	P-loop containing nucleoside triphosphate hydrolases	2004.1.1.156	e2qy9A2	A:285-495	Alpha and beta proteins (a/b)	P-loop containing nucleoside triphosphate hydrolases	P-loop containing nucleoside triphosphate hydrolases	Nitrogenase iron protein-like	Alpha Beta	3-Layer(aba) Sandwich	Rossmann fold	P-loop containing nucleotide triphosphate hydrolases
P-loop domains-like	P-loop domains-related	P-loop containing nucleoside triphosphate hydrolases	2004.1.1.158	e1ofuX1	X:43-161	Alpha and beta proteins (a/b)	P-loop containing nucleoside triphosphate hydrolases	P-loop containing nucleoside triphosphate hydrolases	Bacterial cell division inhibitor SulA	Alpha Beta	3-Layer(aba) Sandwich	Rossmann fold	P-loop containing nucleotide triphosphate hydrolases
P-loop domains-like	P-loop domains-related	P-loop containing nucleoside triphosphate hydrolases	2004.1.1.159	e1t8tA1	A:136-406	Alpha and beta proteins (a/b)	P-loop containing nucleoside triphosphate hydrolases	P-loop containing nucleoside triphosphate hydrolases	PAPS sulfotransferase	Alpha Beta	3-Layer(aba) Sandwich	Rossmann fold	P-loop containing nucleotide triphosphate hydrolases
P-loop domains-like	P-loop domains-related	P-loop containing nucleoside triphosphate hydrolases	2004.1.1.160	e4ndzA1	A:1069-1355	n/a	n/a	n/a	n/a	Alpha Beta	3-Layer(aba) Sandwich	Rossmann fold	P-loop containing nucleotide triphosphate hydrolases
P-loop domains-like	P-loop domains-related	P-loop containing nucleoside triphosphate hydrolases	2004.1.1.162	e1texA1	A:3-267	Alpha and beta proteins (a/b)	P-loop containing nucleoside triphosphate hydrolases	P-loop containing nucleoside triphosphate hydrolases	PAPS sulfotransferase	Alpha Beta	3-Layer(aba) Sandwich	Rossmann fold	P-loop containing nucleotide triphosphate hydrolases
P-loop domains-like	P-loop domains-related	P-loop containing nucleoside triphosphate hydrolases	2004.1.1.163	e2oap11	1:5-511	n/a	n/a	n/a	n/a	Alpha Beta	3-Layer(aba) Sandwich	Rossmann fold	P-loop containing nucleotide triphosphate hydrolases
P-loop domains-like	P-loop domains-related	P-loop containing nucleoside triphosphate hydrolases	2004.1.1.164	e4ieiA3	A:5-234	n/a	n/a	n/a	n/a	Alpha Beta	3-Layer(aba) Sandwich	Rossmann fold	P-loop containing nucleotide triphosphate hydrolases
P-loop domains-like	P-loop domains-related	P-loop containing nucleoside triphosphate hydrolases	2004.1.1.166	e4tmkA1	A:2-211	Alpha and beta proteins (a/b)	P-loop containing nucleoside triphosphate hydrolases	P-loop containing nucleoside triphosphate hydrolases	Nucleotide and nucleoside kinases	Alpha Beta	3-Layer(aba) Sandwich	Rossmann fold	P-loop containing nucleotide triphosphate hydrolases
P-loop domains-like	P-loop domains-related	P-loop containing nucleoside triphosphate hydrolases	2004.1.1.169	e1e9rA1	A:74-506	Alpha and beta proteins (a/b)	P-loop containing nucleoside triphosphate hydrolases	P-loop containing nucleoside triphosphate hydrolases	RecA protein-like (ATPase-domain)	Alpha Beta	3-Layer(aba) Sandwich	Rossmann fold	P-loop containing nucleotide triphosphate hydrolases
P-loop domains-like	P-loop domains-related	P-loop containing nucleoside triphosphate hydrolases	2004.1.1.170	e1htwA1	A:1-158	Alpha and beta proteins (a/b)	P-loop containing nucleoside triphosphate hydrolases	P-loop containing nucleoside triphosphate hydrolases	YjeE-like	Alpha Beta	3-Layer(aba) Sandwich	Rossmann fold	P-loop containing nucleotide triphosphate hydrolases
P-loop domains-like	P-loop domains-related	P-loop containing nucleoside triphosphate hydrolases	2004.1.1.171	e1uaaA1	A:2-307	Alpha and beta proteins (a/b)	P-loop containing nucleoside triphosphate hydrolases	P-loop containing nucleoside triphosphate hydrolases	Tandem AAA-ATPase domain	Alpha Beta	3-Layer(aba) Sandwich	Rossmann fold	P-loop containing nucleotide triphosphate hydrolases
P-loop domains-like	P-loop domains-related	P-loop containing nucleoside triphosphate hydrolases	2004.1.1.173	e1uaaA2	A:308-640	Alpha and beta proteins (a/b)	P-loop containing nucleoside triphosphate hydrolases	P-loop containing nucleoside triphosphate hydrolases	Tandem AAA-ATPase domain	Alpha Beta	3-Layer(aba) Sandwich	Rossmann fold	P-loop containing nucleotide triphosphate hydrolases
P-loop domains-like	P-loop domains-related	P-loop containing nucleoside triphosphate hydrolases	2004.1.1.174	e1w36D2	D:361-466,D:523-606	Alpha and beta proteins (a/b)	P-loop containing nucleoside triphosphate hydrolases	P-loop containing nucleoside triphosphate hydrolases	Tandem AAA-ATPase domain	Alpha Beta	3-Layer(aba) Sandwich	Rossmann fold	P-loop containing nucleotide triphosphate hydrolases
P-loop domains-like	P-loop domains-related	P-loop containing nucleoside triphosphate hydrolases	2004.1.1.177	e1gvnB1	B:2-274	Alpha and beta proteins (a/b)	P-loop containing nucleoside triphosphate hydrolases	P-loop containing nucleoside triphosphate hydrolases	Plasmid maintenance system epsilon/zeta, toxin zeta subunit	Alpha Beta	3-Layer(aba) Sandwich	Rossmann fold	P-loop containing nucleotide triphosphate hydrolases
P-loop domains-like	P-loop domains-related	P-loop containing nucleoside triphosphate hydrolases	2004.1.1.178	e2r2aA1	A:1-191	n/a	n/a	n/a	n/a	Alpha Beta	3-Layer(aba) Sandwich	Rossmann fold	P-loop containing nucleotide triphosphate hydrolases
P-loop domains-like	P-loop domains-related	P-loop containing nucleoside triphosphate hydrolases	2004.1.1.179	e2w00A3	A:470-731	n/a	n/a	n/a	n/a	Alpha Beta	3-Layer(aba) Sandwich	Rossmann fold	P-loop containing nucleotide triphosphate hydrolases
P-loop domains-like	P-loop domains-related	P-loop containing nucleoside triphosphate hydrolases	2004.1.1.180	e2eyqA4	A:349-465	Alpha and beta proteins (a/b)	P-loop containing nucleoside triphosphate hydrolases	P-loop containing nucleoside triphosphate hydrolases	Tandem AAA-ATPase domain	Alpha Beta	3-Layer(aba) Sandwich	Rossmann fold	null
P-loop domains-like	P-loop domains-related	P-loop containing nucleoside triphosphate hydrolases	2004.1.1.181	e3u44B1	B:2-308	n/a	n/a	n/a	n/a	Alpha Beta	3-Layer(aba) Sandwich	Rossmann fold	P-loop containing nucleotide triphosphate hydrolases
P-loop domains-like	P-loop domains-related	P-loop containing nucleoside triphosphate hydrolases	2004.1.1.182	e4n0nA2	A:69-82,A:136-292	n/a	n/a	n/a	n/a	n/a	n/a	n/a	n/a
P-loop domains-like	P-loop domains-related	P-loop containing nucleoside triphosphate hydrolases	2004.1.1.183	e1tf5A4	A:396-570	Alpha and beta proteins (a/b)	P-loop containing nucleoside triphosphate hydrolases	P-loop containing nucleoside triphosphate hydrolases	Tandem AAA-ATPase domain	Alpha Beta	3-Layer(aba) Sandwich	Rossmann fold	P-loop containing nucleotide triphosphate hydrolases
P-loop domains-like	P-loop domains-related	P-loop containing nucleoside triphosphate hydrolases	2004.1.1.184	e1dekA1	A:1-241	Alpha and beta proteins (a/b)	P-loop containing nucleoside triphosphate hydrolases	P-loop containing nucleoside triphosphate hydrolases	Nucleotide and nucleoside kinases	Alpha Beta	3-Layer(aba) Sandwich	Rossmann fold	P-loop containing nucleotide triphosphate hydrolases
P-loop domains-like	P-loop domains-related	P-loop containing nucleoside triphosphate hydrolases	2004.1.1.185	e2b2nA2	A:26-127,A:216-333	Alpha and beta proteins (a/b)	P-loop containing nucleoside triphosphate hydrolases	P-loop containing nucleoside triphosphate hydrolases	Tandem AAA-ATPase domain	Alpha Beta	3-Layer(aba) Sandwich	Rossmann fold	null
P-loop domains-like	P-loop domains-related	P-loop containing nucleoside triphosphate hydrolases	2004.1.1.186	e4bj6.1	F:36-48,A:60-151,A:188-282	n/a	n/a	n/a	n/a	Alpha Beta	3-Layer(aba) Sandwich	Rossmann fold	null
P-loop domains-like	P-loop domains-related	P-loop containing nucleoside triphosphate hydrolases	2004.1.1.190	e1sxjA3	A:295-478	n/a	n/a	n/a	n/a	Alpha Beta	3-Layer(aba) Sandwich	Rossmann fold	P-loop containing nucleotide triphosphate hydrolases
P-loop domains-like	P-loop domains-related	P-loop containing nucleoside triphosphate hydrolases	2004.1.1.196	e1yksA3	A:325-484	Alpha and beta proteins (a/b)	P-loop containing nucleoside triphosphate hydrolases	P-loop containing nucleoside triphosphate hydrolases	RNA helicase	Alpha Beta	3-Layer(aba) Sandwich	Rossmann fold	P-loop containing nucleotide triphosphate hydrolases
P-loop domains-like	P-loop domains-related	P-loop containing nucleoside triphosphate hydrolases	2004.1.1.197	e2eyqA6	A:779-989	Alpha and beta proteins (a/b)	P-loop containing nucleoside triphosphate hydrolases	P-loop containing nucleoside triphosphate hydrolases	Tandem AAA-ATPase domain	Alpha Beta	3-Layer(aba) Sandwich	Rossmann fold	P-loop containing nucleotide triphosphate hydrolases
P-loop domains-like	P-loop domains-related	P-loop containing nucleoside triphosphate hydrolases	2004.1.1.2	e1w7jA4	A:63-594,A:634-753	Alpha and beta proteins (a/b)	P-loop containing nucleoside triphosphate hydrolases	P-loop containing nucleoside triphosphate hydrolases	Motor proteins	n/a	n/a	n/a	n/a
P-loop domains-like	P-loop domains-related	P-loop containing nucleoside triphosphate hydrolases	2004.1.1.20	e4kfrB1	B:1-208	n/a	n/a	n/a	n/a	Alpha Beta	3-Layer(aba) Sandwich	Rossmann fold	P-loop containing nucleotide triphosphate hydrolases
P-loop domains-like	P-loop domains-related	P-loop containing nucleoside triphosphate hydrolases	2004.1.1.209	e1d6jA2	A:8-143,A:170-210	Alpha and beta proteins (a/b)	P-loop containing nucleoside triphosphate hydrolases	P-loop containing nucleoside triphosphate hydrolases	Adenosine-5'phosphosulfate kinase (APS kinase)	Alpha Beta	3-Layer(aba) Sandwich	Rossmann fold	P-loop containing nucleotide triphosphate hydrolases
P-loop domains-like	P-loop domains-related	P-loop containing nucleoside triphosphate hydrolases	2004.1.1.21	e4ad8A1	A:32-168,A:387-563	n/a	n/a	n/a	n/a	Alpha Beta	3-Layer(aba) Sandwich	Rossmann fold	P-loop containing nucleotide triphosphate hydrolases
P-loop domains-like	P-loop domains-related	P-loop containing nucleoside triphosphate hydrolases	2004.1.1.210	e2az4A2	A:225-379	n/a	n/a	n/a	n/a	Alpha Beta	3-Layer(aba) Sandwich	Rossmann fold	Metallo-hydrolase/oxidoreductase
P-loop domains-like	P-loop domains-related	P-loop containing nucleoside triphosphate hydrolases	2004.1.1.223	e4fw9A1	A:1-74,A:260-388	n/a	n/a	n/a	n/a	Alpha Beta	3-Layer(aba) Sandwich	Rossmann fold	P-loop containing nucleotide triphosphate hydrolases
P-loop domains-like	P-loop domains-related	P-loop containing nucleoside triphosphate hydrolases	2004.1.1.224	e4ai6A4	A:1761-1927	n/a	n/a	n/a	n/a	Alpha Beta	3-Layer(aba) Sandwich	Rossmann fold	P-loop containing nucleotide triphosphate hydrolases
P-loop domains-like	P-loop domains-related	P-loop containing nucleoside triphosphate hydrolases	2004.1.1.225	e2fnaA4	A:1-206	Alpha and beta proteins (a/b)	P-loop containing nucleoside triphosphate hydrolases	P-loop containing nucleoside triphosphate hydrolases	Extended AAA-ATPase domain	Alpha Beta	3-Layer(aba) Sandwich	Rossmann fold	P-loop containing nucleotide triphosphate hydrolases
P-loop domains-like	P-loop domains-related	P-loop containing nucleoside triphosphate hydrolases	2004.1.1.226	e2kjqA1	A:12-149	n/a	n/a	n/a	n/a	Alpha Beta	3-Layer(aba) Sandwich	Rossmann fold	P-loop containing nucleotide triphosphate hydrolases
P-loop domains-like	P-loop domains-related	P-loop containing nucleoside triphosphate hydrolases	2004.1.1.227	e1xxhF3	F:1-142	n/a	n/a	n/a	n/a	Alpha Beta	3-Layer(aba) Sandwich	Rossmann fold	P-loop containing nucleotide triphosphate hydrolases
P-loop domains-like	P-loop domains-related	P-loop containing nucleoside triphosphate hydrolases	2004.1.1.228	e2g0tA2	A:144-338	Alpha and beta proteins (a/b)	P-loop containing nucleoside triphosphate hydrolases	P-loop containing nucleoside triphosphate hydrolases	Nitrogenase iron protein-like	Alpha Beta	3-Layer(aba) Sandwich	Rossmann fold	P-loop containing nucleotide triphosphate hydrolases
P-loop domains-like	P-loop domains-related	P-loop containing nucleoside triphosphate hydrolases	2004.1.1.229	e3bh1A1	A:4-339	n/a	n/a	n/a	n/a	Alpha Beta	Roll	dip2346 fold like	dip2346 domain like
P-loop domains-like	P-loop domains-related	P-loop containing nucleoside triphosphate hydrolases	2004.1.1.230	e4ai6A14	A:3777-3903	n/a	n/a	n/a	n/a	Alpha Beta	3-Layer(aba) Sandwich	Rossmann fold	P-loop containing nucleotide triphosphate hydrolases
P-loop domains-like	P-loop domains-related	P-loop containing nucleoside triphosphate hydrolases	2004.1.1.233	e2a5yB5	B:109-291	Alpha and beta proteins (a/b)	P-loop containing nucleoside triphosphate hydrolases	P-loop containing nucleoside triphosphate hydrolases	Extended AAA-ATPase domain	Alpha Beta	3-Layer(aba) Sandwich	Rossmann fold	P-loop containing nucleotide triphosphate hydrolases
P-loop domains-like	P-loop domains-related	P-loop containing nucleoside triphosphate hydrolases	2004.1.1.237	e1u94A2	A:6-268	Alpha and beta proteins (a/b)	P-loop containing nucleoside triphosphate hydrolases	P-loop containing nucleoside triphosphate hydrolases	RecA protein-like (ATPase-domain)	Alpha Beta	3-Layer(aba) Sandwich	Rossmann fold	P-loop containing nucleotide triphosphate hydrolases
P-loop domains-like	P-loop domains-related	P-loop containing nucleoside triphosphate hydrolases	2004.1.1.239	e1w1wA1	A:2-69,A:89-169,A:1067-1223	Alpha and beta proteins (a/b)	P-loop containing nucleoside triphosphate hydrolases	P-loop containing nucleoside triphosphate hydrolases	ABC transporter ATPase domain-like	Alpha Beta	3-Layer(aba) Sandwich	Rossmann fold	P-loop containing nucleotide triphosphate hydrolases
P-loop domains-like	P-loop domains-related	P-loop containing nucleoside triphosphate hydrolases	2004.1.1.24	e1cr2A1	A:271-467,A:489-547	Alpha and beta proteins (a/b)	P-loop containing nucleoside triphosphate hydrolases	P-loop containing nucleoside triphosphate hydrolases	RecA protein-like (ATPase-domain)	Alpha Beta	3-Layer(aba) Sandwich	Rossmann fold	P-loop containing nucleotide triphosphate hydrolases
P-loop domains-like	P-loop domains-related	P-loop containing nucleoside triphosphate hydrolases	2004.1.1.240	e4znkA1	A:3-260	n/a	n/a	n/a	n/a	n/a	n/a	n/a	n/a
P-loop domains-like	P-loop domains-related	P-loop containing nucleoside triphosphate hydrolases	2004.1.1.242	e2b8tA2	A:11-149	Alpha and beta proteins (a/b)	P-loop containing nucleoside triphosphate hydrolases	P-loop containing nucleoside triphosphate hydrolases	Type II thymidine kinase	Alpha Beta	3-Layer(aba) Sandwich	Rossmann fold	P-loop containing nucleotide triphosphate hydrolases
P-loop domains-like	P-loop domains-related	P-loop containing nucleoside triphosphate hydrolases	2004.1.1.243	e3qq5A2	A:173-275	n/a	n/a	n/a	n/a	Alpha Beta	3-Layer(aba) Sandwich	Rossmann fold	null
P-loop domains-like	P-loop domains-related	P-loop containing nucleoside triphosphate hydrolases	2004.1.1.244	e3qq5A3	A:276-398	n/a	n/a	n/a	n/a	Alpha Beta	3-Layer(aba) Sandwich	Rossmann fold	null
P-loop domains-like	P-loop domains-related	P-loop containing nucleoside triphosphate hydrolases	2004.1.1.25	e1byiA1	A:1-224	Alpha and beta proteins (a/b)	P-loop containing nucleoside triphosphate hydrolases	P-loop containing nucleoside triphosphate hydrolases	Nitrogenase iron protein-like	Alpha Beta	3-Layer(aba) Sandwich	Rossmann fold	P-loop containing nucleotide triphosphate hydrolases
P-loop domains-like	P-loop domains-related	P-loop containing nucleoside triphosphate hydrolases	2004.1.1.258	e1sviA1	A:1-195	Alpha and beta proteins (a/b)	P-loop containing nucleoside triphosphate hydrolases	P-loop containing nucleoside triphosphate hydrolases	G proteins	Alpha Beta	3-Layer(aba) Sandwich	Rossmann fold	P-loop containing nucleotide triphosphate hydrolases
P-loop domains-like	P-loop domains-related	P-loop containing nucleoside triphosphate hydrolases	2004.1.1.26	e1lw7A1	A:220-411	Alpha and beta proteins (a/b)	P-loop containing nucleoside triphosphate hydrolases	P-loop containing nucleoside triphosphate hydrolases	Nucleotide and nucleoside kinases	Alpha Beta	3-Layer(aba) Sandwich	Rossmann fold	P-loop containing nucleotide triphosphate hydrolases
P-loop domains-like	P-loop domains-related	P-loop containing nucleoside triphosphate hydrolases	2004.1.1.28	e1w36D4	D:110-360	Alpha and beta proteins (a/b)	P-loop containing nucleoside triphosphate hydrolases	P-loop containing nucleoside triphosphate hydrolases	Tandem AAA-ATPase domain	Alpha Beta	3-Layer(aba) Sandwich	Rossmann fold	P-loop containing nucleotide triphosphate hydrolases
P-loop domains-like	P-loop domains-related	P-loop containing nucleoside triphosphate hydrolases	2004.1.1.29	e3la6A1	A:451-719	n/a	n/a	n/a	n/a	Alpha Beta	3-Layer(aba) Sandwich	Rossmann fold	P-loop containing nucleotide triphosphate hydrolases
P-loop domains-like	P-loop domains-related	P-loop containing nucleoside triphosphate hydrolases	2004.1.1.3	e1bifA1	A:37-249	Alpha and beta proteins (a/b)	P-loop containing nucleoside triphosphate hydrolases	P-loop containing nucleoside triphosphate hydrolases	6-phosphofructo-2-kinase/fructose-2,6-bisphosphatase, kinase domain	Alpha Beta	3-Layer(aba) Sandwich	Rossmann fold	P-loop containing nucleotide triphosphate hydrolases
P-loop domains-like	P-loop domains-related	P-loop containing nucleoside triphosphate hydrolases	2004.1.1.32	e1yj5A1	A:351-522	Alpha and beta proteins (a/b)	P-loop containing nucleoside triphosphate hydrolases	P-loop containing nucleoside triphosphate hydrolases	Nucleotide and nucleoside kinases	Alpha Beta	3-Layer(aba) Sandwich	Rossmann fold	P-loop containing nucleotide triphosphate hydrolases
P-loop domains-like	P-loop domains-related	P-loop containing nucleoside triphosphate hydrolases	2004.1.1.347	e4a8jC2	C:5-273	n/a	n/a	n/a	n/a	Alpha Beta	3-Layer(aba) Sandwich	Rossmann fold	P-loop containing nucleotide triphosphate hydrolases
P-loop domains-like	P-loop domains-related	P-loop containing nucleoside triphosphate hydrolases	2004.1.1.35	e4ai6A8	A:2378-2564	n/a	n/a	n/a	n/a	Alpha Beta	3-Layer(aba) Sandwich	Rossmann fold	P-loop containing nucleotide triphosphate hydrolases
P-loop domains-like	P-loop domains-related	P-loop containing nucleoside triphosphate hydrolases	2004.1.1.36	e4ai6A10	A:2693-2922	n/a	n/a	n/a	n/a	Alpha Beta	3-Layer(aba) Sandwich	Rossmann fold	P-loop containing nucleotide triphosphate hydrolases
P-loop domains-like	P-loop domains-related	P-loop containing nucleoside triphosphate hydrolases	2004.1.1.43	e3uc9A1	A:2-185	n/a	n/a	n/a	n/a	Alpha Beta	3-Layer(aba) Sandwich	Rossmann fold	null
P-loop domains-like	P-loop domains-related	P-loop containing nucleoside triphosphate hydrolases	2004.1.1.44	e1qf5A1	A:1-431	Alpha and beta proteins (a/b)	P-loop containing nucleoside triphosphate hydrolases	P-loop containing nucleoside triphosphate hydrolases	Nitrogenase iron protein-like	Alpha Beta	3-Layer(aba) Sandwich	Adenylosuccinate Synthetase; Chain A, domain 1	Adenylosuccinate Synthetase, subunit A, domain 1
P-loop domains-like	P-loop domains-related	P-loop containing nucleoside triphosphate hydrolases	2004.1.1.463	e2axpA1	A:2-165	Alpha and beta proteins (a/b)	P-loop containing nucleoside triphosphate hydrolases	P-loop containing nucleoside triphosphate hydrolases	Nucleotide and nucleoside kinases	Alpha Beta	3-Layer(aba) Sandwich	Rossmann fold	P-loop containing nucleotide triphosphate hydrolases
P-loop domains-like	P-loop domains-related	P-loop containing nucleoside triphosphate hydrolases	2004.1.1.473	e4bilC4	C:1-278	n/a	n/a	n/a	n/a	n/a	n/a	n/a	n/a
P-loop domains-like	P-loop domains-related	P-loop containing nucleoside triphosphate hydrolases	2004.1.1.476	e3zthA1	A:1-347	n/a	n/a	n/a	n/a	n/a	n/a	n/a	n/a
P-loop domains-like	P-loop domains-related	P-loop containing nucleoside triphosphate hydrolases	2004.1.1.477	e4mubA1	A:-1-257	n/a	n/a	n/a	n/a	Alpha Beta	3-Layer(aba) Sandwich	Rossmann fold	P-loop containing nucleotide triphosphate hydrolases
P-loop domains-like	P-loop domains-related	P-loop containing nucleoside triphosphate hydrolases	2004.1.1.478	e4dt1A1	A:1-213	n/a	n/a	n/a	n/a	Alpha Beta	3-Layer(aba) Sandwich	Rossmann fold	P-loop containing nucleotide triphosphate hydrolases
P-loop domains-like	P-loop domains-related	P-loop containing nucleoside triphosphate hydrolases	2004.1.1.479	e4etpB1	B:320-638	n/a	n/a	n/a	n/a	Alpha Beta	3-Layer(aba) Sandwich	Kinesin	null
P-loop domains-like	P-loop domains-related	P-loop containing nucleoside triphosphate hydrolases	2004.1.1.48	e1m7gA1	A:2-209	Alpha and beta proteins (a/b)	P-loop containing nucleoside triphosphate hydrolases	P-loop containing nucleoside triphosphate hydrolases	Adenosine-5'phosphosulfate kinase (APS kinase)	Alpha Beta	3-Layer(aba) Sandwich	Rossmann fold	P-loop containing nucleotide triphosphate hydrolases
P-loop domains-like	P-loop domains-related	P-loop containing nucleoside triphosphate hydrolases	2004.1.1.481	e4eq6B1	B:1-129,B:154-237	n/a	n/a	n/a	n/a	Alpha Beta	3-Layer(aba) Sandwich	Rossmann fold	P-loop containing nucleotide triphosphate hydrolases
P-loop domains-like	P-loop domains-related	P-loop containing nucleoside triphosphate hydrolases	2004.1.1.486	e1w5sA4	A:7-212	Alpha and beta proteins (a/b)	P-loop containing nucleoside triphosphate hydrolases	P-loop containing nucleoside triphosphate hydrolases	Extended AAA-ATPase domain	Alpha Beta	3-Layer(aba) Sandwich	Rossmann fold	P-loop containing nucleotide triphosphate hydrolases
P-loop domains-like	P-loop domains-related	P-loop containing nucleoside triphosphate hydrolases	2004.1.1.488	e4a2wA3	A:245-455	n/a	n/a	n/a	n/a	Alpha Beta	3-Layer(aba) Sandwich	Rossmann fold	P-loop containing nucleotide triphosphate hydrolases
P-loop domains-like	P-loop domains-related	P-loop containing nucleoside triphosphate hydrolases	2004.1.1.490	e4a4zA2	A:506-541,A:607-800	n/a	n/a	n/a	n/a	n/a	n/a	n/a	n/a
P-loop domains-like	P-loop domains-related	P-loop containing nucleoside triphosphate hydrolases	2004.1.1.507	e1w36C1	C:1-347	Alpha and beta proteins (a/b)	P-loop containing nucleoside triphosphate hydrolases	P-loop containing nucleoside triphosphate hydrolases	Tandem AAA-ATPase domain	Alpha Beta	3-Layer(aba) Sandwich	Rossmann fold	null
P-loop domains-like	P-loop domains-related	P-loop containing nucleoside triphosphate hydrolases	2004.1.1.508	e4n0nA4	A:293-401	n/a	n/a	n/a	n/a	n/a	n/a	n/a	n/a
P-loop domains-like	P-loop domains-related	P-loop containing nucleoside triphosphate hydrolases	2004.1.1.509	e3vkwA2	A:818-991	n/a	n/a	n/a	n/a	Alpha Beta	3-Layer(aba) Sandwich	Rossmann fold	P-loop containing nucleotide triphosphate hydrolases
P-loop domains-like	P-loop domains-related	P-loop containing nucleoside triphosphate hydrolases	2004.1.1.51	e2qm8A1	A:5-327	Alpha and beta proteins (a/b)	P-loop containing nucleoside triphosphate hydrolases	P-loop containing nucleoside triphosphate hydrolases	Nitrogenase iron protein-like	Alpha Beta	3-Layer(aba) Sandwich	Rossmann fold	P-loop containing nucleotide triphosphate hydrolases
P-loop domains-like	P-loop domains-related	P-loop containing nucleoside triphosphate hydrolases	2004.1.1.53	e1xpuA3	A:129-417	Alpha and beta proteins (a/b)	P-loop containing nucleoside triphosphate hydrolases	P-loop containing nucleoside triphosphate hydrolases	RecA protein-like (ATPase-domain)	Alpha Beta	3-Layer(aba) Sandwich	Rossmann fold	P-loop containing nucleotide triphosphate hydrolases
P-loop domains-like	P-loop domains-related	P-loop containing nucleoside triphosphate hydrolases	2004.1.1.560	e3jb6B1	B:324-560	n/a	n/a	n/a	n/a	n/a	n/a	n/a	n/a
P-loop domains-like	P-loop domains-related	P-loop containing nucleoside triphosphate hydrolases	2004.1.1.57	e2dkfA3	A:195-378	Alpha and beta proteins (a+b)	Metallo-hydrolase/oxidoreductase	Metallo-hydrolase/oxidoreductase	beta-CASP RNA-metabolising hydrolases	Alpha Beta	3-Layer(aba) Sandwich	Rossmann fold	null
P-loop domains-like	P-loop domains-related	P-loop containing nucleoside triphosphate hydrolases	2004.1.1.58	e3qhqA1	A:1-222	n/a	n/a	n/a	n/a	Alpha Beta	3-Layer(aba) Sandwich	Rossmann fold	null
P-loop domains-like	P-loop domains-related	P-loop containing nucleoside triphosphate hydrolases	2004.1.1.582	e2c9oC1	C:7-128,C:231-246,C:277-368	n/a	n/a	n/a	n/a	Alpha Beta	3-Layer(aba) Sandwich	Rossmann fold	P-loop containing nucleotide triphosphate hydrolases
P-loop domains-like	P-loop domains-related	P-loop containing nucleoside triphosphate hydrolases	2004.1.1.585	e5eanA4	A:570-857	n/a	n/a	n/a	n/a	n/a	n/a	n/a	n/a
P-loop domains-like	P-loop domains-related	P-loop containing nucleoside triphosphate hydrolases	2004.1.1.59	e2afhE1	E:1-289	Alpha and beta proteins (a/b)	P-loop containing nucleoside triphosphate hydrolases	P-loop containing nucleoside triphosphate hydrolases	Nitrogenase iron protein-like	Alpha Beta	3-Layer(aba) Sandwich	Rossmann fold	P-loop containing nucleotide triphosphate hydrolases
P-loop domains-like	P-loop domains-related	P-loop containing nucleoside triphosphate hydrolases	2004.1.1.60	e3v46A1	A:234-393	n/a	n/a	n/a	n/a	Alpha Beta	3-Layer(aba) Sandwich	Rossmann fold	RNA polymerase II accessory factor, Cdc73 C-terminal domain
P-loop domains-like	P-loop domains-related	P-loop containing nucleoside triphosphate hydrolases	2004.1.1.61	e4p0tB1	B:15-170	n/a	n/a	n/a	n/a	Alpha Beta	3-Layer(aba) Sandwich	Rossmann fold	P-loop containing nucleotide triphosphate hydrolases
P-loop domains-like	P-loop domains-related	P-loop containing nucleoside triphosphate hydrolases	2004.1.1.63	e1uf9A1	A:6-196	Alpha and beta proteins (a/b)	P-loop containing nucleoside triphosphate hydrolases	P-loop containing nucleoside triphosphate hydrolases	Nucleotide and nucleoside kinases	Alpha Beta	3-Layer(aba) Sandwich	Rossmann fold	P-loop containing nucleotide triphosphate hydrolases
P-loop domains-like	P-loop domains-related	P-loop containing nucleoside triphosphate hydrolases	2004.1.1.64	e1g5tA1	A:27-183	Alpha and beta proteins (a/b)	P-loop containing nucleoside triphosphate hydrolases	P-loop containing nucleoside triphosphate hydrolases	RecA protein-like (ATPase-domain)	Alpha Beta	3-Layer(aba) Sandwich	Rossmann fold	P-loop containing nucleotide triphosphate hydrolases
P-loop domains-like	P-loop domains-related	P-loop containing nucleoside triphosphate hydrolases	2004.1.1.65	e1c9kA1	A:1-180	Alpha and beta proteins (a/b)	P-loop containing nucleoside triphosphate hydrolases	P-loop containing nucleoside triphosphate hydrolases	RecA protein-like (ATPase-domain)	Alpha Beta	3-Layer(aba) Sandwich	Rossmann fold	P-loop containing nucleotide triphosphate hydrolases
P-loop domains-like	P-loop domains-related	P-loop containing nucleoside triphosphate hydrolases	2004.1.1.651	e5hd9A1	A:4-197	n/a	n/a	n/a	n/a	n/a	n/a	n/a	n/a
P-loop domains-like	P-loop domains-related	P-loop containing nucleoside triphosphate hydrolases	2004.1.1.67	e1qhxA1	A:1-178	Alpha and beta proteins (a/b)	P-loop containing nucleoside triphosphate hydrolases	P-loop containing nucleoside triphosphate hydrolases	Chloramphenicol phosphotransferase	Alpha Beta	3-Layer(aba) Sandwich	Rossmann fold	P-loop containing nucleotide triphosphate hydrolases
P-loop domains-like	P-loop domains-related	P-loop containing nucleoside triphosphate hydrolases	2004.1.1.68	e1vcoA1	A:11-282	Alpha and beta proteins (a/b)	P-loop containing nucleoside triphosphate hydrolases	P-loop containing nucleoside triphosphate hydrolases	Nitrogenase iron protein-like	Alpha Beta	3-Layer(aba) Sandwich	Rossmann fold	P-loop containing nucleotide triphosphate hydrolases
P-loop domains-like	P-loop domains-related	P-loop containing nucleoside triphosphate hydrolases	2004.1.1.69	e2h92A1	A:3-218	n/a	n/a	n/a	n/a	Alpha Beta	3-Layer(aba) Sandwich	Rossmann fold	P-loop containing nucleotide triphosphate hydrolases
P-loop domains-like	P-loop domains-related	P-loop containing nucleoside triphosphate hydrolases	2004.1.1.72	e3fdiA1	A:3-42,A:77-196	n/a	n/a	n/a	n/a	Alpha Beta	3-Layer(aba) Sandwich	Rossmann fold	P-loop containing nucleotide triphosphate hydrolases
P-loop domains-like	P-loop domains-related	P-loop containing nucleoside triphosphate hydrolases	2004.1.1.73	e1t6nA1	A:45-251	Alpha and beta proteins (a/b)	P-loop containing nucleoside triphosphate hydrolases	P-loop containing nucleoside triphosphate hydrolases	Tandem AAA-ATPase domain	Alpha Beta	3-Layer(aba) Sandwich	Rossmann fold	P-loop containing nucleotide triphosphate hydrolases
P-loop domains-like	P-loop domains-related	P-loop containing nucleoside triphosphate hydrolases	2004.1.1.74	e2vl7A1	A:9-194,A:307-346	n/a	n/a	n/a	n/a	Alpha Beta	3-Layer(aba) Sandwich	Rossmann fold	P-loop containing nucleotide triphosphate hydrolases
P-loop domains-like	P-loop domains-related	P-loop containing nucleoside triphosphate hydrolases	2004.1.1.75	e4w7gA1	A:44-345,A:375-394	n/a	n/a	n/a	n/a	n/a	n/a	n/a	n/a
P-loop domains-like	P-loop domains-related	P-loop containing nucleoside triphosphate hydrolases	2004.1.1.76	e4a1fA1	A:151-473	n/a	n/a	n/a	n/a	Alpha Beta	3-Layer(aba) Sandwich	Rossmann fold	P-loop containing nucleotide triphosphate hydrolases
P-loop domains-like	P-loop domains-related	P-loop containing nucleoside triphosphate hydrolases	2004.1.1.8	e4pj3A3	A:416-492,A:660-706,A:795-1134	n/a	n/a	n/a	n/a	n/a	n/a	n/a	n/a
P-loop domains-like	P-loop domains-related	P-loop containing nucleoside triphosphate hydrolases	2004.1.1.80	e2jasA1	A:1-200	n/a	n/a	n/a	n/a	Alpha Beta	3-Layer(aba) Sandwich	Rossmann fold	P-loop containing nucleotide triphosphate hydrolases
P-loop domains-like	P-loop domains-related	P-loop containing nucleoside triphosphate hydrolases	2004.1.1.82	e2zpaB6	B:1-159	n/a	n/a	n/a	n/a	Alpha Beta	3-Layer(aba) Sandwich	Rossmann fold	null
P-loop domains-like	P-loop domains-related	P-loop containing nucleoside triphosphate hydrolases	2004.1.1.84	e2ekdA1	A:1-203	n/a	n/a	n/a	n/a	Alpha Beta	3-Layer(aba) Sandwich	Rossmann fold	Protein of unknown function DUF257
P-loop domains-like	P-loop domains-related	P-loop containing nucleoside triphosphate hydrolases	2004.1.1.85	e1t9hA2	A:68-186,A:206-298	Alpha and beta proteins (a/b)	P-loop containing nucleoside triphosphate hydrolases	P-loop containing nucleoside triphosphate hydrolases	G proteins	Alpha Beta	3-Layer(aba) Sandwich	Rossmann fold	P-loop containing nucleotide triphosphate hydrolases
P-loop domains-like	P-loop domains-related	P-loop containing nucleoside triphosphate hydrolases	2004.1.1.89	e4ejsB1	B:7-234	n/a	n/a	n/a	n/a	Alpha Beta	3-Layer(aba) Sandwich	Rossmann fold	P-loop containing nucleotide triphosphate hydrolases
P-loop domains-like	P-loop domains-related	P-loop containing nucleoside triphosphate hydrolases	2004.1.1.93	e1yksA2	A:185-324	Alpha and beta proteins (a/b)	P-loop containing nucleoside triphosphate hydrolases	P-loop containing nucleoside triphosphate hydrolases	RNA helicase	Alpha Beta	3-Layer(aba) Sandwich	Rossmann fold	P-loop containing nucleotide triphosphate hydrolases
P-loop domains-like	P-loop domains-related	P-loop containing nucleoside triphosphate hydrolases	2004.1.1.961	e4f91B4	B:402-682	n/a	n/a	n/a	n/a	Alpha Beta	3-Layer(aba) Sandwich	Rossmann fold	P-loop containing nucleotide triphosphate hydrolases
P-loop domains-like	P-loop domains-related	P-loop containing nucleoside triphosphate hydrolases	2004.1.1.976	e4cbiD1	D:206-353	n/a	n/a	n/a	n/a	n/a	n/a	n/a	n/a
P-loop domains-like	P-loop domains-related	P-loop containing nucleoside triphosphate hydrolases	2004.1.1.977	e3do6A1	A:0-542	n/a	n/a	n/a	n/a	Alpha Beta	3-Layer(aba) Sandwich	Rossmann fold	P-loop containing nucleotide triphosphate hydrolases
P-loop domains-like	P-loop domains-related	P-loop containing nucleoside triphosphate hydrolases	2004.1.1.978	e1t5iA1	A:261-428	Alpha and beta proteins (a/b)	P-loop containing nucleoside triphosphate hydrolases	P-loop containing nucleoside triphosphate hydrolases	Tandem AAA-ATPase domain	Alpha Beta	3-Layer(aba) Sandwich	Rossmann fold	P-loop containing nucleotide triphosphate hydrolases
P-loop domains-like	P-loop domains-related	P-loop containing nucleoside triphosphate hydrolases	2004.1.1.979	e4qqxA3	A:547-818	n/a	n/a	n/a	n/a	n/a	n/a	n/a	n/a
P-loop domains-like	P-loop domains-related	P-loop containing nucleoside triphosphate hydrolases	2004.1.1.98	e2b8wA1	A:6-308	n/a	n/a	n/a	n/a	Alpha Beta	3-Layer(aba) Sandwich	Rossmann fold	P-loop containing nucleotide triphosphate hydrolases
P-loop domains-like	P-loop domains-related	PEP carboxykinase catalytic C-terminal domain	2004.1.2.1	e1ko7A1	A:130-298	Alpha and beta proteins (a/b)	PEP carboxykinase-like	PEP carboxykinase-like	HPr kinase HprK C-terminal domain	Alpha Beta	3-Layer(aba) Sandwich	Rossmann fold	P-loop containing nucleotide triphosphate hydrolases
P-loop domains-like	P-loop domains-related	PEP carboxykinase catalytic C-terminal domain	2004.1.2.2	e2olrA1	A:228-540	Alpha and beta proteins (a/b)	PEP carboxykinase-like	PEP carboxykinase-like	PEP carboxykinase C-terminal domain	Alpha Beta	Alpha-Beta Complex	Phosphoenolpyruvate Carboxykinase; domain 3	null
P-loop domains-like	P-loop domains-related	PEP carboxykinase catalytic C-terminal domain	2004.1.2.3	e1khbA1	A:260-622	Alpha and beta proteins (a/b)	PEP carboxykinase-like	PEP carboxykinase-like	PEP carboxykinase C-terminal domain	Alpha Beta	Alpha-Beta Complex	Phosphoenolpyruvate Carboxykinase; domain 3	null
P-loop domains-like	PEP carboxykinase N-terminal domain	PEP carboxykinase N-terminal domain	2004.11.1.1	e2olrA2	A:6-227	Alpha and beta proteins (a/b)	PEP carboxykinase N-terminal domain	PEP carboxykinase N-terminal domain	PEP carboxykinase N-terminal domain	Alpha Beta	3-Layer(aba) Sandwich	Phosphoenolpyruvate Carboxykinase; domain 1	Phosphoenolpyruvate Carboxykinase, domain 1
P-loop domains-like	PEP carboxykinase N-terminal domain	PEP carboxykinase N-terminal domain	2004.11.1.2	e1khbA2	A:10-259	Alpha and beta proteins (a/b)	PEP carboxykinase N-terminal domain	PEP carboxykinase N-terminal domain	PEP carboxykinase N-terminal domain	Alpha Beta	3-Layer(aba) Sandwich	Phosphoenolpyruvate Carboxykinase; domain 1	Phosphoenolpyruvate Carboxykinase, domain 1
P-loop domains-like	a/b domain in Rap/Ran-GAP	a/b domain in Rap/Ran-GAP	2004.4.1.2	e1srqA2	A:191-379	n/a	n/a	n/a	n/a	Alpha Beta	3-Layer(aba) Sandwich	Rossmann fold	Rap/Ran-GAP
P-loop domains-like	Differentially expressed in normal cells and neoplasia (DENN) domain	Differentially expressed in normal cells and neoplasia (DENN) domain	2004.5.1.2	e3v42A1	A:343-558	n/a	n/a	n/a	n/a	Alpha Beta	3-Layer(aba) Sandwich	Rossmann fold	null
P-loop domains-like	Differentially expressed in normal cells and neoplasia (DENN) domain	Differentially expressed in normal cells and neoplasia (DENN) domain	2004.5.1.4	e3tw8A2	A:161-374	n/a	n/a	n/a	n/a	Alpha Beta	3-Layer(aba) Sandwich	Rossmann fold	null
P-loop domains-like	C-terminal domain in a putative metallopeptidase YP_676511.1	C-terminal domain in a putative metallopeptidase YP_676511.1	2004.6.1.1	e3iuuA3	A:277-467	n/a	n/a	n/a	n/a	n/a	n/a	n/a	n/a
P-loop domains-like	VP4 N-terminal domain	VP4 N-terminal domain	2004.7.1.1	e2jh8A1	A:2-112	n/a	n/a	n/a	n/a	Alpha Beta	3-Layer(aba) Sandwich	Rossmann fold	Vaccinia Virus protein VP39
P-loop domains-like	Single-stranded-DNA-specific exonuclease RecJ C-terminal domain	Single-stranded-DNA-specific exonuclease RecJ C-terminal domain	2004.9.1.1	e2zxoA4	A:533-658	n/a	n/a	n/a	n/a	Mainly Alpha	Up-down Bundle	Four Helix Bundle (Hemerythrin (Met), subunit A)	null
P-loop domains-like	Single-stranded-DNA-specific exonuclease RecJ C-terminal domain	Single-stranded-DNA-specific exonuclease RecJ C-terminal domain	2004.9.1.3	e5f55A4	A:536-705	n/a	n/a	n/a	n/a	n/a	n/a	n/a	n/a
HUP domain-like	HUP domains	HUP domains	2005.1.1.125	e1ct9A2	A:193-516	Alpha and beta proteins (a/b)	Adenine nucleotide alpha hydrolase-like	Adenine nucleotide alpha hydrolases-like	N-type ATP pyrophosphatases	Alpha Beta	3-Layer(aba) Sandwich	Rossmann fold	HUPs
HUP domain-like	HUP domains	HUP domains	2005.1.1.126	e1x6vA3	A:390-624	Alpha and beta proteins (a/b)	Adenine nucleotide alpha hydrolase-like	Nucleotidylyl transferase	ATP sulfurylase catalytic domain	Alpha Beta	3-Layer(aba) Sandwich	Rossmann fold	HUPs
HUP domain-like	HUP domains	HUP domains	2005.1.1.128	e2d13A1	A:2-227	Alpha and beta proteins (a/b)	Adenine nucleotide alpha hydrolase-like	Adenine nucleotide alpha hydrolases-like	N-type ATP pyrophosphatases	Alpha Beta	3-Layer(aba) Sandwich	Rossmann fold	HUPs
HUP domain-like	HUP domains	HUP domains	2005.1.1.129	e1u3dA2	A:13-197	Alpha and beta proteins (a/b)	Cryptochrome/photolyase, N-terminal domain	Cryptochrome/photolyase, N-terminal domain	Cryptochrome/photolyase, N-terminal domain	Alpha Beta	3-Layer(aba) Sandwich	Rossmann fold	HUPs
HUP domain-like	HUP domains	HUP domains	2005.1.1.13	e1wy5A1	A:1-240	Alpha and beta proteins (a/b)	Adenine nucleotide alpha hydrolase-like	Adenine nucleotide alpha hydrolases-like	PP-loop ATPase	Alpha Beta	3-Layer(aba) Sandwich	Rossmann fold	HUPs
HUP domain-like	HUP domains	HUP domains	2005.1.1.130	e3zxsA1	A:1-127	n/a	n/a	n/a	n/a	Alpha Beta	3-Layer(aba) Sandwich	Rossmann fold	HUPs
HUP domain-like	HUP domains	HUP domains	2005.1.1.131	e4wbdA1	A:1-275,A:332-379	n/a	n/a	n/a	n/a	n/a	n/a	n/a	n/a
HUP domain-like	HUP domains	HUP domains	2005.1.1.132	e3clsD2	D:1-192	Alpha and beta proteins (a/b)	Adenine nucleotide alpha hydrolase-like	Adenine nucleotide alpha hydrolases-like	ETFP subunits	Alpha Beta	3-Layer(aba) Sandwich	Rossmann fold	HUPs
HUP domain-like	HUP domains	HUP domains	2005.1.1.133	e1mrzA2	A:2-158	Alpha and beta proteins (a/b)	Adenine nucleotide alpha hydrolase-like	Nucleotidylyl transferase	Adenylyltransferase	Alpha Beta	3-Layer(aba) Sandwich	Rossmann fold	HUPs
HUP domain-like	HUP domains	HUP domains	2005.1.1.134	e3gmiA1	A:1-271	n/a	n/a	n/a	n/a	Alpha Beta	3-Layer(aba) Sandwich	Rossmann fold	HUPs
HUP domain-like	HUP domains	HUP domains	2005.1.1.136	e1surA1	A:1-215	Alpha and beta proteins (a/b)	Adenine nucleotide alpha hydrolase-like	Adenine nucleotide alpha hydrolases-like	PAPS reductase-like	Alpha Beta	3-Layer(aba) Sandwich	Rossmann fold	HUPs
HUP domain-like	HUP domains	HUP domains	2005.1.1.139	e1h3fA2	A:5-79,A:101-347	Alpha and beta proteins (a/b)	Adenine nucleotide alpha hydrolase-like	Nucleotidylyl transferase	Class I aminoacyl-tRNA synthetases (RS), catalytic domain	Alpha Beta	3-Layer(aba) Sandwich	Rossmann fold	HUPs
HUP domain-like	HUP domains	HUP domains	2005.1.1.140	e1j09A2	A:1-101,A:185-236	Alpha and beta proteins (a/b)	Adenine nucleotide alpha hydrolase-like	Nucleotidylyl transferase	Class I aminoacyl-tRNA synthetases (RS), catalytic domain	Alpha Beta	3-Layer(aba) Sandwich	Rossmann fold	HUPs
HUP domain-like	HUP domains	HUP domains	2005.1.1.141	e4r3zB2	B:185-441	n/a	n/a	n/a	n/a	n/a	n/a	n/a	n/a
HUP domain-like	HUP domains	HUP domains	2005.1.1.143	e1irxA3	A:3-168,A:217-270	Alpha and beta proteins (a/b)	Adenine nucleotide alpha hydrolase-like	Nucleotidylyl transferase	Class I aminoacyl-tRNA synthetases (RS), catalytic domain	Alpha Beta	3-Layer(aba) Sandwich	Rossmann fold	HUPs
HUP domain-like	HUP domains	HUP domains	2005.1.1.144	e1rqgA2	A:1-115,A:252-396	Alpha and beta proteins (a/b)	Adenine nucleotide alpha hydrolase-like	Nucleotidylyl transferase	Class I aminoacyl-tRNA synthetases (RS), catalytic domain	Alpha Beta	3-Layer(aba) Sandwich	Rossmann fold	HUPs
HUP domain-like	HUP domains	HUP domains	2005.1.1.145	e1tq8A1	A:13-55,A:76-159	Alpha and beta proteins (a/b)	Adenine nucleotide alpha hydrolase-like	Adenine nucleotide alpha hydrolases-like	Universal stress protein-like	Alpha Beta	3-Layer(aba) Sandwich	Rossmann fold	HUPs
HUP domain-like	HUP domains	HUP domains	2005.1.1.146	e1mopA3	A:3-190	Alpha and beta proteins (a/b)	Adenine nucleotide alpha hydrolase-like	Nucleotidylyl transferase	Pantothenate synthetase (Pantoate-beta-alanine ligase, PanC)	Alpha Beta	3-Layer(aba) Sandwich	Rossmann fold	HUPs
HUP domain-like	HUP domains	HUP domains	2005.1.1.147	e3ziuA1	A:1-151,A:319-402	n/a	n/a	n/a	n/a	Alpha Beta	3-Layer(aba) Sandwich	Rossmann fold	HUPs
HUP domain-like	HUP domains	HUP domains	2005.1.1.150	e2g36A1	A:0-328	n/a	n/a	n/a	n/a	Alpha Beta	3-Layer(aba) Sandwich	Rossmann fold	HUPs
HUP domain-like	HUP domains	HUP domains	2005.1.1.192	e4mvdA1	A:40-295	n/a	n/a	n/a	n/a	n/a	n/a	n/a	n/a
HUP domain-like	HUP domains	HUP domains	2005.1.1.218	e1ej2A1	A:4-170	Alpha and beta proteins (a/b)	Adenine nucleotide alpha hydrolase-like	Nucleotidylyl transferase	Adenylyltransferase	Alpha Beta	3-Layer(aba) Sandwich	Rossmann fold	HUPs
HUP domain-like	HUP domains	HUP domains	2005.1.1.219	e2c5sA3	A:174-391	Alpha and beta proteins (a/b)	Adenine nucleotide alpha hydrolase-like	Adenine nucleotide alpha hydrolases-like	ThiI-like	Alpha Beta	3-Layer(aba) Sandwich	Rossmann fold	HUPs
HUP domain-like	HUP domains	HUP domains	2005.1.1.220	e4h3sA1	A:215-341,A:439-488	n/a	n/a	n/a	n/a	Alpha Beta	3-Layer(aba) Sandwich	Rossmann fold	HUPs
HUP domain-like	HUP domains	HUP domains	2005.1.1.221	e1k92A2	A:1-188	Alpha and beta proteins (a/b)	Adenine nucleotide alpha hydrolase-like	Adenine nucleotide alpha hydrolases-like	N-type ATP pyrophosphatases	Alpha Beta	3-Layer(aba) Sandwich	Rossmann fold	HUPs
HUP domain-like	HUP domains	HUP domains	2005.1.1.43	e1vl2A2	A:2-169	Alpha and beta proteins (a/b)	Adenine nucleotide alpha hydrolase-like	Adenine nucleotide alpha hydrolases-like	N-type ATP pyrophosphatases	Alpha Beta	3-Layer(aba) Sandwich	Rossmann fold	HUPs
HUP domain-like	HUP domains	HUP domains	2005.1.1.6	e4mvdB1	B:40-209	n/a	n/a	n/a	n/a	n/a	n/a	n/a	n/a
HUP domain-like	HUP domains	HUP domains	2005.1.1.76	e2x9qB1	B:49-284	n/a	n/a	n/a	n/a	Alpha Beta	3-Layer(aba) Sandwich	Rossmann fold	Cyclodipeptide synthase
HUP domain-like	HUP domains	HUP domains	2005.1.1.77	e3oqvA1	A:28-239	n/a	n/a	n/a	n/a	Alpha Beta	3-Layer(aba) Sandwich	Rossmann fold	Cyclodipeptide synthase
HUP domain-like	HUP domains	HUP domains	2005.1.1.78	e2rbgB1	B:3-126	n/a	n/a	n/a	n/a	Alpha Beta	3-Layer(aba) Sandwich	Rossmann fold	null
HUP domain-like	HUP domains	HUP domains	2005.1.1.79	e3g40A4	A:619-760	n/a	n/a	n/a	n/a	n/a	n/a	n/a	n/a
HUP domain-like	HUP domains	HUP domains	2005.1.1.80	e3g40A3	A:492-618	n/a	n/a	n/a	n/a	n/a	n/a	n/a	n/a
HUP domain-like	HUP domains	HUP domains	2005.1.1.81	e3p0hB2	B:361-602,B:643-681	n/a	n/a	n/a	n/a	Alpha Beta	3-Layer(aba) Sandwich	Rossmann fold	HUPs
HUP domain-like	HUP domains	HUP domains	2005.1.1.82	e1r6tA2	A:82-467	Alpha and beta proteins (a/b)	Adenine nucleotide alpha hydrolase-like	Nucleotidylyl transferase	Class I aminoacyl-tRNA synthetases (RS), catalytic domain	Alpha Beta	3-Layer(aba) Sandwich	Rossmann fold	HUPs
HUP domain-like	YdcF	YdcF	2005.2.1.1	e3ca8A1	A:5-265	n/a	n/a	n/a	n/a	Alpha Beta	3-Layer(aba) Sandwich	Rossmann fold	HUPs
HUP domain-like	Pyoverdine biosynthesis protein PvcA	Pyoverdine biosynthesis protein PvcA	2005.3.1.1	e3e59A1	A:7-317	n/a	n/a	n/a	n/a	n/a	n/a	n/a	n/a
HAD domain-like	HAD domain-related	HAD-like	2006.1.1.1	e2bdeA3	A:2-31,A:185-459	Alpha and beta proteins (a/b)	HAD-like	HAD-like	5' nucleotidase-like	Alpha Beta	3-Layer(aba) Sandwich	Rossmann fold	HAD superfamily/HAD-like
HAD domain-like	HAD domain-related	HAD-like	2006.1.1.13	e1qyiA3	A:1-14,A:211-380	Alpha and beta proteins (a/b)	HAD-like	HAD-like	Hypothetical protein MW1667 (SA1546)	Alpha Beta	3-Layer(aba) Sandwich	Rossmann fold	HAD superfamily/HAD-like
HAD domain-like	HAD domain-related	HAD-like	2006.1.1.15	e1ta0A1	A:76-256	Alpha and beta proteins (a/b)	HAD-like	HAD-like	NLI interacting factor-like phosphatase	Alpha Beta	3-Layer(aba) Sandwich	Rossmann fold	null
HAD domain-like	HAD domain-related	HAD-like	2006.1.1.16	e1q92A1	A:33-227	Alpha and beta proteins (a/b)	HAD-like	HAD-like	5'(3')-deoxyribonucleotidase (dNT-2)	Alpha Beta	3-Layer(aba) Sandwich	Rossmann fold	HAD superfamily/HAD-like
HAD domain-like	HAD domain-related	HAD-like	2006.1.1.17	e2fueA3	A:13-94,A:195-258	Alpha and beta proteins (a/b)	HAD-like	HAD-like	Predicted hydrolases Cof	Alpha Beta	3-Layer(aba) Sandwich	Rossmann fold	HAD superfamily/HAD-like
HAD domain-like	HAD domain-related	HAD-like	2006.1.1.2	e2b82A1	A:4-212	Alpha and beta proteins (a/b)	HAD-like	HAD-like	Class B acid phosphatase, AphA	Alpha Beta	3-Layer(aba) Sandwich	Rossmann fold	null
HAD domain-like	HAD domain-related	HAD-like	2006.1.1.20	e1u02A3	A:2-80,A:158-230	Alpha and beta proteins (a/b)	HAD-like	HAD-like	Trehalose-phosphatase	Alpha Beta	3-Layer(aba) Sandwich	Rossmann fold	HAD superfamily/HAD-like
HAD domain-like	HAD domain-related	HAD-like	2006.1.1.21	e2bduA1	A:7-297	Alpha and beta proteins (a/b)	HAD-like	HAD-like	Pyrimidine 5'-nucleotidase (UMPH-1)	Alpha Beta	3-Layer(aba) Sandwich	Rossmann fold	HAD superfamily/HAD-like
HAD domain-like	HAD domain-related	HAD-like	2006.1.1.22	e3gebC1	C:265-538	n/a	n/a	n/a	n/a	n/a	n/a	n/a	n/a
HAD domain-like	HAD domain-related	HAD-like	2006.1.1.23	e4ofzA2	A:176-295,A:393-491	n/a	n/a	n/a	n/a	Alpha Beta	3-Layer(aba) Sandwich	Rossmann fold	HAD superfamily/HAD-like
HAD domain-like	HAD domain-related	HAD-like	2006.1.1.29	e1xpjA1	A:1-124	Alpha and beta proteins (a/b)	HAD-like	HAD-like	Hypothetical protein VC0232	Alpha Beta	3-Layer(aba) Sandwich	Rossmann fold	null
HAD domain-like	HAD domain-related	HAD-like	2006.1.1.3	e1u7pA1	A:1-164	Alpha and beta proteins (a/b)	HAD-like	HAD-like	Magnesium-dependent phosphatase-1, Mdp1	Alpha Beta	3-Layer(aba) Sandwich	Rossmann fold	null
HAD domain-like	HAD domain-related	HAD-like	2006.1.1.42	e1wpgA5	A:344-360,A:600-750	Alpha and beta proteins (a/b)	HAD-like	HAD-like	Meta-cation ATPase, catalytic domain P	Alpha Beta	3-Layer(aba) Sandwich	Rossmann fold	null
HAD domain-like	HAD domain-related	HAD-like	2006.1.1.43	e3n28A2	A:3-99	n/a	n/a	n/a	n/a	Alpha Beta	3-Layer(aba) Sandwich	Rossmann fold	HAD superfamily/HAD-like
HAD domain-like	HAD domain-related	HAD-like	2006.1.1.5	e1y8aA1	A:1-308	Alpha and beta proteins (a/b)	HAD-like	HAD-like	AF1437-like	Alpha Beta	3-Layer(aba) Sandwich	Rossmann fold	HAD superfamily/HAD-like
HAD domain-like	HAD domain-related	HAD-like	2006.1.1.52	e2go7A1	A:3-206	Alpha and beta proteins (a/b)	HAD-like	HAD-like	beta-Phosphoglucomutase-like	Alpha Beta	3-Layer(aba) Sandwich	Rossmann fold	HAD superfamily/HAD-like
HAD domain-like	HAD domain-related	HAD-like	2006.1.1.54	e4fc5A1	A:11-269	n/a	n/a	n/a	n/a	Alpha Beta	Alpha-Beta Complex	inorganic pyrophosphatase (n-terminal core)	TON_0340
HAD domain-like	HAD domain-related	HAD-like	2006.1.1.6	e1swvA1	A:5-261	Alpha and beta proteins (a/b)	HAD-like	HAD-like	Phosphonoacetaldehyde hydrolase-like	Alpha Beta	3-Layer(aba) Sandwich	Rossmann fold	HAD superfamily/HAD-like
HAD domain-like	HAD domain-related	HAD-like	2006.1.1.75	e1wr8A3	A:2-81,A:151-231	Alpha and beta proteins (a/b)	HAD-like	HAD-like	Predicted hydrolases Cof	Alpha Beta	3-Layer(aba) Sandwich	Rossmann fold	HAD superfamily/HAD-like
HAD domain-like	HAD domain-related	HAD-like	2006.1.1.76	e2ho4A2	A:75-179	n/a	n/a	n/a	n/a	Alpha Beta	3-Layer(aba) Sandwich	Rossmann fold	HAD superfamily/HAD-like
HAD domain-like	HAD domain-related	DHH phosphoesterases	2006.1.2.5	e1wpnA1	A:2-188	Alpha and beta proteins (a/b)	DHH phosphoesterases	DHH phosphoesterases	Manganese-dependent inorganic pyrophosphatase (family II)	Alpha Beta	Alpha-Beta Complex	inorganic pyrophosphatase (n-terminal core)	inorganic pyrophosphatase (n-terminal core)
HAD domain-like	HAD domain-related	DHH phosphoesterases	2006.1.2.7	e5dgoA1	A:1-136,A:162-266,A:373-424	n/a	n/a	n/a	n/a	n/a	n/a	n/a	n/a
HAD domain-like	HAD domain-related	Toprim domain	2006.1.3.10	e2p62A2	A:1-138,A:231-241	Multi-domain proteins (alpha and beta)	PH0156-like	PH0156-like	PH0156-like	Alpha Beta	3-Layer(aba) Sandwich	Rossmann fold	PH0156-like domains
HAD domain-like	HAD domain-related	Toprim domain	2006.1.3.23	e2zbkE1	E:159-389	n/a	n/a	n/a	n/a	Alpha Beta	3-Layer(aba) Sandwich	Dna Topoisomerase Vi A Subunit; Chain: A, domain 2	null
HAD domain-like	HAD domain-related	Toprim domain	2006.1.3.25	e4gfhA6	A:419-693	n/a	n/a	n/a	n/a	n/a	n/a	n/a	n/a
HAD domain-like	HAD domain-related	Toprim domain	2006.1.3.26	e1vddD6	D:77-199	n/a	n/a	n/a	n/a	Alpha Beta	3-Layer(aba) Sandwich	Dna Topoisomerase Vi A Subunit; Chain: A, domain 2	null
HAD domain-like	HAD domain-related	Toprim domain	2006.1.3.4	e1gl9C3	C:501-585,C:606-674	Multi-domain proteins (alpha and beta)	Prokaryotic type I DNA topoisomerase	Prokaryotic type I DNA topoisomerase	Prokaryotic type I DNA topoisomerase	Alpha Beta	3-Layer(aba) Sandwich	Rossmann fold	null
HAD domain-like	HAD domain-related	Toprim domain	2006.1.3.5	e1t6t11	1:5-112	Alpha and beta proteins (a/b)	Toprim domain	Toprim domain	Toprim domain	Alpha Beta	3-Layer(aba) Sandwich	Dna Topoisomerase Vi A Subunit; Chain	null
HAD domain-like	HAD domain-related	Toprim domain	2006.1.3.7	e3fldA1	A:1476-1627	n/a	n/a	n/a	n/a	n/a	n/a	n/a	n/a
HAD domain-like	HAD domain-related	Toprim domain	2006.1.3.9	e2zbkA3	A:202-389	n/a	n/a	n/a	n/a	Alpha Beta	3-Layer(aba) Sandwich	Dna Topoisomerase Vi A Subunit; Chain: A, domain 2	null
HAD domain-like	HAD domain-related	PIN domain-like	2006.1.4.1	e1tfrA2	A:12-180	Alpha and beta proteins (a/b)	PIN domain-like	PIN domain-like	5' to 3' exonuclease catalytic domain	Alpha Beta	3-Layer(aba) Sandwich	Rossmann fold	5'-nuclease
HAD domain-like	HAD domain-related	PIN domain-like	2006.1.4.18	e3tixD3	D:810-959	n/a	n/a	n/a	n/a	Alpha Beta	3-Layer(aba) Sandwich	Rossmann fold	null
HAD domain-like	HAD domain-related	PIN domain-like	2006.1.4.2	e1o4wA1	A:10-134	Alpha and beta proteins (a/b)	PIN domain-like	PIN domain-like	PIN domain	Alpha Beta	3-Layer(aba) Sandwich	Rossmann fold	5'-nuclease
HAD domain-like	HAD domain-related	PIN domain-like	2006.1.4.3	e2qipA1	A:1-162	n/a	n/a	n/a	n/a	Alpha Beta	3-Layer(aba) Sandwich	Rossmann fold	5'-nuclease
HAD domain-like	HAD domain-related	PIN domain-like	2006.1.4.39	e1rxwA2	A:3-219	Alpha and beta proteins (a/b)	PIN domain-like	PIN domain-like	5' to 3' exonuclease catalytic domain	Alpha Beta	3-Layer(aba) Sandwich	Rossmann fold	5'-nuclease
HAD domain-like	HAD domain-related	PIN domain-like	2006.1.4.4	e1v8pA1	A:2-133	Alpha and beta proteins (a/b)	PIN domain-like	PIN domain-like	PIN domain	Alpha Beta	3-Layer(aba) Sandwich	Rossmann fold	5'-nuclease
HAD domain-like	HAD domain-related	PIN domain-like	2006.1.4.5	e2hwyA1	A:855-1012	n/a	n/a	n/a	n/a	Alpha Beta	3-Layer(aba) Sandwich	Rossmann fold	5'-nuclease
HAD domain-like	HAD domain-related	PIN domain-like	2006.1.4.6	e4g23A2	A:357-532	n/a	n/a	n/a	n/a	Alpha Beta	3-Layer(aba) Sandwich	Rossmann fold	null
HAD domain-like	HAD domain-related	PIN domain-like	2006.1.4.7	e2lcqA1	A:1-117	n/a	n/a	n/a	n/a	Alpha Beta	3-Layer(aba) Sandwich	Rossmann fold	5'-nuclease
HAD domain-like	HAD domain-related	PIN domain-like	2006.1.4.9	e2y35A1	A:1-247	n/a	n/a	n/a	n/a	n/a	n/a	n/a	n/a
HAD domain-like	HAD domain-related	Arginase/deacetylase	2006.1.5.2	e1wohA1	A:3-305	Alpha and beta proteins (a/b)	Arginase/deacetylase	Arginase/deacetylase	Arginase-like amidino hydrolases	Alpha Beta	3-Layer(aba) Sandwich	Arginase; Chain A	null
HAD domain-like	HAD domain-related	Arginase/deacetylase	2006.1.5.3	e1t64A1	A:14-377	Alpha and beta proteins (a/b)	Arginase/deacetylase	Arginase/deacetylase	Histone deacetylase, HDAC	Alpha Beta	3-Layer(aba) Sandwich	Arginase; Chain A	null
HAD domain-like	HAD domain-related	vWA-like	2006.1.6.1	e1yvrA2	A:364-537	Alpha and beta proteins (a/b)	vWA-like	vWA-like	RoRNP C-terminal domain-like	Alpha Beta	3-Layer(aba) Sandwich	Rossmann fold	von Willebrand factor, type A domain
HAD domain-like	HAD domain-related	vWA-like	2006.1.6.11	e1tyeB3	B:107-354	Alpha and beta proteins (a/b)	vWA-like	vWA-like	Integrin A (or I) domain	Alpha Beta	3-Layer(aba) Sandwich	Rossmann fold	null
HAD domain-like	HAD domain-related	vWA-like	2006.1.6.3	e1jeyA2	A:34-253	Alpha and beta proteins (a/b)	vWA-like	vWA-like	Ku70 subunit N-terminal domain	Alpha Beta	3-Layer(aba) Sandwich	Rossmann fold	null
HAD domain-like	HAD domain-related	vWA-like	2006.1.6.33	e4fx5A1	A:70-273	n/a	n/a	n/a	n/a	Alpha Beta	3-Layer(aba) Sandwich	Rossmann fold	von Willebrand factor, type A domain
HAD domain-like	HAD domain-related	vWA-like	2006.1.6.4	e3efoB4	B:436-759	n/a	n/a	n/a	n/a	Alpha Beta	3-Layer(aba) Sandwich	Rossmann fold	von Willebrand factor, type A domain
HAD domain-like	HAD domain-related	vWA-like	2006.1.6.5	e2qtvA5	A:120-390	Alpha and beta proteins (a/b)	vWA-like	vWA-like	Trunk domain of Sec23/24	Alpha Beta	3-Layer(aba) Sandwich	Rossmann fold	null
HAD domain-like	HAD domain-related	vWA-like	2006.1.6.6	e3fzeA1	A:591-780	n/a	n/a	n/a	n/a	n/a	n/a	n/a	n/a
HAD domain-like	HAD domain-related	vWA-like	2006.1.6.7	e4pn7A1	A:17-83,A:106-160,A:198-274	n/a	n/a	n/a	n/a	Alpha Beta	3-Layer(aba) Sandwich	Rossmann fold	von Willebrand factor, type A domain
HAD domain-like	HAD domain-related	vWA-like	2006.1.6.9	e1shuX1	X:38-218	Alpha and beta proteins (a/b)	vWA-like	vWA-like	Integrin A (or I) domain	Alpha Beta	3-Layer(aba) Sandwich	Rossmann fold	null
Flavodoxin-like	Class I glutamine amidotransferase-like	Class I glutamine amidotransferase-like	2007.1.1.1	e1u9cA1	A:1-221	Alpha and beta proteins (a/b)	Flavodoxin-like	Class I glutamine amidotransferase-like	DJ-1/PfpI	Alpha Beta	3-Layer(aba) Sandwich	Rossmann fold	null
Flavodoxin-like	Class I glutamine amidotransferase-like	Class I glutamine amidotransferase-like	2007.1.1.12	e1fyeA1	A:1-229	Alpha and beta proteins (a/b)	Flavodoxin-like	Class I glutamine amidotransferase-like	Aspartyl dipeptidase PepE	Alpha Beta	3-Layer(aba) Sandwich	Rossmann fold	null
Flavodoxin-like	Class I glutamine amidotransferase-like	Class I glutamine amidotransferase-like	2007.1.1.15	e1t0bA1	A:3-242	Alpha and beta proteins (a/b)	Flavodoxin-like	Class I glutamine amidotransferase-like	ThuA-like	Alpha Beta	3-Layer(aba) Sandwich	Rossmann fold	null
Flavodoxin-like	Class I glutamine amidotransferase-like	Class I glutamine amidotransferase-like	2007.1.1.17	e4aueB8	B:542-698	n/a	n/a	n/a	n/a	Alpha Beta	3-Layer(aba) Sandwich	Rossmann fold	null
Flavodoxin-like	Class I glutamine amidotransferase-like	Class I glutamine amidotransferase-like	2007.1.1.19	e1zl0A1	A:3-169	Alpha and beta proteins (a/b)	Flavodoxin-like	Class I glutamine amidotransferase-like	LD-carboxypeptidase A N-terminal domain-like	Alpha Beta	3-Layer(aba) Sandwich	Rossmann fold	Class I glutamine amidotransferase-like
Flavodoxin-like	Class I glutamine amidotransferase-like	Class I glutamine amidotransferase-like	2007.1.1.20	e5fmsA1	A:7-248	n/a	n/a	n/a	n/a	n/a	n/a	n/a	n/a
Flavodoxin-like	Class I glutamine amidotransferase-like	Class I glutamine amidotransferase-like	2007.1.1.3	e2gk3A1	A:8-253	Alpha and beta proteins (a/b)	Flavodoxin-like	Class I glutamine amidotransferase-like	STM3548-like	Alpha Beta	3-Layer(aba) Sandwich	Rossmann fold	null
Flavodoxin-like	Class I glutamine amidotransferase-like	Class I glutamine amidotransferase-like	2007.1.1.34	e2zuuB1	B:437-690	n/a	n/a	n/a	n/a	Alpha Beta	3-Layer(aba) Sandwich	Rossmann fold	null
Flavodoxin-like	Class I glutamine amidotransferase-like	Class I glutamine amidotransferase-like	2007.1.1.5	e4i66A1	A:32-234	n/a	n/a	n/a	n/a	Alpha Beta	3-Layer(aba) Sandwich	Rossmann fold	Domain of unknown function DUF4159
Flavodoxin-like	Class I glutamine amidotransferase-like	Class I glutamine amidotransferase-like	2007.1.1.6	e1vcoA2	A:298-547	Alpha and beta proteins (a/b)	Flavodoxin-like	Class I glutamine amidotransferase-like	Class I glutamine amidotransferases (GAT)	Alpha Beta	3-Layer(aba) Sandwich	Rossmann fold	null
Flavodoxin-like	Class I glutamine amidotransferase-like	Class I glutamine amidotransferase-like	2007.1.1.7	e1t3tA7	A:1034-1295	Alpha and beta proteins (a/b)	Flavodoxin-like	Class I glutamine amidotransferase-like	Class I glutamine amidotransferases (GAT)	Alpha Beta	3-Layer(aba) Sandwich	Rossmann fold	null
Flavodoxin-like	Class I glutamine amidotransferase-like	Class I glutamine amidotransferase-like	2007.1.1.8	e1kwgA3	A:394-590	Alpha and beta proteins (a/b)	Flavodoxin-like	Class I glutamine amidotransferase-like	A4 beta-galactosidase middle domain	Alpha Beta	3-Layer(aba) Sandwich	Rossmann fold	null
Flavodoxin-like	Class I glutamine amidotransferase-like	Class I glutamine amidotransferase-like	2007.1.1.9	e2ghrA1	A:17-297	Alpha and beta proteins (a/b)	Flavodoxin-like	Class I glutamine amidotransferase-like	HTS-like	Alpha Beta	3-Layer(aba) Sandwich	Rossmann fold	null
Flavodoxin-like	Class I glutamine amidotransferase-like	PrpR receptor domain-like	2007.1.10.1	e2pjuA1	A:11-101	Alpha and beta proteins (a/b)	Chelatase-like	PrpR receptor domain-like	PrpR receptor domain-like	Alpha Beta	3-Layer(aba) Sandwich	Rossmann fold	null
Flavodoxin-like	Class I glutamine amidotransferase-like	L-fucose isomerase, N-terminal and second domains	2007.1.11.1	e2ajtA2	A:1-175	Alpha and beta proteins (a/b)	FucI/AraA N-terminal and middle domains	FucI/AraA N-terminal and middle domains	AraA N-terminal and middle domain-like	Alpha Beta	3-Layer(aba) Sandwich	Rossmann fold	null
Flavodoxin-like	Class I glutamine amidotransferase-like	L-fucose isomerase, N-terminal and second domains	2007.1.11.2	e4c20B1	B:2-172	n/a	n/a	n/a	n/a	Alpha Beta	3-Layer(aba) Sandwich	Rossmann fold	null
Flavodoxin-like	Class I glutamine amidotransferase-like	L-fucose isomerase, N-terminal and second domains	2007.1.11.3	e4c20B2	B:173-353	n/a	n/a	n/a	n/a	Alpha Beta	3-Layer(aba) Sandwich	L-fucose Isomerase; Chain A, domain 2	L-fucose Isomerase; Chain A, domain 2
Flavodoxin-like	Class I glutamine amidotransferase-like	Type II 3-dehydroquinate dehydratase	2007.1.12.1	e2c4vA1	A:1-158	Alpha and beta proteins (a/b)	Flavodoxin-like	Type II 3-dehydroquinate dehydratase	Type II 3-dehydroquinate dehydratase	Alpha Beta	3-Layer(aba) Sandwich	Rossmann fold	null
Flavodoxin-like	Class I glutamine amidotransferase-like	Lumazine synthase	2007.1.13.1	e1di0A1	A:11-155	Alpha and beta proteins (a/b)	Lumazine synthase	Lumazine synthase	Lumazine synthase	Alpha Beta	3-Layer(aba) Sandwich	Rossmann fold	null
Flavodoxin-like	Class I glutamine amidotransferase-like	Chelatase-like	2007.1.14.1	e1qgoA1	A:2-114	Alpha and beta proteins (a/b)	Chelatase-like	Chelatase	Cobalt chelatase CbiK	Alpha Beta	3-Layer(aba) Sandwich	Rossmann fold	null
Flavodoxin-like	Class I glutamine amidotransferase-like	Chelatase-like	2007.1.14.18	e1m1nB1	B:2-213	Alpha and beta proteins (a/b)	Chelatase-like	"Helical backbone" metal receptor	Nitrogenase iron-molybdenum protein	Alpha Beta	3-Layer(aba) Sandwich	Rossmann fold	Nitrogenase molybdenum iron protein domain
Flavodoxin-like	Class I glutamine amidotransferase-like	Chelatase-like	2007.1.14.19	e3aekA3	A:167-277	n/a	n/a	n/a	n/a	Alpha Beta	3-Layer(aba) Sandwich	Rossmann fold	Nitrogenase molybdenum iron protein domain
Flavodoxin-like	Class I glutamine amidotransferase-like	Chelatase-like	2007.1.14.2	e1tjnA1	A:1-125	Alpha and beta proteins (a/b)	Chelatase-like	Chelatase	CbiX-like	Alpha Beta	3-Layer(aba) Sandwich	Rossmann fold	null
Flavodoxin-like	Class I glutamine amidotransferase-like	Chelatase-like	2007.1.14.4	e2hk6A1	A:2-148	Alpha and beta proteins (a/b)	Chelatase-like	Chelatase	Ferrochelatase	Alpha Beta	3-Layer(aba) Sandwich	Rossmann fold	null
Flavodoxin-like	Class I glutamine amidotransferase-like	Chelatase-like	2007.1.14.5	e3o3mA1	A:5-187	n/a	n/a	n/a	n/a	n/a	n/a	n/a	n/a
Flavodoxin-like	Class I glutamine amidotransferase-like	Chelatase-like	2007.1.14.6	e2ynmD2	D:1-148	n/a	n/a	n/a	n/a	Alpha Beta	3-Layer(aba) Sandwich	Rossmann fold	Nitrogenase molybdenum iron protein domain
Flavodoxin-like	Class I glutamine amidotransferase-like	Chelatase-like	2007.1.14.7	e4pm4A2	A:162-304	n/a	n/a	n/a	n/a	Alpha Beta	3-Layer(aba) Sandwich	Rossmann fold	Nitrogenase molybdenum iron protein domain
Flavodoxin-like	Class I glutamine amidotransferase-like	Chelatase-like	2007.1.14.8	e1toaA1	A:32-174	Alpha and beta proteins (a/b)	Chelatase-like	"Helical backbone" metal receptor	TroA-like	Alpha Beta	3-Layer(aba) Sandwich	Rossmann fold	Nitrogenase molybdenum iron protein domain
Flavodoxin-like	Class I glutamine amidotransferase-like	Chelatase-like	2007.1.14.9	e2chuA1	A:24-171	Alpha and beta proteins (a/b)	Chelatase-like	"Helical backbone" metal receptor	TM0189-like	Alpha Beta	3-Layer(aba) Sandwich	Rossmann fold	null
Flavodoxin-like	Class I glutamine amidotransferase-like	YfiR	2007.1.15.1	e4yn7A1	A:38-190	n/a	n/a	n/a	n/a	n/a	n/a	n/a	n/a
Flavodoxin-like	Class I glutamine amidotransferase-like	Iron-sulphur enzyme Dph2	2007.1.16.1	e3lzcA3	A:211-342	n/a	n/a	n/a	n/a	Alpha Beta	3-Layer(aba) Sandwich	Rossmann fold	Diphthamide synthesis DPH1/DPH2 domain 3
Flavodoxin-like	Class I glutamine amidotransferase-like	Iron-sulphur enzyme Dph2	2007.1.16.2	e3lzcA2	A:97-210	n/a	n/a	n/a	n/a	Alpha Beta	3-Layer(aba) Sandwich	Rossmann fold	Diphthamide synthesis DPH1/DPH2 domain 2
Flavodoxin-like	Class I glutamine amidotransferase-like	Iron-sulphur enzyme Dph2	2007.1.16.3	e3lzcA1	A:1-96	n/a	n/a	n/a	n/a	Alpha Beta	3-Layer(aba) Sandwich	Rossmann fold	Diphthamide synthesis DPH1/DPH2 domain 1
Flavodoxin-like	Class I glutamine amidotransferase-like	Periplasmic binding protein-like I	2007.1.2.12	e4pe5B1	B:30-147,B:286-394	n/a	n/a	n/a	n/a	Alpha Beta	3-Layer(aba) Sandwich	Rossmann fold	null
Flavodoxin-like	Class I glutamine amidotransferase-like	Periplasmic binding protein-like I	2007.1.2.13	e1jx6A3	A:27-178,A:312-364	Alpha and beta proteins (a/b)	Periplasmic binding protein-like I	Periplasmic binding protein-like I	L-arabinose binding protein-like	Alpha Beta	3-Layer(aba) Sandwich	Rossmann fold	null
Flavodoxin-like	Class I glutamine amidotransferase-like	Periplasmic binding protein-like I	2007.1.2.16	e4fe4A1	A:102-237	n/a	n/a	n/a	n/a	Alpha Beta	3-Layer(aba) Sandwich	Rossmann fold	null
Flavodoxin-like	Class I glutamine amidotransferase-like	Periplasmic binding protein-like I	2007.1.2.18	e4pe5B2	B:148-285	n/a	n/a	n/a	n/a	Alpha Beta	3-Layer(aba) Sandwich	Rossmann fold	null
Flavodoxin-like	Class I glutamine amidotransferase-like	Periplasmic binding protein-like I	2007.1.2.25	e3h5vA2	A:118-378	n/a	n/a	n/a	n/a	Alpha Beta	3-Layer(aba) Sandwich	Rossmann fold	null
Flavodoxin-like	Class I glutamine amidotransferase-like	Periplasmic binding protein-like I	2007.1.2.26	e3lftA1	A:49-164,A:283-343	n/a	n/a	n/a	n/a	Alpha Beta	3-Layer(aba) Sandwich	Rossmann fold	null
Flavodoxin-like	Class I glutamine amidotransferase-like	Periplasmic binding protein-like I	2007.1.2.27	e3lftA2	A:165-282	n/a	n/a	n/a	n/a	Alpha Beta	3-Layer(aba) Sandwich	Rossmann fold	null
Flavodoxin-like	Class I glutamine amidotransferase-like	Periplasmic binding protein-like I	2007.1.2.28	e4u1wB2	B:9-112,B:245-383	n/a	n/a	n/a	n/a	Alpha Beta	3-Layer(aba) Sandwich	Rossmann fold	null
Flavodoxin-like	Class I glutamine amidotransferase-like	Periplasmic binding protein-like I	2007.1.2.29	e1ewkA2	A:205-343	Alpha and beta proteins (a/b)	Periplasmic binding protein-like I	Periplasmic binding protein-like I	L-arabinose binding protein-like	Alpha Beta	3-Layer(aba) Sandwich	Rossmann fold	null
Flavodoxin-like	Class I glutamine amidotransferase-like	Periplasmic binding protein-like I	2007.1.2.30	e4iilA1	A:9-119,A:253-322	n/a	n/a	n/a	n/a	Alpha Beta	3-Layer(aba) Sandwich	Rossmann fold	null
Flavodoxin-like	Class I glutamine amidotransferase-like	Periplasmic binding protein-like I	2007.1.2.31	e4iilA2	A:120-252	n/a	n/a	n/a	n/a	Alpha Beta	3-Layer(aba) Sandwich	Rossmann fold	null
Flavodoxin-like	Class I glutamine amidotransferase-like	Periplasmic binding protein-like I	2007.1.2.32	e3qi7A2	A:163-326	n/a	n/a	n/a	n/a	Alpha Beta	3-Layer(aba) Sandwich	Rossmann fold	null
Flavodoxin-like	Class I glutamine amidotransferase-like	Periplasmic binding protein-like I	2007.1.2.33	e3qi7A1	A:33-162,A:327-395	n/a	n/a	n/a	n/a	Alpha Beta	3-Layer(aba) Sandwich	Rossmann fold	null
Flavodoxin-like	Class I glutamine amidotransferase-like	Periplasmic binding protein-like I	2007.1.2.34	e3ckmA2	A:257-360,A:489-573	Alpha and beta proteins (a/b)	Periplasmic binding protein-like I	Periplasmic binding protein-like I	L-arabinose binding protein-like	Alpha Beta	3-Layer(aba) Sandwich	Rossmann fold	null
Flavodoxin-like	Class I glutamine amidotransferase-like	Periplasmic binding protein-like I	2007.1.2.35	e3ckmA3	A:361-488	Alpha and beta proteins (a/b)	Periplasmic binding protein-like I	Periplasmic binding protein-like I	L-arabinose binding protein-like	Alpha Beta	3-Layer(aba) Sandwich	Rossmann fold	null
Flavodoxin-like	Class I glutamine amidotransferase-like	Periplasmic binding protein-like I	2007.1.2.36	e2driA2	A:1-103,A:236-271	Alpha and beta proteins (a/b)	Periplasmic binding protein-like I	Periplasmic binding protein-like I	L-arabinose binding protein-like	Alpha Beta	3-Layer(aba) Sandwich	Rossmann fold	null
Flavodoxin-like	Class I glutamine amidotransferase-like	Periplasmic binding protein-like I	2007.1.2.37	e8abpA1	A:110-254	Alpha and beta proteins (a/b)	Periplasmic binding protein-like I	Periplasmic binding protein-like I	L-arabinose binding protein-like	Alpha Beta	3-Layer(aba) Sandwich	Rossmann fold	null
Flavodoxin-like	Class I glutamine amidotransferase-like	Periplasmic binding protein-like I	2007.1.2.38	e4fe7A6	A:1-101	n/a	n/a	n/a	n/a	Alpha Beta	3-Layer(aba) Sandwich	Rossmann fold	null
Flavodoxin-like	Class I glutamine amidotransferase-like	Periplasmic binding protein-like I	2007.1.2.39	e2nzuG3	G:58-159,G:293-332	Alpha and beta proteins (a/b)	Periplasmic binding protein-like I	Periplasmic binding protein-like I	L-arabinose binding protein-like	Alpha Beta	3-Layer(aba) Sandwich	Rossmann fold	null
Flavodoxin-like	Class I glutamine amidotransferase-like	Periplasmic binding protein-like I	2007.1.2.40	e1tjyA2	A:131-266	Alpha and beta proteins (a/b)	Periplasmic binding protein-like I	Periplasmic binding protein-like I	L-arabinose binding protein-like	Alpha Beta	3-Layer(aba) Sandwich	Rossmann fold	null
Flavodoxin-like	Class I glutamine amidotransferase-like	Periplasmic binding protein-like I	2007.1.2.41	e1tjyA3	A:25-130,A:267-340	Alpha and beta proteins (a/b)	Periplasmic binding protein-like I	Periplasmic binding protein-like I	L-arabinose binding protein-like	Alpha Beta	3-Layer(aba) Sandwich	Rossmann fold	null
Flavodoxin-like	Class I glutamine amidotransferase-like	Periplasmic binding protein-like I	2007.1.2.42	e1usgA3	A:120-249	Alpha and beta proteins (a/b)	Periplasmic binding protein-like I	Periplasmic binding protein-like I	L-arabinose binding protein-like	Alpha Beta	3-Layer(aba) Sandwich	Rossmann fold	null
Flavodoxin-like	Class I glutamine amidotransferase-like	Periplasmic binding protein-like I	2007.1.2.43	e1usgA2	A:1-119,A:250-345	Alpha and beta proteins (a/b)	Periplasmic binding protein-like I	Periplasmic binding protein-like I	L-arabinose binding protein-like	Alpha Beta	3-Layer(aba) Sandwich	Rossmann fold	null
Flavodoxin-like	Class I glutamine amidotransferase-like	Periplasmic binding protein-like I	2007.1.2.44	e5jx2A2	A:236-263,A:284-378	n/a	n/a	n/a	n/a	n/a	n/a	n/a	n/a
Flavodoxin-like	Class I glutamine amidotransferase-like	CheY-like	2007.1.3.1	e1xrsB2	B:102-261	Alpha and beta proteins (a/b)	Flavodoxin-like	Cobalamin (vitamin B12)-binding domain	Cobalamin (vitamin B12)-binding domain	Alpha Beta	3-Layer(aba) Sandwich	Rossmann fold	null
Flavodoxin-like	Class I glutamine amidotransferase-like	CheY-like	2007.1.3.10	e4jc0A4	A:2-113	n/a	n/a	n/a	n/a	Alpha Beta	3-Layer(aba) Sandwich	Rossmann fold	Methylthiotransferase, N-terminal domain
Flavodoxin-like	Class I glutamine amidotransferase-like	CheY-like	2007.1.3.11	e3klnD1	D:4-152	n/a	n/a	n/a	n/a	Alpha Beta	3-Layer(aba) Sandwich	Rossmann fold	null
Flavodoxin-like	Class I glutamine amidotransferase-like	CheY-like	2007.1.3.12	e3q7rA1	A:2-111	n/a	n/a	n/a	n/a	Alpha Beta	3-Layer(aba) Sandwich	Rossmann fold	null
Flavodoxin-like	Class I glutamine amidotransferase-like	CheY-like	2007.1.3.13	e4o1hA1	A:-1-117	n/a	n/a	n/a	n/a	Alpha Beta	3-Layer(aba) Sandwich	Rossmann fold	null
Flavodoxin-like	Class I glutamine amidotransferase-like	CheY-like	2007.1.3.14	e3fkqA2	A:1-114	n/a	n/a	n/a	n/a	Alpha Beta	3-Layer(aba) Sandwich	Rossmann fold	Ntrc-like two-domain protein.
Flavodoxin-like	Class I glutamine amidotransferase-like	CheY-like	2007.1.3.2	e4wxmB1	B:1-129	n/a	n/a	n/a	n/a	Alpha Beta	3-Layer(aba) Sandwich	Rossmann fold	null
Flavodoxin-like	Class I glutamine amidotransferase-like	CheY-like	2007.1.3.29	e1u0sY1	Y:2-119	Alpha and beta proteins (a/b)	Flavodoxin-like	CheY-like	CheY-related	Alpha Beta	3-Layer(aba) Sandwich	Rossmann fold	null
Flavodoxin-like	Class I glutamine amidotransferase-like	CheY-like	2007.1.3.3	e1c4kA3	A:1-107	Alpha and beta proteins (a/b)	Flavodoxin-like	CheY-like	Ornithine decarboxylase N-terminal "wing" domain	Alpha Beta	3-Layer(aba) Sandwich	Rossmann fold	null
Flavodoxin-like	Class I glutamine amidotransferase-like	CheY-like	2007.1.3.30	e1ublS3	S:1-184	Multi-domain proteins (alpha and beta)	HydA/Nqo6-like	HydA/Nqo6-like	Nickel-iron hydrogenase, small subunit	Alpha Beta	3-Layer(aba) Sandwich	Rossmann fold	null
Flavodoxin-like	Class I glutamine amidotransferase-like	CheY-like	2007.1.3.4	e2ayxA2	A:700-816	Alpha and beta proteins (a/b)	Flavodoxin-like	CheY-like	RcsC linker domain-like	Alpha Beta	3-Layer(aba) Sandwich	Rossmann fold	null
Flavodoxin-like	Class I glutamine amidotransferase-like	CheY-like	2007.1.3.6	e7reqB2	B:476-638	Alpha and beta proteins (a/b)	Flavodoxin-like	Cobalamin (vitamin B12)-binding domain	Cobalamin (vitamin B12)-binding domain	Alpha Beta	3-Layer(aba) Sandwich	Rossmann fold	null
Flavodoxin-like	Class I glutamine amidotransferase-like	CheY-like	2007.1.3.7	e1qo0D3	D:2-134	Alpha and beta proteins (a/b)	Flavodoxin-like	CheY-like	Positive regulator of the amidase operon AmiR	Alpha Beta	3-Layer(aba) Sandwich	Rossmann fold	null
Flavodoxin-like	Class I glutamine amidotransferase-like	CheY-like	2007.1.3.8	e1y7pA2	A:79-217	Alpha and beta proteins (a/b)	Flavodoxin-like	CheY-like	AF1403 C-terminal domain-like	Alpha Beta	3-Layer(aba) Sandwich	Rossmann fold	Hypothetical protein af1403; domain 2
Flavodoxin-like	Class I glutamine amidotransferase-like	CheY-like	2007.1.3.9	e1r8jA2	A:1-135	Alpha and beta proteins (a/b)	Flavodoxin-like	CheY-like	N-terminal domain of the circadian clock protein KaiA	Alpha Beta	3-Layer(aba) Sandwich	Rossmann fold	null
Flavodoxin-like	Class I glutamine amidotransferase-like	Phosphofructokinase N-terminal domain	2007.1.4.1	e2bonA2	A:5-119	Multi-domain proteins (alpha and beta)	NAD kinase/diacylglycerol kinase-like	NAD kinase/diacylglycerol kinase-like	Diacylglycerol kinase-like	Alpha Beta	3-Layer(aba) Sandwich	Rossmann fold	Probable inorganic polyphosphate/atp-NAD kinase; domain 1
Flavodoxin-like	Class I glutamine amidotransferase-like	Phosphofructokinase N-terminal domain	2007.1.4.2	e1u0tA2	A:5-40,A:76-133	Multi-domain proteins (alpha and beta)	NAD kinase/diacylglycerol kinase-like	NAD kinase/diacylglycerol kinase-like	NAD kinase-like	Alpha Beta	3-Layer(aba) Sandwich	Rossmann fold	Probable inorganic polyphosphate/atp-NAD kinase; domain 1
Flavodoxin-like	Class I glutamine amidotransferase-like	Phosphofructokinase N-terminal domain	2007.1.4.5	e2f48A2	A:4-219,A:436-553	Alpha and beta proteins (a/b)	Phosphofructokinase	Phosphofructokinase	Phosphofructokinase	Alpha Beta	3-Layer(aba) Sandwich	Rossmann fold	null
Flavodoxin-like	Class I glutamine amidotransferase-like	Phosphofructokinase N-terminal domain	2007.1.4.8	e4xz2B3	B:408-550,B:678-762	n/a	n/a	n/a	n/a	n/a	n/a	n/a	n/a
Flavodoxin-like	Class I glutamine amidotransferase-like	ATC-like	2007.1.5.18	e1b74A2	A:106-252	Alpha and beta proteins (a/b)	ATC-like	Aspartate/glutamate racemase	Aspartate/glutamate racemase	Alpha Beta	3-Layer(aba) Sandwich	Rossmann fold	null
Flavodoxin-like	Class I glutamine amidotransferase-like	ATC-like	2007.1.5.19	e1b74A1	A:1-105	Alpha and beta proteins (a/b)	ATC-like	Aspartate/glutamate racemase	Aspartate/glutamate racemase	Alpha Beta	3-Layer(aba) Sandwich	Rossmann fold	null
Flavodoxin-like	Class I glutamine amidotransferase-like	ATC-like	2007.1.5.2	e3kwlA3	A:205-366	n/a	n/a	n/a	n/a	Alpha Beta	3-Layer(aba) Sandwich	Rossmann fold	null
Flavodoxin-like	Class I glutamine amidotransferase-like	ATC-like	2007.1.5.20	e3eisD2	D:4-116	n/a	n/a	n/a	n/a	Alpha Beta	3-Layer(aba) Sandwich	Rossmann fold	null
Flavodoxin-like	Class I glutamine amidotransferase-like	ATC-like	2007.1.5.21	e3kwlA4	A:367-495	n/a	n/a	n/a	n/a	Alpha Beta	3-Layer(aba) Sandwich	Rossmann fold	null
Flavodoxin-like	Class I glutamine amidotransferase-like	ATC-like	2007.1.5.5	e4ix1A2	A:7-127	n/a	n/a	n/a	n/a	Alpha Beta	3-Layer(aba) Sandwich	Rossmann fold	null
Flavodoxin-like	Class I glutamine amidotransferase-like	ATC-like	2007.1.5.6	e2dgdA2	A:2-107	n/a	n/a	n/a	n/a	Alpha Beta	3-Layer(aba) Sandwich	Rossmann fold	null
Flavodoxin-like	Class I glutamine amidotransferase-like	Aminoacid dehydrogenase-like, N-terminal domain	2007.1.6.1	e1vl6A2	A:1-154	Alpha and beta proteins (a/b)	Aminoacid dehydrogenase-like, N-terminal domain	Aminoacid dehydrogenase-like, N-terminal domain	Malic enzyme N-domain	Alpha Beta	3-Layer(aba) Sandwich	Rossmann fold	Aminoacid dehydrogenase-like, N-terminal domain. Chain A
Flavodoxin-like	Class I glutamine amidotransferase-like	Aminoacid dehydrogenase-like, N-terminal domain	2007.1.6.2	e1luaA2	A:2-97	Alpha and beta proteins (a/b)	Aminoacid dehydrogenase-like, N-terminal domain	Aminoacid dehydrogenase-like, N-terminal domain	Methylene-tetrahydromethanopterin dehydrogenase	Alpha Beta	3-Layer(aba) Sandwich	Rossmann fold	Methylene tetrahydromethanopterin dehydrogenase; domain 1
Flavodoxin-like	Class I glutamine amidotransferase-like	Aminoacid dehydrogenase-like, N-terminal domain	2007.1.6.3	e1vi2A2	A:5-106	Alpha and beta proteins (a/b)	Aminoacid dehydrogenase-like, N-terminal domain	Aminoacid dehydrogenase-like, N-terminal domain	Shikimate dehydrogenase-like	Alpha Beta	3-Layer(aba) Sandwich	Rossmann fold	Leucine Dehydrogenase, chain A, domain 1
Flavodoxin-like	Class I glutamine amidotransferase-like	Aminoacid dehydrogenase-like, N-terminal domain	2007.1.6.4	e1a4iA2	A:2-126	Alpha and beta proteins (a/b)	Aminoacid dehydrogenase-like, N-terminal domain	Aminoacid dehydrogenase-like, N-terminal domain	Tetrahydrofolate dehydrogenase/cyclohydrolase	Alpha Beta	3-Layer(aba) Sandwich	Rossmann fold	Leucine Dehydrogenase, chain A, domain 1
Flavodoxin-like	Class I glutamine amidotransferase-like	Aminoacid dehydrogenase-like, N-terminal domain	2007.1.6.7	e1c1dA2	A:1-148	Alpha and beta proteins (a/b)	Aminoacid dehydrogenase-like, N-terminal domain	Aminoacid dehydrogenase-like, N-terminal domain	Aminoacid dehydrogenases	Alpha Beta	3-Layer(aba) Sandwich	Leucine Dehydrogenase; Chain A, domain 1	Leucine Dehydrogenase, chain A, domain 1
Flavodoxin-like	Class I glutamine amidotransferase-like	Rossmann-like domain in dehydroquinate synthase-like enzymes	2007.1.7.2	e1sg6A2	A:4-183	Multi-domain proteins (alpha and beta)	Dehydroquinate synthase-like	Dehydroquinate synthase-like	Dehydroquinate synthase, DHQS	Alpha Beta	3-Layer(aba) Sandwich	Rossmann fold	null
Flavodoxin-like	Class I glutamine amidotransferase-like	Rossmann-like domain in dehydroquinate synthase-like enzymes	2007.1.7.5	e1rrmA2	A:2-185	Multi-domain proteins (alpha and beta)	Dehydroquinate synthase-like	Dehydroquinate synthase-like	Iron-containing alcohol dehydrogenase	Alpha Beta	3-Layer(aba) Sandwich	Rossmann fold	null
Flavodoxin-like	Class I glutamine amidotransferase-like	Uroporphyrinogen III synthase (U3S, HemD)	2007.1.8.2	e1wd7A1	A:8-43,A:165-261	Multi-domain proteins (alpha and beta)	HemD-like	HemD-like	HemD-like	Alpha Beta	3-Layer(aba) Sandwich	Rossmann fold	null
Flavodoxin-like	Class I glutamine amidotransferase-like	Uroporphyrinogen III synthase (U3S, HemD)	2007.1.8.3	e3mw8A2	A:2-34,A:152-238	n/a	n/a	n/a	n/a	Alpha Beta	3-Layer(aba) Sandwich	Rossmann fold	null
Flavodoxin-like	Class I glutamine amidotransferase-like	N5-CAIR mutase (phosphoribosylaminoimidazole carboxylase, PurE)	2007.1.9.1	e3rg8A1	A:2-156	n/a	n/a	n/a	n/a	Alpha Beta	3-Layer(aba) Sandwich	Rossmann fold	null
Flavodoxin-like		Hypothetical protein MTH538	2007.10.1.3	e1eiwA1	A:1-111	Alpha and beta proteins (a/b)	Flavodoxin-like	Hypothetical protein MTH538	Hypothetical protein MTH538	Alpha Beta	3-Layer(aba) Sandwich	Rossmann fold	null
Flavodoxin-like		Hypothetical protein MTH538	2007.10.1.4	e3hynA1	A:4-170	n/a	n/a	n/a	n/a	Alpha Beta	3-Layer(aba) Sandwich	Rossmann fold	null
Flavodoxin-like		Beta-D-glucan exohydrolase, C-terminal domain	2007.12.1.1	e1x38A2	A:389-602	Alpha and beta proteins (a/b)	Flavodoxin-like	Beta-D-glucan exohydrolase, C-terminal domain	Beta-D-glucan exohydrolase, C-terminal domain	Alpha Beta	3-Layer(aba) Sandwich	Rossmann fold	null
Flavodoxin-like		Beta-D-glucan exohydrolase, C-terminal domain	2007.12.1.3	e3sqlB2	B:367-532	n/a	n/a	n/a	n/a	Alpha Beta	3-Layer(aba) Sandwich	Rossmann fold	Glycosyl hydrolase family 3
Flavodoxin-like		Beta-D-glucan exohydrolase, C-terminal domain	2007.12.1.4	e3wo8B2	B:338-462	n/a	n/a	n/a	n/a	n/a	n/a	n/a	n/a
Flavodoxin-like		Rossmann-like domains in magnesium chelatase catalytic subunit	2007.13.1.2	e4zhjB1	B:1-220	n/a	n/a	n/a	n/a	n/a	n/a	n/a	n/a
Flavodoxin-like		Rossmann-like domains in magnesium chelatase catalytic subunit	2007.13.1.4	e4zhjB2	B:231-448	n/a	n/a	n/a	n/a	n/a	n/a	n/a	n/a
Flavodoxin-like		N-deoxyribosyltransferase	2007.15.1.1	e1t1jA1	A:0-118	Alpha and beta proteins (a/b)	Flavodoxin-like	N-(deoxy)ribosyltransferase-like	Hypothetical protein PA1492	Alpha Beta	3-Layer(aba) Sandwich	Rossmann fold	Hypothetical protein PA1492
Flavodoxin-like		N-deoxyribosyltransferase	2007.15.1.2	e2f62A1	A:9-160	Alpha and beta proteins (a/b)	Flavodoxin-like	N-(deoxy)ribosyltransferase-like	N-deoxyribosyltransferase	Alpha Beta	3-Layer(aba) Sandwich	Rossmann fold	null
Flavodoxin-like		N-deoxyribosyltransferase	2007.15.1.3	e2ef1A1	A:45-291	Alpha and beta proteins (a/b)	Flavodoxin-like	N-(deoxy)ribosyltransferase-like	ADP ribosyl cyclase-like	n/a	n/a	n/a	n/a
Flavodoxin-like		N-deoxyribosyltransferase	2007.15.1.4	e4mcjA1	A:22-174	n/a	n/a	n/a	n/a	Alpha Beta	3-Layer(aba) Sandwich	Rossmann fold	null
Flavodoxin-like		Flavodoxin-like domain in outer capsid glycoprotein VP7	2007.16.1.1	e3fmgA1	A:78-160,A:255-312	n/a	n/a	n/a	n/a	Alpha Beta	3-Layer(aba) Sandwich	Rossmann fold	Glycoprotein VP7, domain 1
Flavodoxin-like		N-terminal domain in a putative metallopeptidase YP_676511.1	2007.17.1.1	e3iuuA1	A:1-182	n/a	n/a	n/a	n/a	n/a	n/a	n/a	n/a
Flavodoxin-like		Polysaccharide biosynthesis enzyme WcbI	2007.18.1.1	e4bqnA1	A:1-311	n/a	n/a	n/a	n/a	Alpha Beta	3-Layer(aba) Sandwich	Rossmann fold	null
Flavodoxin-like		Glycerate kinase I (Pfam 02595) domain I	2007.19.1.1	e1to6A2	A:1-44,A:262-371	Alpha and beta proteins (a/b)	Glycerate kinase I	Glycerate kinase I	Glycerate kinase I	Alpha Beta	3-Layer(aba) Sandwich	Rossmann fold	Glycerate kinase; domain 1
Flavodoxin-like	Flavoproteins/Phosphotyrosine protein phosphatases-like	Flavoproteins	2007.2.1.1	e1tllA2	A:750-849,A:872-951	Alpha and beta proteins (a/b)	Flavodoxin-like	Flavoproteins	Cytochrome p450 reductase N-terminal domain-like	Alpha Beta	3-Layer(aba) Sandwich	Rossmann fold	null
Flavodoxin-like	Flavoproteins/Phosphotyrosine protein phosphatases-like	Flavoproteins	2007.2.1.3	e3klbA1	A:0-161	n/a	n/a	n/a	n/a	Alpha Beta	3-Layer(aba) Sandwich	Rossmann fold	null
Flavodoxin-like	Flavoproteins/Phosphotyrosine protein phosphatases-like	Flavoproteins	2007.2.1.4	e1rljA1	A:-9-126	Alpha and beta proteins (a/b)	Flavodoxin-like	Flavoproteins	Flavoprotein NrdI	Alpha Beta	3-Layer(aba) Sandwich	Rossmann fold	null
Flavodoxin-like	Flavoproteins/Phosphotyrosine protein phosphatases-like	Flavoproteins	2007.2.1.5	e1rttA1	A:7-180	Alpha and beta proteins (a/b)	Flavodoxin-like	Flavoproteins	NADPH-dependent FMN reductase	Alpha Beta	3-Layer(aba) Sandwich	Rossmann fold	null
Flavodoxin-like	Flavoproteins/Phosphotyrosine protein phosphatases-like	Phosphotyrosine protein phosphatases I-like	2007.2.2.1	e1y1lA1	A:1-124	Alpha and beta proteins (a/b)	Phosphotyrosine protein phosphatases I-like	Phosphotyrosine protein phosphatases I	Low-molecular-weight phosphotyrosine protein phosphatases	Alpha Beta	3-Layer(aba) Sandwich	Rossmann fold	null
Flavodoxin-like	Flavoproteins/Phosphotyrosine protein phosphatases-like	Phosphotyrosine protein phosphatases I-like	2007.2.2.2	e2r4qA1	A:171-273	Alpha and beta proteins (a/b)	Phosphotyrosine protein phosphatases I-like	PTS system IIB component-like	PTS system, Fructose specific IIB subunit-like	Alpha Beta	3-Layer(aba) Sandwich	Rossmann fold	null
Flavodoxin-like	Flavoproteins/Phosphotyrosine protein phosphatases-like	Phosphotyrosine protein phosphatases I-like	2007.2.2.3	e3czcA1	A:-1-93	n/a	n/a	n/a	n/a	Alpha Beta	3-Layer(aba) Sandwich	Rossmann fold	null
Flavodoxin-like	Flavoproteins/Phosphotyrosine protein phosphatases-like	Phosphotyrosine protein phosphatases I-like	2007.2.2.4	e1vkrA1	A:375-471	Alpha and beta proteins (a/b)	Phosphotyrosine protein phosphatases I-like	PTS system IIB component-like	PTS system, Lactose/Cellobiose specific IIB subunit	Alpha Beta	3-Layer(aba) Sandwich	Rossmann fold	PTS system, Lactose/Cellobiose specific IIB subunit (Pfam 02302)
Flavodoxin-like	Flavoproteins/Phosphotyrosine protein phosphatases-like	Phosphotyrosine protein phosphatases I-like	2007.2.2.5	e3p9yA1	A:-2-195	n/a	n/a	n/a	n/a	Alpha Beta	3-Layer(aba) Sandwich	Rossmann fold	null
Flavodoxin-like	Flavoproteins/Phosphotyrosine protein phosphatases-like	(Phosphotyrosine protein) phosphatases II	2007.2.3.10	e1wchA1	A:2170-2477	Alpha and beta proteins (a/b)	(Phosphotyrosine protein) phosphatases II	(Phosphotyrosine protein) phosphatases II	Higher-molecular-weight phosphotyrosine protein phosphatases	Alpha Beta	Alpha-Beta Complex	Protein-Tyrosine Phosphatase; Chain A	Protein tyrosine phosphatase superfamily
Flavodoxin-like	Flavoproteins/Phosphotyrosine protein phosphatases-like	(Phosphotyrosine protein) phosphatases II	2007.2.3.12	e2f46A1	A:13-155	n/a	n/a	n/a	n/a	Alpha Beta	Alpha-Beta Complex	Protein-Tyrosine Phosphatase; Chain A	Protein tyrosine phosphatase superfamily
Flavodoxin-like	Flavoproteins/Phosphotyrosine protein phosphatases-like	(Phosphotyrosine protein) phosphatases II	2007.2.3.2	e1rxdA1	A:8-159	Alpha and beta proteins (a/b)	(Phosphotyrosine protein) phosphatases II	(Phosphotyrosine protein) phosphatases II	Dual specificity phosphatase-like	Alpha Beta	Alpha-Beta Complex	Protein-Tyrosine Phosphatase; Chain A	Protein tyrosine phosphatase superfamily
Flavodoxin-like	Flavoproteins/Phosphotyrosine protein phosphatases-like	(Phosphotyrosine protein) phosphatases II	2007.2.3.3	e1oheA1	A:42-198	Alpha and beta proteins (a/b)	(Phosphotyrosine protein) phosphatases II	(Phosphotyrosine protein) phosphatases II	Dual specificity phosphatase-like	Alpha Beta	Alpha-Beta Complex	Protein-Tyrosine Phosphatase; Chain A	Protein tyrosine phosphatase superfamily
Flavodoxin-like	Flavoproteins/Phosphotyrosine protein phosphatases-like	(Phosphotyrosine protein) phosphatases II	2007.2.3.4	e1zsqA2	A:199-585	Alpha and beta proteins (a/b)	(Phosphotyrosine protein) phosphatases II	(Phosphotyrosine protein) phosphatases II	Myotubularin-like phosphatases	n/a	n/a	n/a	n/a
Flavodoxin-like	Flavoproteins/Phosphotyrosine protein phosphatases-like	(Phosphotyrosine protein) phosphatases II	2007.2.3.5	e2pt0A1	A:34-346	Alpha and beta proteins (a/b)	(Phosphotyrosine protein) phosphatases II	(Phosphotyrosine protein) phosphatases II	Myo-inositol hexaphosphate phosphohydrolase (phytase) PhyA	Alpha Beta	Alpha-Beta Complex	Protein-Tyrosine Phosphatase; Chain A	Protein tyrosine phosphatase superfamily
Flavodoxin-like	Flavoproteins/Phosphotyrosine protein phosphatases-like	(Phosphotyrosine protein) phosphatases II	2007.2.3.8	e3lwtX2	X:181-456	n/a	n/a	n/a	n/a	n/a	n/a	n/a	n/a
Flavodoxin-like	Flavoproteins/Phosphotyrosine protein phosphatases-like	(Phosphotyrosine protein) phosphatases II	2007.2.3.9	e1ywfA1	A:4-85,A:117-275	Alpha and beta proteins (a/b)	(Phosphotyrosine protein) phosphatases II	(Phosphotyrosine protein) phosphatases II	Mycobacterial PtpB-like	Alpha Beta	Alpha-Beta Complex	Protein-Tyrosine Phosphatase; Chain A	Protein tyrosine phosphatase superfamily
Flavodoxin-like	Flavoproteins/Phosphotyrosine protein phosphatases-like	Phosphoinositide phosphatase	2007.2.4.1	e4jzaA1	A:1-185,A:307-662	n/a	n/a	n/a	n/a	n/a	n/a	n/a	n/a
Flavodoxin-like	Flavoproteins/Phosphotyrosine protein phosphatases-like	Phosphoinositide phosphatase	2007.2.4.2	e4fyeA1	A:4-742	n/a	n/a	n/a	n/a	n/a	n/a	n/a	n/a
Flavodoxin-like	Flavoproteins/Phosphotyrosine protein phosphatases-like	Rhodanese/Cell cycle control phosphatase	2007.2.5.2	e1t3kA1	A:1-132	Alpha and beta proteins (a/b)	Rhodanese/Cell cycle control phosphatase	Rhodanese/Cell cycle control phosphatase	Cell cycle control phosphatase, catalytic domain	Alpha Beta	3-Layer(aba) Sandwich	Oxidized Rhodanese; domain 1	Oxidized Rhodanese, domain 1
Flavodoxin-like	Flavoproteins/Phosphotyrosine protein phosphatases-like	Rhodanese/Cell cycle control phosphatase	2007.2.5.4	e3ipoA3	A:24-145	n/a	n/a	n/a	n/a	Alpha Beta	3-Layer(aba) Sandwich	Oxidized Rhodanese; domain 1	Oxidized Rhodanese, domain 1
Flavodoxin-like	Tetrahydromethanopterin S-methyltransferase subunit A	Tetrahydromethanopterin S-methyltransferase subunit A	2007.20.1.1	e5l8xA1	A:1-170	n/a	n/a	n/a	n/a	n/a	n/a	n/a	n/a
Flavodoxin-like	Glycosyl hydrolases family 2 Rossmann-like domain	Glycosyl hydrolases family 2 Rossmann-like domain	2007.21.1.1	e5mqmA3	A:681-836	n/a	n/a	n/a	n/a	n/a	n/a	n/a	n/a
Flavodoxin-like	Methyl-viologen reducing hydrogenase subunit D	Methyl-viologen reducing hydrogenase subunit D	2007.22.1.1	e5odcD1	D:3-140	n/a	n/a	n/a	n/a	n/a	n/a	n/a	n/a
Flavodoxin-like	Succinyl-CoA synthetase domains	Succinyl-CoA synthetase domains	2007.3.1.2	e3dmyA3	A:330-497	n/a	n/a	n/a	n/a	Alpha Beta	3-Layer(aba) Sandwich	Rossmann fold	Succinyl-CoA synthetase domains
Flavodoxin-like	Succinyl-CoA synthetase domains	Succinyl-CoA synthetase domains	2007.3.1.5	e2csuA3	A:291-453	Alpha and beta proteins (a/b)	Flavodoxin-like	Succinyl-CoA synthetase domains	Succinyl-CoA synthetase domains	Alpha Beta	3-Layer(aba) Sandwich	Rossmann fold	Succinyl-CoA synthetase domains
Flavodoxin-like	Succinyl-CoA synthetase domains	Succinyl-CoA synthetase domains	2007.3.1.6	e2csuA2	A:130-290	Alpha and beta proteins (a/b)	Flavodoxin-like	Succinyl-CoA synthetase domains	Succinyl-CoA synthetase domains	Alpha Beta	3-Layer(aba) Sandwich	Rossmann fold	Succinyl-CoA synthetase domains
Flavodoxin-like	Succinyl-CoA synthetase domains	Succinyl-CoA synthetase domains	2007.3.1.7	e1eucB2	B:246-393	Alpha and beta proteins (a/b)	Flavodoxin-like	Succinyl-CoA synthetase domains	Succinyl-CoA synthetase domains	Alpha Beta	3-Layer(aba) Sandwich	Rossmann fold	null
Flavodoxin-like	SGNH hydrolase	SGNH hydrolase	2007.5.1.1	e4nzkA1	A:82-384	n/a	n/a	n/a	n/a	n/a	n/a	n/a	n/a
Flavodoxin-like	SGNH hydrolase	SGNH hydrolase	2007.5.1.10	e1flcA2	A:1-150,A:307-427	Alpha and beta proteins (a/b)	Flavodoxin-like	SGNH hydrolase	Esterase domain of haemagglutinin-esterase-fusion glycoprotein HEF1	n/a	n/a	n/a	n/a
Flavodoxin-like	SGNH hydrolase	SGNH hydrolase	2007.5.1.15	e4i8iA2	A:30-288	n/a	n/a	n/a	n/a	Alpha Beta	3-Layer(aba) Sandwich	Rossmann fold	SGNH hydrolase
Flavodoxin-like	SGNH hydrolase	SGNH hydrolase	2007.5.1.16	e3slrA4	A:3-219	n/a	n/a	n/a	n/a	Alpha Beta	3-Layer(aba) Sandwich	Rossmann fold	SGNH hydrolase
Flavodoxin-like	SGNH hydrolase	SGNH hydrolase	2007.5.1.3	e1zmbA1	A:1-282	Alpha and beta proteins (a/b)	Flavodoxin-like	SGNH hydrolase	Putative acetylxylan esterase-like	Alpha Beta	3-Layer(aba) Sandwich	Rossmann fold	SGNH hydrolase
Flavodoxin-like	SGNH hydrolase	SGNH hydrolase	2007.5.1.31	e1yzfA1	A:1-195	Alpha and beta proteins (a/b)	Flavodoxin-like	SGNH hydrolase	TAP-like	Alpha Beta	3-Layer(aba) Sandwich	Rossmann fold	null
Flavodoxin-like	SGNH hydrolase	SGNH hydrolase	2007.5.1.41	e3bmaA1	A:35-426	n/a	n/a	n/a	n/a	n/a	n/a	n/a	n/a
Flavodoxin-like	SGNH hydrolase	SGNH hydrolase	2007.5.1.42	e4lhsA1	A:28-62,A:175-364	n/a	n/a	n/a	n/a	Alpha Beta	3-Layer(aba) Sandwich	Rossmann fold	SGNH hydrolase
Flavodoxin-like	SGNH hydrolase	SGNH hydrolase	2007.5.1.44	e5a4aA1	A:399-606	n/a	n/a	n/a	n/a	Alpha Beta	3-Layer(aba) Sandwich	Rossmann fold	SGNH hydrolase
Flavodoxin-like	SGNH hydrolase	SGNH hydrolase	2007.5.1.6	e1vjgA1	A:5-205	Alpha and beta proteins (a/b)	Flavodoxin-like	SGNH hydrolase	Hypothetical protein alr1529	Alpha Beta	3-Layer(aba) Sandwich	Rossmann fold	null
Flavodoxin-like	SGNH hydrolase	SGNH hydrolase	2007.5.1.8	e4kncB1	B:42-345	n/a	n/a	n/a	n/a	n/a	n/a	n/a	n/a
Flavodoxin-like	Ribosomal protein S2/SIS domain	Ribosomal protein S2/SIS domain	2007.6.1.1	e1x9iA2	A:156-301	Alpha and beta proteins (a/b)	SIS domain	SIS domain	double-SIS domain	Alpha Beta	3-Layer(aba) Sandwich	Rossmann fold	Glucose-6-phosphate isomerase like protein; domain 1
Flavodoxin-like	Ribosomal protein S2/SIS domain	Ribosomal protein S2/SIS domain	2007.6.1.11	e1wiwA2	A:1-123	Alpha and beta proteins (a/b)	SIS domain	SIS domain	double-SIS domain	Alpha Beta	3-Layer(aba) Sandwich	Rossmann fold	Glucose-6-phosphate isomerase like protein; domain 1
Flavodoxin-like	Ribosomal protein S2/SIS domain	Ribosomal protein S2/SIS domain	2007.6.1.13	e4bb9A2	A:6-282	n/a	n/a	n/a	n/a	Alpha Beta	3-Layer(aba) Sandwich	Rossmann fold	null
Flavodoxin-like	Ribosomal protein S2/SIS domain	Ribosomal protein S2/SIS domain	2007.6.1.15	e2amlA2	A:183-361	n/a	n/a	n/a	n/a	Alpha Beta	3-Layer(aba) Sandwich	Rossmann fold	Glucose-6-phosphate isomerase like protein; domain 1
Flavodoxin-like	Ribosomal protein S2/SIS domain	Ribosomal protein S2/SIS domain	2007.6.1.2	e3jx9A1	A:0-168	n/a	n/a	n/a	n/a	Alpha Beta	3-Layer(aba) Sandwich	Rossmann fold	Glucose-6-phosphate isomerase like protein; domain 1
Flavodoxin-like	Ribosomal protein S2/SIS domain	Ribosomal protein S2/SIS domain	2007.6.1.3	e2wp0A1	A:1-180	n/a	n/a	n/a	n/a	Alpha Beta	3-Layer(aba) Sandwich	Rossmann fold	DNA replication regulator HobA
Flavodoxin-like	Ribosomal protein S2/SIS domain	Ribosomal protein S2/SIS domain	2007.6.1.34	e3j9mAB1	AB:58-274	n/a	n/a	n/a	n/a	n/a	n/a	n/a	n/a
Flavodoxin-like	Ribosomal protein S2/SIS domain	Ribosomal protein S2/SIS domain	2007.6.1.36	e4v4vAB1	AB:5-240	n/a	n/a	n/a	n/a	n/a	n/a	n/a	n/a
Flavodoxin-like	Ribosomal protein S2/SIS domain	Ribosomal protein S2/SIS domain	2007.6.1.41	e1nriA1	A:9-256	Alpha and beta proteins (a/b)	SIS domain	SIS domain	mono-SIS domain	Alpha Beta	3-Layer(aba) Sandwich	Rossmann fold	Glucose-6-phosphate isomerase like protein; domain 1
Flavodoxin-like	Ribosomal protein S2/SIS domain	Ribosomal protein S2/SIS domain	2007.6.1.47	e1c7qA2	A:2-218	Alpha and beta proteins (a/b)	SIS domain	SIS domain	Phosphoglucose isomerase, PGI	Alpha Beta	3-Layer(aba) Sandwich	Rossmann fold	Glucose-6-phosphate isomerase like protein; domain 1
Flavodoxin-like	Ribosomal protein S2/SIS domain	Ribosomal protein S2/SIS domain	2007.6.1.48	e1c7qA3	A:219-443	Alpha and beta proteins (a/b)	SIS domain	SIS domain	Phosphoglucose isomerase, PGI	Alpha Beta	3-Layer(aba) Sandwich	Rossmann fold	Glucose-6-phosphate isomerase like protein; domain 1
Flavodoxin-like	Ribosomal protein S2/SIS domain	Ribosomal protein S2/SIS domain	2007.6.1.49	e3c3jE2	E:199-383	n/a	n/a	n/a	n/a	Alpha Beta	3-Layer(aba) Sandwich	Rossmann fold	Glucose-6-phosphate isomerase like protein; domain 1
Flavodoxin-like	Ribosomal protein S2/SIS domain	Ribosomal protein S2/SIS domain	2007.6.1.5	e1vi6A1	A:5-197	Alpha and beta proteins (a/b)	Flavodoxin-like	Ribosomal protein S2	Ribosomal protein S2	Alpha Beta	3-Layer(aba) Sandwich	Rossmann fold	Glucose-6-phosphate isomerase like protein; domain 1
Flavodoxin-like	Ribosomal protein S2/SIS domain	Ribosomal protein S2/SIS domain	2007.6.1.50	e1tk9A1	A:1-188	Alpha and beta proteins (a/b)	SIS domain	SIS domain	mono-SIS domain	Alpha Beta	3-Layer(aba) Sandwich	Rossmann fold	Glucose-6-phosphate isomerase like protein; domain 1
Flavodoxin-like	Ribosomal protein S2/SIS domain	Ribosomal protein S2/SIS domain	2007.6.1.51	e4bb9A3	A:283-506	n/a	n/a	n/a	n/a	Alpha Beta	3-Layer(aba) Sandwich	Rossmann fold	null
Flavodoxin-like	Precorrin-8X methylmutase CbiC/CobH	Precorrin-8X methylmutase CbiC/CobH	2007.7.1.1	e1f2vA1	A:2-210	Alpha and beta proteins (a/b)	Flavodoxin-like	Precorrin-8X methylmutase CbiC/CobH	Precorrin-8X methylmutase CbiC/CobH	Alpha Beta	3-Layer(aba) Sandwich	Rossmann fold	Precorrin-8X methylmutase CbiC/CobH
Flavodoxin-like	Toll/Interleukin receptor TIR domain	Toll/Interleukin receptor TIR domain	2007.9.1.1	e4nuxA1	A:376-591	n/a	n/a	n/a	n/a	n/a	n/a	n/a	n/a
Flavodoxin-like	Toll/Interleukin receptor TIR domain	Toll/Interleukin receptor TIR domain	2007.9.1.2	e4c6tC1	C:8-150	n/a	n/a	n/a	n/a	Alpha Beta	3-Layer(aba) Sandwich	Rossmann fold	Toll/interleukin-1 receptor homology (TIR) domain
EDD domain	EDD domain	EDD domain	2010.1.1.3	e3b48A1	A:1-132	Alpha and beta proteins (a/b)	PTS system fructose IIA component-like	PTS system fructose IIA component-like	DhaM-like	Alpha Beta	3-Layer(aba) Sandwich	Rossmann fold	null
EDD domain	EDD domain	EDD domain	2010.1.1.5	e1un8A3	A:1-185	Alpha and beta proteins (a/b)	DAK1/DegV-like	DAK1/DegV-like	DAK1	n/a	n/a	n/a	n/a
EDD domain	EDD domain	EDD domain	2010.1.1.6	e1mgpA2	A:25-181	Alpha and beta proteins (a/b)	DAK1/DegV-like	DAK1/DegV-like	DAK1	Alpha Beta	3-Layer(aba) Sandwich	Rossmann fold	null
Phosphorylase/hydrolase-like	Zn-dependent exopeptidases	Zn-dependent exopeptidases	2011.1.1.1	e1xovA2	A:1-180	Alpha and beta proteins (a/b)	Phosphorylase/hydrolase-like	Zn-dependent exopeptidases	N-acetylmuramoyl-L-alanine amidase-like	Alpha Beta	3-Layer(aba) Sandwich	Aminopeptidase	Zn peptidases
Phosphorylase/hydrolase-like	Zn-dependent exopeptidases	Zn-dependent exopeptidases	2011.1.1.11	e1rtqA1	A:1-291	Alpha and beta proteins (a/b)	Phosphorylase/hydrolase-like	Zn-dependent exopeptidases	Bacterial dinuclear zinc exopeptidases	Alpha Beta	3-Layer(aba) Sandwich	Aminopeptidase	Zn peptidases
Phosphorylase/hydrolase-like	Zn-dependent exopeptidases	Zn-dependent exopeptidases	2011.1.1.22	e1yw4A3	A:2-260	Alpha and beta proteins (a/b)	Phosphorylase/hydrolase-like	Zn-dependent exopeptidases	AstE/AspA-like	Alpha Beta	3-Layer(aba) Sandwich	Aminopeptidase	Zn peptidases
Phosphorylase/hydrolase-like	Zn-dependent exopeptidases	Zn-dependent exopeptidases	2011.1.1.23	e1y7eA2	A:4-100,A:234-458	Alpha and beta proteins (a/b)	Phosphorylase/hydrolase-like	Zn-dependent exopeptidases	Bacterial dinuclear zinc exopeptidases	Alpha Beta	3-Layer(aba) Sandwich	Aminopeptidase	Zn peptidases
Phosphorylase/hydrolase-like	Zn-dependent exopeptidases	Zn-dependent exopeptidases	2011.1.1.28	e1xmbA2	A:37-215,A:335-428	Alpha and beta proteins (a/b)	Phosphorylase/hydrolase-like	Zn-dependent exopeptidases	Bacterial dinuclear zinc exopeptidases	Alpha Beta	3-Layer(aba) Sandwich	Aminopeptidase	Zn peptidases
Phosphorylase/hydrolase-like	Zn-dependent exopeptidases	Zn-dependent exopeptidases	2011.1.1.4	e2odfA1	A:6-257	Alpha and beta proteins (a/b)	Phosphorylase/hydrolase-like	Zn-dependent exopeptidases	FGase-like	Alpha Beta	3-Layer(aba) Sandwich	Aminopeptidase	Zn-dependent exopeptidases
Phosphorylase/hydrolase-like	Zn-dependent exopeptidases	Zn-dependent exopeptidases	2011.1.1.58	e1y0yA2	A:6-72,A:164-353	Alpha and beta proteins (a/b)	Phosphorylase/hydrolase-like	Zn-dependent exopeptidases	Bacterial dinuclear zinc exopeptidases	Alpha Beta	3-Layer(aba) Sandwich	Aminopeptidase	Zn peptidases
Phosphorylase/hydrolase-like	Zn-dependent exopeptidases	Zn-dependent exopeptidases	2011.1.1.60	e1vgyA2	A:2-180,A:294-376	Alpha and beta proteins (a/b)	Phosphorylase/hydrolase-like	Zn-dependent exopeptidases	Bacterial dinuclear zinc exopeptidases	Alpha Beta	3-Layer(aba) Sandwich	Aminopeptidase	Zn peptidases
Phosphorylase/hydrolase-like	Zn-dependent exopeptidases	Zn-dependent exopeptidases	2011.1.1.7	e1m4lA1	A:1-307	Alpha and beta proteins (a/b)	Phosphorylase/hydrolase-like	Zn-dependent exopeptidases	Pancreatic carboxypeptidases	Alpha Beta	3-Layer(aba) Sandwich	Aminopeptidase	Zn peptidases
Phosphorylase/hydrolase-like	Zn-dependent exopeptidases	Zn-dependent exopeptidases	2011.1.1.8	e1lamA1	A:160-484	Alpha and beta proteins (a/b)	Phosphorylase/hydrolase-like	Zn-dependent exopeptidases	Leucine aminopeptidase, C-terminal domain	Alpha Beta	3-Layer(aba) Sandwich	Aminopeptidase	Zn peptidases
Phosphorylase/hydrolase-like	Peptidyl-tRNA hydrolase-like	Peptidyl-tRNA hydrolase-like	2011.2.1.2	e1c8bA1	A:401-671,A:705-771	Alpha and beta proteins (a/b)	Phosphorylase/hydrolase-like	HybD-like	Germination protease	Alpha Beta	3-Layer(aba) Sandwich	Rossmann fold	HybD-like
Phosphorylase/hydrolase-like	Peptidyl-tRNA hydrolase-like	Peptidyl-tRNA hydrolase-like	2011.2.1.3	e1cfzA1	A:1-162	Alpha and beta proteins (a/b)	Phosphorylase/hydrolase-like	HybD-like	Hydrogenase maturating endopeptidase HybD	Alpha Beta	3-Layer(aba) Sandwich	Rossmann fold	HybD-like
Phosphorylase/hydrolase-like	Peptidyl-tRNA hydrolase-like	Peptidyl-tRNA hydrolase-like	2011.2.1.4	e4g4sP1	P:1-124,P:181-267	n/a	n/a	n/a	n/a	Alpha Beta	3-Layer(aba) Sandwich	Rossmann fold	PAC-like subunit
Phosphorylase/hydrolase-like	Peptidyl-tRNA hydrolase-like	Peptidyl-tRNA hydrolase-like	2011.2.1.5	e1rybA1	A:1-191	Alpha and beta proteins (a/b)	Phosphorylase/hydrolase-like	Peptidyl-tRNA hydrolase-like	Peptidyl-tRNA hydrolase-like	Alpha Beta	3-Layer(aba) Sandwich	Rossmann fold	null
Phosphorylase/hydrolase-like	Peptidyl-tRNA hydrolase-like	Peptidyl-tRNA hydrolase-like	2011.2.1.6	e1t8sA1	A:8-484	Alpha and beta proteins (a/b)	Phosphorylase/hydrolase-like	Purine and uridine phosphorylases	Purine and uridine phosphorylases	Alpha Beta	3-Layer(aba) Sandwich	Rossmann fold	Nucleoside phosphorylase domain
Phosphorylase/hydrolase-like	Peptidyl-tRNA hydrolase-like	Peptidyl-tRNA hydrolase-like	2011.2.1.7	e4g4sO1	O:28-78,O:120-276	n/a	n/a	n/a	n/a	Alpha Beta	3-Layer(aba) Sandwich	Rossmann fold	POC1 chaperone
Phosphorylase/hydrolase-like	Peptidyl-tRNA hydrolase-like	Peptidyl-tRNA hydrolase-like	2011.2.1.8	e1yqeA1	A:1-181	Alpha and beta proteins (a/b)	Phosphorylase/hydrolase-like	AF0625-like	AF0625-like	Alpha Beta	3-Layer(aba) Sandwich	Aminopeptidase	AF0625-like
Phosphorylase/hydrolase-like	Pyrrolidone carboxyl peptidase (pyroglutamate aminopeptidase)	Pyrrolidone carboxyl peptidase (pyroglutamate aminopeptidase)	2011.4.1.1	e1iu8A1	A:1-206	Alpha and beta proteins (a/b)	Phosphorylase/hydrolase-like	Pyrrolidone carboxyl peptidase (pyroglutamate aminopeptidase)	Pyrrolidone carboxyl peptidase (pyroglutamate aminopeptidase)	Alpha Beta	3-Layer(aba) Sandwich	Aminopeptidase	null
LigB-like	LigB-like	LigB-like	2012.1.1.1	e2pw6A1	A:14-271	Alpha and beta proteins (a/b)	Phosphorylase/hydrolase-like	LigB-like	LigB-like	Alpha Beta	3-Layer(aba) Sandwich	Protocatechuate 4,5-dioxygenase; Chain B	Protocatechuate 4,5-dioxygenase; Chain B
LigB-like	LigB-like	LigB-like	2012.1.1.2	e3bczA1	A:5-297	n/a	n/a	n/a	n/a	Alpha Beta	3-Layer(aba) Sandwich	Protocatechuate 4,5-dioxygenase; Chain B	LigB-like
Other Rossmann-like structures with the crossover	UDP-Glycosyltransferase/glycogen phosphorylase	UDP-Glycosyltransferase/glycogen phosphorylase	2111.1.1.10	e1rzuA3	A:247-477	Alpha and beta proteins (a/b)	UDP-Glycosyltransferase/glycogen phosphorylase	UDP-Glycosyltransferase/glycogen phosphorylase	Glycosyl transferases group 1	Alpha Beta	3-Layer(aba) Sandwich	Rossmann fold	Glycogen Phosphorylase B;
Other Rossmann-like structures with the crossover	UDP-Glycosyltransferase/glycogen phosphorylase	UDP-Glycosyltransferase/glycogen phosphorylase	2111.1.1.112	e5f84A2	A:191-406	n/a	n/a	n/a	n/a	n/a	n/a	n/a	n/a
Other Rossmann-like structures with the crossover	UDP-Glycosyltransferase/glycogen phosphorylase	UDP-Glycosyltransferase/glycogen phosphorylase	2111.1.1.115	e4xywA2	A:1-169	n/a	n/a	n/a	n/a	n/a	n/a	n/a	n/a
Other Rossmann-like structures with the crossover	UDP-Glycosyltransferase/glycogen phosphorylase	UDP-Glycosyltransferase/glycogen phosphorylase	2111.1.1.135	e4rapE2	E:94-207	n/a	n/a	n/a	n/a	n/a	n/a	n/a	n/a
Other Rossmann-like structures with the crossover	UDP-Glycosyltransferase/glycogen phosphorylase	UDP-Glycosyltransferase/glycogen phosphorylase	2111.1.1.137	e2acvA3	A:3-249	Alpha and beta proteins (a/b)	UDP-Glycosyltransferase/glycogen phosphorylase	UDP-Glycosyltransferase/glycogen phosphorylase	UDPGT-like	Alpha Beta	3-Layer(aba) Sandwich	Rossmann fold	Glycogen Phosphorylase B;
Other Rossmann-like structures with the crossover	UDP-Glycosyltransferase/glycogen phosphorylase	UDP-Glycosyltransferase/glycogen phosphorylase	2111.1.1.138	e1pswA2	A:1-158	Alpha and beta proteins (a/b)	UDP-Glycosyltransferase/glycogen phosphorylase	UDP-Glycosyltransferase/glycogen phosphorylase	ADP-heptose LPS heptosyltransferase II	Alpha Beta	3-Layer(aba) Sandwich	Rossmann fold	Glycogen Phosphorylase B;
Other Rossmann-like structures with the crossover	UDP-Glycosyltransferase/glycogen phosphorylase	UDP-Glycosyltransferase/glycogen phosphorylase	2111.1.1.139	e2nzwA2	A:1-158	Alpha and beta proteins (a/b)	UDP-Glycosyltransferase/glycogen phosphorylase	UDP-Glycosyltransferase/glycogen phosphorylase	FucT-like	Alpha Beta	3-Layer(aba) Sandwich	Rossmann fold	Glycosyl transferase family 10, C-terminal domain
Other Rossmann-like structures with the crossover	UDP-Glycosyltransferase/glycogen phosphorylase	UDP-Glycosyltransferase/glycogen phosphorylase	2111.1.1.140	e5ax7A1	A:54-240	n/a	n/a	n/a	n/a	n/a	n/a	n/a	n/a
Other Rossmann-like structures with the crossover	UDP-Glycosyltransferase/glycogen phosphorylase	UDP-Glycosyltransferase/glycogen phosphorylase	2111.1.1.141	e5ax7A2	A:241-401	n/a	n/a	n/a	n/a	n/a	n/a	n/a	n/a
Other Rossmann-like structures with the crossover	UDP-Glycosyltransferase/glycogen phosphorylase	UDP-Glycosyltransferase/glycogen phosphorylase	2111.1.1.142	e5fa0A1	A:1-212	n/a	n/a	n/a	n/a	n/a	n/a	n/a	n/a
Other Rossmann-like structures with the crossover	UDP-Glycosyltransferase/glycogen phosphorylase	UDP-Glycosyltransferase/glycogen phosphorylase	2111.1.1.16	e2nzwA3	A:159-349	Alpha and beta proteins (a/b)	UDP-Glycosyltransferase/glycogen phosphorylase	UDP-Glycosyltransferase/glycogen phosphorylase	FucT-like	Alpha Beta	3-Layer(aba) Sandwich	Rossmann fold	Glycosyl transferase family 10, C-terminal domain
Other Rossmann-like structures with the crossover	UDP-Glycosyltransferase/glycogen phosphorylase	UDP-Glycosyltransferase/glycogen phosphorylase	2111.1.1.18	e4ambB2	B:11-216	n/a	n/a	n/a	n/a	Alpha Beta	3-Layer(aba) Sandwich	Rossmann fold	Glycogen Phosphorylase B;
Other Rossmann-like structures with the crossover	UDP-Glycosyltransferase/glycogen phosphorylase	UDP-Glycosyltransferase/glycogen phosphorylase	2111.1.1.21	e2gekA3	A:1-173,A:348-373	n/a	n/a	n/a	n/a	Alpha Beta	3-Layer(aba) Sandwich	Rossmann fold	Glycogen Phosphorylase B;
Other Rossmann-like structures with the crossover	UDP-Glycosyltransferase/glycogen phosphorylase	UDP-Glycosyltransferase/glycogen phosphorylase	2111.1.1.23	e1rzuA2	A:1-246	Alpha and beta proteins (a/b)	UDP-Glycosyltransferase/glycogen phosphorylase	UDP-Glycosyltransferase/glycogen phosphorylase	Glycosyl transferases group 1	Alpha Beta	3-Layer(aba) Sandwich	Rossmann fold	Glycogen Phosphorylase B;
Other Rossmann-like structures with the crossover	UDP-Glycosyltransferase/glycogen phosphorylase	UDP-Glycosyltransferase/glycogen phosphorylase	2111.1.1.231	e2ex0A2	A:247-416	Alpha and beta proteins (a/b)	UDP-Glycosyltransferase/glycogen phosphorylase	UDP-Glycosyltransferase/glycogen phosphorylase	Sialyltransferase-like	Alpha Beta	3-Layer(aba) Sandwich	Rossmann fold	Sialyltransferase, C-terminal GT-B Rossman nucleotide-binding domain
Other Rossmann-like structures with the crossover	UDP-Glycosyltransferase/glycogen phosphorylase	UDP-Glycosyltransferase/glycogen phosphorylase	2111.1.1.232	e2ex0A1	A:25-246	Alpha and beta proteins (a/b)	UDP-Glycosyltransferase/glycogen phosphorylase	UDP-Glycosyltransferase/glycogen phosphorylase	Sialyltransferase-like	Alpha Beta	3-Layer(aba) Sandwich	Rossmann fold	Sialyltransferase, N-terminal GT-B Rossman nucleotide-binding domain
Other Rossmann-like structures with the crossover	UDP-Glycosyltransferase/glycogen phosphorylase	UDP-Glycosyltransferase/glycogen phosphorylase	2111.1.1.233	e1xv5A1	A:1000-1177	n/a	n/a	n/a	n/a	Alpha Beta	3-Layer(aba) Sandwich	Rossmann fold	Glycogen Phosphorylase B;
Other Rossmann-like structures with the crossover	UDP-Glycosyltransferase/glycogen phosphorylase	UDP-Glycosyltransferase/glycogen phosphorylase	2111.1.1.234	e1xv5A2	A:1178-1400	n/a	n/a	n/a	n/a	Alpha Beta	3-Layer(aba) Sandwich	Rossmann fold	Glycogen Phosphorylase B;
Other Rossmann-like structures with the crossover	UDP-Glycosyltransferase/glycogen phosphorylase	UDP-Glycosyltransferase/glycogen phosphorylase	2111.1.1.235	e4pqgA1	A:1-69,A:196-306	n/a	n/a	n/a	n/a	n/a	n/a	n/a	n/a
Other Rossmann-like structures with the crossover	UDP-Glycosyltransferase/glycogen phosphorylase	UDP-Glycosyltransferase/glycogen phosphorylase	2111.1.1.236	e1v4vA2	A:190-376	Alpha and beta proteins (a/b)	UDP-Glycosyltransferase/glycogen phosphorylase	UDP-Glycosyltransferase/glycogen phosphorylase	UDP-N-acetylglucosamine 2-epimerase	Alpha Beta	3-Layer(aba) Sandwich	Rossmann fold	Glycogen Phosphorylase B;
Other Rossmann-like structures with the crossover	UDP-Glycosyltransferase/glycogen phosphorylase	UDP-Glycosyltransferase/glycogen phosphorylase	2111.1.1.237	e1v4vA3	A:4-189	Alpha and beta proteins (a/b)	UDP-Glycosyltransferase/glycogen phosphorylase	UDP-Glycosyltransferase/glycogen phosphorylase	UDP-N-acetylglucosamine 2-epimerase	Alpha Beta	3-Layer(aba) Sandwich	Rossmann fold	Glycogen Phosphorylase B;
Other Rossmann-like structures with the crossover	UDP-Glycosyltransferase/glycogen phosphorylase	UDP-Glycosyltransferase/glycogen phosphorylase	2111.1.1.238	e4qlbD1	D:7-300	n/a	n/a	n/a	n/a	n/a	n/a	n/a	n/a
Other Rossmann-like structures with the crossover	UDP-Glycosyltransferase/glycogen phosphorylase	UDP-Glycosyltransferase/glycogen phosphorylase	2111.1.1.239	e4qlbD2	D:301-664	n/a	n/a	n/a	n/a	n/a	n/a	n/a	n/a
Other Rossmann-like structures with the crossover	UDP-Glycosyltransferase/glycogen phosphorylase	UDP-Glycosyltransferase/glycogen phosphorylase	2111.1.1.240	e1uqtA2	A:1-224	Alpha and beta proteins (a/b)	UDP-Glycosyltransferase/glycogen phosphorylase	UDP-Glycosyltransferase/glycogen phosphorylase	Trehalose-6-phosphate synthase, OtsA	Alpha Beta	3-Layer(aba) Sandwich	Rossmann fold	Glycogen Phosphorylase B;
Other Rossmann-like structures with the crossover	UDP-Glycosyltransferase/glycogen phosphorylase	UDP-Glycosyltransferase/glycogen phosphorylase	2111.1.1.241	e1uqtA3	A:225-456	Alpha and beta proteins (a/b)	UDP-Glycosyltransferase/glycogen phosphorylase	UDP-Glycosyltransferase/glycogen phosphorylase	Trehalose-6-phosphate synthase, OtsA	Alpha Beta	3-Layer(aba) Sandwich	Rossmann fold	Glycogen Phosphorylase B;
Other Rossmann-like structures with the crossover	UDP-Glycosyltransferase/glycogen phosphorylase	UDP-Glycosyltransferase/glycogen phosphorylase	2111.1.1.242	e2hhcA2	A:2-150	n/a	n/a	n/a	n/a	Alpha Beta	3-Layer(aba) Sandwich	Rossmann fold	null
Other Rossmann-like structures with the crossover	UDP-Glycosyltransferase/glycogen phosphorylase	UDP-Glycosyltransferase/glycogen phosphorylase	2111.1.1.243	e2hhcA1	A:151-317	n/a	n/a	n/a	n/a	Alpha Beta	3-Layer(aba) Sandwich	Rossmann fold	null
Other Rossmann-like structures with the crossover	UDP-Glycosyltransferase/glycogen phosphorylase	UDP-Glycosyltransferase/glycogen phosphorylase	2111.1.1.244	e2gj4A3	A:485-835	Alpha and beta proteins (a/b)	UDP-Glycosyltransferase/glycogen phosphorylase	UDP-Glycosyltransferase/glycogen phosphorylase	Oligosaccharide phosphorylase	Alpha Beta	3-Layer(aba) Sandwich	Rossmann fold	Glycogen Phosphorylase B;
Other Rossmann-like structures with the crossover	UDP-Glycosyltransferase/glycogen phosphorylase	UDP-Glycosyltransferase/glycogen phosphorylase	2111.1.1.245	e2gj4A2	A:12-484	Alpha and beta proteins (a/b)	UDP-Glycosyltransferase/glycogen phosphorylase	UDP-Glycosyltransferase/glycogen phosphorylase	Oligosaccharide phosphorylase	Alpha Beta	3-Layer(aba) Sandwich	Rossmann fold	Glycogen Phosphorylase B;
Other Rossmann-like structures with the crossover	UDP-Glycosyltransferase/glycogen phosphorylase	UDP-Glycosyltransferase/glycogen phosphorylase	2111.1.1.246	e5kopA1	A:80-323	n/a	n/a	n/a	n/a	n/a	n/a	n/a	n/a
Other Rossmann-like structures with the crossover	UDP-Glycosyltransferase/glycogen phosphorylase	UDP-Glycosyltransferase/glycogen phosphorylase	2111.1.1.247	e5kopA2	A:324-558	n/a	n/a	n/a	n/a	n/a	n/a	n/a	n/a
Other Rossmann-like structures with the crossover	UDP-Glycosyltransferase/glycogen phosphorylase	UDP-Glycosyltransferase/glycogen phosphorylase	2111.1.1.248	e2x0dA1	A:26-224	n/a	n/a	n/a	n/a	Alpha Beta	3-Layer(aba) Sandwich	Rossmann fold	null
Other Rossmann-like structures with the crossover	UDP-Glycosyltransferase/glycogen phosphorylase	UDP-Glycosyltransferase/glycogen phosphorylase	2111.1.1.249	e2hy7A2	A:13-204	n/a	n/a	n/a	n/a	Alpha Beta	3-Layer(aba) Sandwich	Rossmann fold	null
Other Rossmann-like structures with the crossover	UDP-Glycosyltransferase/glycogen phosphorylase	UDP-Glycosyltransferase/glycogen phosphorylase	2111.1.1.25	e4rapE3	E:208-399	n/a	n/a	n/a	n/a	n/a	n/a	n/a	n/a
Other Rossmann-like structures with the crossover	UDP-Glycosyltransferase/glycogen phosphorylase	UDP-Glycosyltransferase/glycogen phosphorylase	2111.1.1.250	e3okaA2	A:4-174	n/a	n/a	n/a	n/a	Alpha Beta	3-Layer(aba) Sandwich	Rossmann fold	Glycogen Phosphorylase B;
Other Rossmann-like structures with the crossover	UDP-Glycosyltransferase/glycogen phosphorylase	UDP-Glycosyltransferase/glycogen phosphorylase	2111.1.1.26	e2x0dA2	A:225-413	n/a	n/a	n/a	n/a	Alpha Beta	3-Layer(aba) Sandwich	Rossmann fold	Glycogen Phosphorylase B;
Other Rossmann-like structures with the crossover	UDP-Glycosyltransferase/glycogen phosphorylase	UDP-Glycosyltransferase/glycogen phosphorylase	2111.1.1.32	e1jixA2	A:1-170	Alpha and beta proteins (a/b)	UDP-Glycosyltransferase/glycogen phosphorylase	UDP-Glycosyltransferase/glycogen phosphorylase	beta-Glucosyltransferase (DNA-modifying)	Alpha Beta	3-Layer(aba) Sandwich	Rossmann fold	Glycogen Phosphorylase B;
Other Rossmann-like structures with the crossover	UDP-Glycosyltransferase/glycogen phosphorylase	UDP-Glycosyltransferase/glycogen phosphorylase	2111.1.1.33	e2acvA2	A:250-463	Alpha and beta proteins (a/b)	UDP-Glycosyltransferase/glycogen phosphorylase	UDP-Glycosyltransferase/glycogen phosphorylase	UDPGT-like	Alpha Beta	3-Layer(aba) Sandwich	Rossmann fold	Glycogen Phosphorylase B;
Other Rossmann-like structures with the crossover	UDP-Glycosyltransferase/glycogen phosphorylase	UDP-Glycosyltransferase/glycogen phosphorylase	2111.1.1.34	e2de0X2	X:339-504	n/a	n/a	n/a	n/a	Alpha Beta	3-Layer(aba) Sandwich	Rossmann fold	null
Other Rossmann-like structures with the crossover	UDP-Glycosyltransferase/glycogen phosphorylase	UDP-Glycosyltransferase/glycogen phosphorylase	2111.1.1.37	e3pe3A2	A:530-706	n/a	n/a	n/a	n/a	Alpha Beta	3-Layer(aba) Sandwich	Rossmann fold	null
Other Rossmann-like structures with the crossover	UDP-Glycosyltransferase/glycogen phosphorylase	UDP-Glycosyltransferase/glycogen phosphorylase	2111.1.1.38	e3s27A3	A:277-531	n/a	n/a	n/a	n/a	Alpha Beta	3-Layer(aba) Sandwich	Rossmann fold	Glycogen Phosphorylase B;
Other Rossmann-like structures with the crossover	UDP-Glycosyltransferase/glycogen phosphorylase	UDP-Glycosyltransferase/glycogen phosphorylase	2111.1.1.39	e3pe3A4	A:827-1028	n/a	n/a	n/a	n/a	Alpha Beta	3-Layer(aba) Sandwich	Rossmann fold	Glycogen Phosphorylase B;
Other Rossmann-like structures with the crossover	UDP-Glycosyltransferase/glycogen phosphorylase	UDP-Glycosyltransferase/glycogen phosphorylase	2111.1.1.75	e2x6qA2	A:2-207	n/a	n/a	n/a	n/a	Alpha Beta	3-Layer(aba) Sandwich	Rossmann fold	Glycogen Phosphorylase B;
Other Rossmann-like structures with the crossover	UDP-Glycosyltransferase/glycogen phosphorylase	UDP-Glycosyltransferase/glycogen phosphorylase	2111.1.1.78	e2yk4A2	A:239-373	n/a	n/a	n/a	n/a	n/a	n/a	n/a	n/a
Other Rossmann-like structures with the crossover	UDP-Glycosyltransferase/glycogen phosphorylase	UDP-Glycosyltransferase/glycogen phosphorylase	2111.1.1.79	e2yk4A1	A:48-238	n/a	n/a	n/a	n/a	n/a	n/a	n/a	n/a
Other Rossmann-like structures with the crossover	UDP-Glycosyltransferase/glycogen phosphorylase	UDP-Glycosyltransferase/glycogen phosphorylase	2111.1.1.80	e3zy2A2	A:214-380	n/a	n/a	n/a	n/a	Alpha Beta	3-Layer(aba) Sandwich	Rossmann fold	null
Other Rossmann-like structures with the crossover	UDP-Glycosyltransferase/glycogen phosphorylase	UDP-Glycosyltransferase/glycogen phosphorylase	2111.1.1.81	e3zy2A1	A:25-213	n/a	n/a	n/a	n/a	Alpha Beta	3-Layer(aba) Sandwich	Rossmann fold	null
Other Rossmann-like structures with the crossover	UDP-Glycosyltransferase/glycogen phosphorylase	UDP-Glycosyltransferase/glycogen phosphorylase	2111.1.1.89	e1jixA3	A:171-351	Alpha and beta proteins (a/b)	UDP-Glycosyltransferase/glycogen phosphorylase	UDP-Glycosyltransferase/glycogen phosphorylase	beta-Glucosyltransferase (DNA-modifying)	Alpha Beta	3-Layer(aba) Sandwich	Rossmann fold	Glycogen Phosphorylase B;
Other Rossmann-like structures with the crossover	UDP-Glycosyltransferase/glycogen phosphorylase	UDP-Glycosyltransferase/glycogen phosphorylase	2111.1.1.91	e2iw1A3	A:2-167	Alpha and beta proteins (a/b)	UDP-Glycosyltransferase/glycogen phosphorylase	UDP-Glycosyltransferase/glycogen phosphorylase	Glycosyl transferases group 1	Alpha Beta	3-Layer(aba) Sandwich	Rossmann fold	Glycogen Phosphorylase B;
Other Rossmann-like structures with the crossover	UDP-Glycosyltransferase/glycogen phosphorylase	UDP-Glycosyltransferase/glycogen phosphorylase	2111.1.1.92	e2ks6A1	A:1-201	n/a	n/a	n/a	n/a	Alpha Beta	3-Layer(aba) Sandwich	Rossmann fold	Glycogen Phosphorylase B;
Other Rossmann-like structures with the crossover	UDP-Glycosyltransferase/glycogen phosphorylase	UDP-Glycosyltransferase/glycogen phosphorylase	2111.1.1.94	e4wyiA1	A:139-325	n/a	n/a	n/a	n/a	n/a	n/a	n/a	n/a
Other Rossmann-like structures with the crossover	UDP-Glycosyltransferase/glycogen phosphorylase	UDP-Glycosyltransferase/glycogen phosphorylase	2111.1.1.95	e5fa0A2	A:222-407	n/a	n/a	n/a	n/a	n/a	n/a	n/a	n/a
Other Rossmann-like structures with the crossover	Anticodon-binding domain of Class II aaRS	Anticodon-binding domain of Class II aaRS	2111.10.1.1	e1w94A1	A:1-154	Alpha and beta proteins (a/b)	Anticodon-binding domain-like	Class II aaRS ABD-related	Brix domain	Alpha Beta	3-Layer(aba) Sandwich	Rossmann fold	Probable brix-domain ribosomal biogenesis protein
Other Rossmann-like structures with the crossover	Anticodon-binding domain of Class II aaRS	Anticodon-binding domain of Class II aaRS	2111.10.1.2	e1v95A1	A:1-130	Alpha and beta proteins (a/b)	Anticodon-binding domain-like	Class II aaRS ABD-related	Anticodon-binding domain of Class II aaRS	Alpha Beta	3-Layer(aba) Sandwich	Rossmann fold	null
Other Rossmann-like structures with the crossover	Anticodon-binding domain of Class II aaRS	Anticodon-binding domain of Class II aaRS	2111.10.1.3	e3od1A2	A:332-390	n/a	n/a	n/a	n/a	Alpha Beta	3-Layer(aba) Sandwich	Rossmann fold	null
Other Rossmann-like structures with the crossover	AtpF-like	AtpF-like	2111.100.1.1	e2d00A1	A:6-109	Alpha and beta proteins (a/b)	AtpF-like	AtpF-like	AtpF-like	Alpha Beta	3-Layer(aba) Sandwich	Rossmann fold	v-type atp synthase like domains
Other Rossmann-like structures with the crossover	AtpF-like	AtpF-like	2111.100.1.2	e3ajeA2	A:238-350	n/a	n/a	n/a	n/a	Alpha Beta	3-Layer(aba) Sandwich	Rossmann fold	Threonylcarbamoyl-AMP synthase, C-terminal domain
Other Rossmann-like structures with the crossover	NadA-like/4-hydroxy-3-methylbut-2-enyl diphosphate reductase	NadA-like/4-hydroxy-3-methylbut-2-enyl diphosphate reductase	2111.101.1.1	e1wzuA1	A:1-78,A:261-298	Alpha and beta proteins (a/b)	NadA-like	NadA-like	NadA-like	Alpha Beta	3-Layer(aba) Sandwich	Rossmann fold	NadA-like
Other Rossmann-like structures with the crossover	NadA-like/4-hydroxy-3-methylbut-2-enyl diphosphate reductase	NadA-like/4-hydroxy-3-methylbut-2-enyl diphosphate reductase	2111.101.1.2	e3dnfA2	A:1-95	n/a	n/a	n/a	n/a	Alpha Beta	3-Layer(aba) Sandwich	Rossmann fold	null
Other Rossmann-like structures with the crossover	NadA-like/4-hydroxy-3-methylbut-2-enyl diphosphate reductase	NadA-like/4-hydroxy-3-methylbut-2-enyl diphosphate reductase	2111.101.1.3	e3dnfA3	A:96-192	n/a	n/a	n/a	n/a	Alpha Beta	3-Layer(aba) Sandwich	Cobalt-precorrin-4 Transmethylase; domain 1	4-hydroxy-3-methylbut-2-enyl diphosphate reductase, catalytic domain
Other Rossmann-like structures with the crossover	NadA-like/4-hydroxy-3-methylbut-2-enyl diphosphate reductase	NadA-like/4-hydroxy-3-methylbut-2-enyl diphosphate reductase	2111.101.1.4	e3dnfA1	A:193-281	n/a	n/a	n/a	n/a	Alpha Beta	3-Layer(aba) Sandwich	Cobalt-precorrin-4 Transmethylase; domain 1	4-hydroxy-3-methylbut-2-enyl diphosphate reductase, catalytic domain
Other Rossmann-like structures with the crossover	YgbK-like	YgbK-like	2111.102.1.2	e1yzyA1	A:1-239	Alpha and beta proteins (a/b)	YgbK-like	YgbK-like	YgbK-like	Alpha Beta	3-Layer(aba) Sandwich	Rossmann fold	YgbK-like family
Other Rossmann-like structures with the crossover	YgbK-like	YgbK-like	2111.102.1.3	e4xgjA1	A:243-313,A:333-439	n/a	n/a	n/a	n/a	n/a	n/a	n/a	n/a
Other Rossmann-like structures with the crossover	YgbK-like	YgbK-like	2111.102.1.4	e1yzyA2	A:240-412	Alpha and beta proteins (a/b)	YgbK-like	YgbK-like	YgbK-like	Alpha Beta	3-Layer(aba) Sandwich	Molybdenum Cofactor Biosythetic Enzyme; Chain A	Four-carbon acid sugar kinase, nucleotide binding domain
Other Rossmann-like structures with the crossover	ComB-like	ComB-like	2111.103.1.1	e1vr0A1	A:1-27,A:103-235	Alpha and beta proteins (a/b)	ComB-like	ComB-like	ComB-like	Alpha Beta	Alpha-Beta Complex	putative 2-phosphosulfolactate phosphatase	putative 2-phosphosulfolactate phosphatase
Other Rossmann-like structures with the crossover	RibA-like	RibA-like	2111.104.1.1	e2bz1A1	A:1-174	Alpha and beta proteins (a/b)	RibA-like	RibA-like	RibA-like	Alpha Beta	3-Layer(aba) Sandwich	Rossmann fold	GTP cyclohydrolase II
Other Rossmann-like structures with the crossover	CofD-like	CofD-like	2111.105.1.1	e2hzbA1	A:2-312	Alpha and beta proteins (a/b)	CofD-like	CofD-like	CofD-like	Alpha Beta	3-Layer(aba) Sandwich	Rossmann fold	null
Other Rossmann-like structures with the crossover	Middle domain in Argonaute homologs	Middle domain in Argonaute homologs	2111.107.1.11	e1yvuA2	A:315-490	Alpha and beta proteins (a/b)	Ribonuclease H-like motif	Ribonuclease H-like	PIWI domain	Alpha Beta	3-Layer(aba) Sandwich	Rossmann fold	null
Other Rossmann-like structures with the crossover	Middle domain in Argonaute homologs	Middle domain in Argonaute homologs	2111.107.1.12	e5i4aA4	A:258-433	n/a	n/a	n/a	n/a	n/a	n/a	n/a	n/a
Other Rossmann-like structures with the crossover	Middle domain in Argonaute homologs	Middle domain in Argonaute homologs	2111.107.1.13	e1zjcA2	A:3-183	Multi-domain proteins (alpha and beta)	Thermophilic metalloprotease-like	Thermophilic metalloprotease-like	Thermophilic metalloprotease (M29)	Alpha Beta	3-Layer(aba) Sandwich	Thermophilic metalloprotease-like	Thermophilic metalloprotease (M29)
Other Rossmann-like structures with the crossover	Middle domain in Argonaute homologs	Middle domain in Argonaute homologs	2111.107.1.3	e1u04A4	A:324-413,A:443-546	Alpha and beta proteins (a/b)	Ribonuclease H-like motif	Ribonuclease H-like	PIWI domain	Alpha Beta	3-Layer(aba) Sandwich	Rossmann fold	null
Other Rossmann-like structures with the crossover	Middle domain in Argonaute homologs	Middle domain in Argonaute homologs	2111.107.1.4	e1w9hA1	A:11-172	Alpha and beta proteins (a/b)	Ribonuclease H-like motif	Ribonuclease H-like	PIWI domain	Alpha Beta	3-Layer(aba) Sandwich	Rossmann fold	null
Other Rossmann-like structures with the crossover	Middle domain in Argonaute homologs	Middle domain in Argonaute homologs	2111.107.1.5	e3f73A4	A:317-468	n/a	n/a	n/a	n/a	Alpha Beta	3-Layer(aba) Sandwich	Rossmann fold	null
Other Rossmann-like structures with the crossover	Middle domain in Argonaute homologs	Middle domain in Argonaute homologs	2111.107.1.6	e4f1nA4	A:735-952	n/a	n/a	n/a	n/a	n/a	n/a	n/a	n/a
Other Rossmann-like structures with the crossover	TolB, N-terminal domain	TolB, N-terminal domain	2111.11.1.1	e4uv3A1	A:2-257	n/a	n/a	n/a	n/a	n/a	n/a	n/a	n/a
Other Rossmann-like structures with the crossover	TolB, N-terminal domain	TolB, N-terminal domain	2111.11.1.11	e2r76A1	A:36-167	n/a	n/a	n/a	n/a	Alpha Beta	2-Layer Sandwich	Double Stranded RNA Binding Domain	Lipoprotein like domain
Other Rossmann-like structures with the crossover	TolB, N-terminal domain	TolB, N-terminal domain	2111.11.1.12	e2i9iA1	A:51-271	Alpha and beta proteins (a/b)	Anticodon-binding domain-like	XCC0632-like	NLBH-like	Alpha Beta	2-Layer Sandwich	Double Stranded RNA Binding Domain	Putative neuraminyllactose-binding hemagglutinin homolog like domain
Other Rossmann-like structures with the crossover	TolB, N-terminal domain	TolB, N-terminal domain	2111.11.1.13	e4f54A1	A:27-210	n/a	n/a	n/a	n/a	Alpha Beta	2-Layer Sandwich	Double Stranded RNA Binding Domain	null
Other Rossmann-like structures with the crossover	TolB, N-terminal domain	TolB, N-terminal domain	2111.11.1.2	e2miiA1	A:59-197	n/a	n/a	n/a	n/a	Alpha Beta	3-Layer(aba) Sandwich	Rossmann fold	XCC0632-like
Other Rossmann-like structures with the crossover	TolB, N-terminal domain	TolB, N-terminal domain	2111.11.1.3	e4hrvA1	A:35-180	n/a	n/a	n/a	n/a	Alpha Beta	3-Layer(aba) Sandwich	Rossmann fold	XCC0632-like
Other Rossmann-like structures with the crossover	TolB, N-terminal domain	TolB, N-terminal domain	2111.11.1.4	e2hqsA2	A:29-162	Alpha and beta proteins (a/b)	Anticodon-binding domain-like	TolB, N-terminal domain	TolB, N-terminal domain	Alpha Beta	3-Layer(aba) Sandwich	Rossmann fold	null
Other Rossmann-like structures with the crossover	TolB, N-terminal domain	TolB, N-terminal domain	2111.11.1.6	e3lyaA1	A:192-317	n/a	n/a	n/a	n/a	Alpha Beta	3-Layer(aba) Sandwich	Rossmann fold	null
Other Rossmann-like structures with the crossover	TolB, N-terminal domain	TolB, N-terminal domain	2111.11.1.7	e3w1eA2	A:95-266	n/a	n/a	n/a	n/a	Alpha Beta	3-Layer(aba) Sandwich	Rossmann fold	XCC0632-like
Other Rossmann-like structures with the crossover	TolB, N-terminal domain	TolB, N-terminal domain	2111.11.1.8	e4kzsA3	A:194-287	n/a	n/a	n/a	n/a	Alpha Beta	2-Layer Sandwich	Double Stranded RNA Binding Domain	null
Other Rossmann-like structures with the crossover	TolB, N-terminal domain	TolB, N-terminal domain	2111.11.1.9	e2iqiA1	A:32-209	Alpha and beta proteins (a/b)	Anticodon-binding domain-like	XCC0632-like	XCC0632-like	Alpha Beta	3-Layer(aba) Sandwich	Rossmann fold	XCC0632-like
Other Rossmann-like structures with the crossover	Kinesin-like protein KIF23 C-terminal domain	Kinesin-like protein KIF23 C-terminal domain	2111.110.1.1	e3vhxB1	B:695-800	n/a	n/a	n/a	n/a	Alpha Beta	3-Layer(aba) Sandwich	Rossmann fold	null
Other Rossmann-like structures with the crossover	Phosphofructokinase C-terminal domain	Phosphofructokinase C-terminal domain	2111.111.1.1	e2f48A3	A:220-435	Alpha and beta proteins (a/b)	Phosphofructokinase	Phosphofructokinase	Phosphofructokinase	Alpha Beta	3-Layer(aba) Sandwich	Rossmann fold	Phosphofructokinase domain
Other Rossmann-like structures with the crossover	Phosphofructokinase C-terminal domain	Phosphofructokinase C-terminal domain	2111.111.1.10	e3hnoD1	D:162-329	n/a	n/a	n/a	n/a	Alpha Beta	3-Layer(aba) Sandwich	Rossmann fold	null
Other Rossmann-like structures with the crossover	Tetraacyldisaccharide 4'-kinase C-terminal domain	Tetraacyldisaccharide 4'-kinase C-terminal domain	2111.112.1.2	e4itmA2	A:207-297	n/a	n/a	n/a	n/a	n/a	n/a	n/a	n/a
Other Rossmann-like structures with the crossover	CARF (CRISPR-associated Rossmann fold) domains	CARF (CRISPR-associated Rossmann fold) domains	2111.113.1.1	e3qyfA1	A:1-205	n/a	n/a	n/a	n/a	Alpha Beta	3-Layer(aba) Sandwich	Rossmann fold	Hypothetical protein VC1899 like domain (Restriction endonuclease-like)
Other Rossmann-like structures with the crossover	CARF (CRISPR-associated Rossmann fold) domains	CARF (CRISPR-associated Rossmann fold) domains	2111.113.1.13	e5fshA1	A:1-184	n/a	n/a	n/a	n/a	n/a	n/a	n/a	n/a
Other Rossmann-like structures with the crossover	CARF (CRISPR-associated Rossmann fold) domains	CARF (CRISPR-associated Rossmann fold) domains	2111.113.1.14	e4eogA1	A:3-319	n/a	n/a	n/a	n/a	Alpha Beta	3-Layer(aba) Sandwich	Rossmann fold	SSO1389-like
Other Rossmann-like structures with the crossover	CARF (CRISPR-associated Rossmann fold) domains	CARF (CRISPR-associated Rossmann fold) domains	2111.113.1.6	e1xmxA4	A:1-156	Alpha and beta proteins (a/b)	Restriction endonuclease-like	Restriction endonuclease-like	Hypothetical protein VC1899	Alpha Beta	3-Layer(aba) Sandwich	Rossmann fold	Hypothetical protein VC1899 like domain (Restriction endonuclease-like)
Other Rossmann-like structures with the crossover	CARF (CRISPR-associated Rossmann fold) domains	CARF (CRISPR-associated Rossmann fold) domains	2111.113.1.7	e2wteA1	A:1-141	n/a	n/a	n/a	n/a	Alpha Beta	3-Layer(aba) Sandwich	Rossmann fold	null
Other Rossmann-like structures with the crossover	Gingipain R extra N-terminal alpha/beta domain	Gingipain R extra N-terminal alpha/beta domain	2111.114.1.2	e4tkxL1	L:229-371	n/a	n/a	n/a	n/a	n/a	n/a	n/a	n/a
Other Rossmann-like structures with the crossover	HflX family GTPase N-terminal domain	HflX family GTPase N-terminal domain	2111.115.1.1	e3kxiA1	A:1-173	n/a	n/a	n/a	n/a	Alpha Beta	3-Layer(aba) Sandwich	Rossmann fold	GTPase HflX, N-terminal domain
Other Rossmann-like structures with the crossover	Peroxisome assembly protein 22	Peroxisome assembly protein 22	2111.117.1.1	e2y9mB1	B:57-180	n/a	n/a	n/a	n/a	Alpha Beta	3-Layer(aba) Sandwich	Rossmann fold	Peroxisome assembly protein 22
Other Rossmann-like structures with the crossover	Hydrogenase expression/formation protein HypD	Hydrogenase expression/formation protein HypD	2111.118.1.2	e3vyrB1	B:2-65,B:180-318	n/a	n/a	n/a	n/a	Alpha Beta	3-Layer(aba) Sandwich	Rossmann fold	HypD, alpha/beta domain 1
Other Rossmann-like structures with the crossover	Hydrogenase expression/formation protein HypD	Hydrogenase expression/formation protein HypD	2111.118.1.3	e3vyrB2	B:66-179	n/a	n/a	n/a	n/a	Alpha Beta	3-Layer(aba) Sandwich	Rossmann fold	HypD, alpha/beta domain 2
Other Rossmann-like structures with the crossover	B12 binding domain in carbon monoxide dehydrogenase corrinoid/iron-sulfur protein gamma subunit	B12 binding domain in carbon monoxide dehydrogenase corrinoid/iron-sulfur protein gamma subunit	2111.119.1.2	e2h9aA2	A:316-441	n/a	n/a	n/a	n/a	Alpha Beta	3-Layer(aba) Sandwich	Rossmann fold	null
Other Rossmann-like structures with the crossover	ITPase-like	ITPase-like	2111.12.1.1	e3brcA1	A:1-155	n/a	n/a	n/a	n/a	Alpha Beta	3-Layer(aba) Sandwich	Rossmann fold	B12-dependent dehydatase associated subunit
Other Rossmann-like structures with the crossover	ITPase-like	ITPase-like	2111.12.1.2	e1v7rA1	A:1-186	Alpha and beta proteins (a/b)	Anticodon-binding domain-like	ITPase-like	ITPase (Ham1)	Alpha Beta	Alpha-Beta Complex	Maf protein	null
Other Rossmann-like structures with the crossover	ITPase-like	ITPase-like	2111.12.1.4	e2amhA1	A:7-207	Alpha and beta proteins (a/b)	Anticodon-binding domain-like	ITPase-like	Maf-like	Alpha Beta	Alpha-Beta Complex	Maf protein	null
Other Rossmann-like structures with the crossover	ITPase-like	ITPase-like	2111.12.1.6	e1u14A1	A:0-168	Alpha and beta proteins (a/b)	Anticodon-binding domain-like	ITPase-like	YjjX-like	Alpha Beta	Alpha-Beta Complex	Maf protein	null
Other Rossmann-like structures with the crossover	GT-D type glycosyltransferase	GT-D type glycosyltransferase	2111.120.1.1	e4pfxA1	A:1-272	n/a	n/a	n/a	n/a	n/a	n/a	n/a	n/a
Other Rossmann-like structures with the crossover	Endolysin C-terminal domain	Endolysin C-terminal domain	2111.121.1.1	e4cu5A1	A:186-270	n/a	n/a	n/a	n/a	Alpha Beta	3-Layer(aba) Sandwich	Rossmann fold	null
Other Rossmann-like structures with the crossover	Endolysin C-terminal domain	Endolysin C-terminal domain	2111.121.1.2	e4cu2A1	A:195-274	n/a	n/a	n/a	n/a	Alpha Beta	3-Layer(aba) Sandwich	Rossmann fold	null
Other Rossmann-like structures with the crossover	Endolysin C-terminal domain	Endolysin C-terminal domain	2111.121.1.3	e3sggA3	A:212-303	n/a	n/a	n/a	n/a	n/a	n/a	n/a	n/a
Other Rossmann-like structures with the crossover	Endolysin C-terminal domain	Endolysin C-terminal domain	2111.121.1.4	e3sggA1	A:46-142	n/a	n/a	n/a	n/a	n/a	n/a	n/a	n/a
Other Rossmann-like structures with the crossover	Endolysin C-terminal domain	Endolysin C-terminal domain	2111.121.1.5	e3sggA2	A:143-211	n/a	n/a	n/a	n/a	n/a	n/a	n/a	n/a
Other Rossmann-like structures with the crossover	Resistance protein Tm-1 first domain	Resistance protein Tm-1 first domain	2111.122.1.1	e3wrwB1	B:7-201	n/a	n/a	n/a	n/a	Alpha Beta	3-Layer(aba) Sandwich	Rossmann fold	Uncharacterised protein family UPF0261, NN domain
Other Rossmann-like structures with the crossover	Resistance protein Tm-1 second domain	Resistance protein Tm-1 second domain	2111.123.1.1	e3wrwB2	B:209-430	n/a	n/a	n/a	n/a	Alpha Beta	3-Layer(aba) Sandwich	Rossmann fold	Uncharacterised protein family UPF0261, NC domain
Other Rossmann-like structures with the crossover	UPF0246 protein YaaA	UPF0246 protein YaaA	2111.125.1.1	e5cajA1	A:1-256	n/a	n/a	n/a	n/a	n/a	n/a	n/a	n/a
Other Rossmann-like structures with the crossover	Chromo domain-containing protein 1 (Chp1) domain II	Chromo domain-containing protein 1 (Chp1) domain II	2111.126.1.1	e3tixD2	D:667-809	n/a	n/a	n/a	n/a	Alpha Beta	3-Layer(aba) Sandwich	Cobalt-precorrin-4 Transmethylase; domain 1	null
Other Rossmann-like structures with the crossover	Lactate racemase N-terminal domain	Lactate racemase N-terminal domain	2111.127.1.1	e4narA1	A:4-260	n/a	n/a	n/a	n/a	Alpha Beta	3-Layer(aba) Sandwich	Rossmann fold	null
Other Rossmann-like structures with the crossover	Lactate racemase C-terminal domain	Lactate racemase C-terminal domain	2111.128.1.3	e4narA2	A:261-423	n/a	n/a	n/a	n/a	Alpha Beta	Alpha-Beta Complex	2-enoyl-CoA Hydratase; Chain A, domain 1	null
Other Rossmann-like structures with the crossover	Lactate racemase C-terminal domain	Lactate racemase C-terminal domain	2111.128.1.4	e2yjgA2	A:2-29,A:271-426	n/a	n/a	n/a	n/a	Alpha Beta	Alpha-Beta Complex	2-enoyl-CoA Hydratase; Chain A, domain 1	null
Other Rossmann-like structures with the crossover	B12-dependent dehydratase associated subunit	B12-dependent dehydratase associated subunit	2111.13.1.1	e2d0oB1	B:5-112	Alpha and beta proteins (a/b)	Anticodon-binding domain-like	B12-dependent dehydatase associated subunit	Dehydratase-reactivating factor beta subunit	Alpha Beta	3-Layer(aba) Sandwich	Rossmann fold	B12-dependent dehydatase associated subunit
Other Rossmann-like structures with the crossover	B12-dependent dehydratase associated subunit	B12-dependent dehydratase associated subunit	2111.13.1.2	e3aboB1	B:44-295	n/a	n/a	n/a	n/a	Alpha Beta	3-Layer(aba) Sandwich	Rossmann fold	Ethanolamine ammonia-lyase light chain (EutC)
Other Rossmann-like structures with the crossover	Immunomodulating metalloprotease IMPa N-terminal domain	Immunomodulating metalloprotease IMPa N-terminal domain	2111.130.1.2	e1v6sA3	A:171-390	Alpha and beta proteins (a/b)	Phosphoglycerate kinase	Phosphoglycerate kinase	Phosphoglycerate kinase	Alpha Beta	3-Layer(aba) Sandwich	Rossmann fold	Phosphoglycerate kinase, N-terminal domain
Other Rossmann-like structures with the crossover	a/b domain in Acetophenone carboxylase (Apc) alpha subunit	a/b domain in Acetophenone carboxylase (Apc) alpha subunit	2111.131.1.1	e5l9wb3	b:80-201	n/a	n/a	n/a	n/a	n/a	n/a	n/a	n/a
Other Rossmann-like structures with the crossover	TK C-terminal domain-like	TK C-terminal domain-like	2111.14.1.1	e2c42A2	A:259-415	Alpha and beta proteins (a/b)	TK C-terminal domain-like	TK C-terminal domain-like	Pyruvate-ferredoxin oxidoreductase, PFOR, domain II	Alpha Beta	3-Layer(aba) Sandwich	Rossmann fold	null
Other Rossmann-like structures with the crossover	TK C-terminal domain-like	TK C-terminal domain-like	2111.14.1.2	e3ahcA4	A:618-806	n/a	n/a	n/a	n/a	Alpha Beta	3-Layer(aba) Sandwich	Rossmann fold	null
Other Rossmann-like structures with the crossover	TK C-terminal domain-like	TK C-terminal domain-like	2111.14.1.3	e2jgdA3	A:800-933	n/a	n/a	n/a	n/a	Alpha Beta	3-Layer(aba) Sandwich	Rossmann fold	Multifunctional 2-oxoglutarate metabolism enzyme, C-terminal domain
Other Rossmann-like structures with the crossover	TK C-terminal domain-like	TK C-terminal domain-like	2111.14.1.4	e2ieaA1	A:701-886	Alpha and beta proteins (a/b)	TK C-terminal domain-like	TK C-terminal domain-like	Transketolase C-terminal domain-like	Alpha Beta	3-Layer(aba) Sandwich	Rossmann fold	null
Other Rossmann-like structures with the crossover	Periplasmic binding protein-like II	Periplasmic binding protein-like II	2111.17.1.1	e3cniA1	A:47-191	n/a	n/a	n/a	n/a	Alpha Beta	3-Layer(aba) Sandwich	abc type-2 transporter like fold	abc type-2 transporter like domain
Other Rossmann-like structures with the crossover	Periplasmic binding protein-like II	Periplasmic binding protein-like II	2111.17.1.100	e3mstA2	A:59-138	n/a	n/a	n/a	n/a	Alpha Beta	3-Layer(aba) Sandwich	D-Maltodextrin-Binding Protein; domain 2	null
Other Rossmann-like structures with the crossover	Periplasmic binding protein-like II	Periplasmic binding protein-like II	2111.17.1.101	e3mstA1	A:1-58,A:139-225	n/a	n/a	n/a	n/a	Alpha Beta	3-Layer(aba) Sandwich	D-Maltodextrin-Binding Protein; domain 2	null
Other Rossmann-like structures with the crossover	Periplasmic binding protein-like II	Periplasmic binding protein-like II	2111.17.1.102	e2f5xA2	A:99-225	n/a	n/a	n/a	n/a	Alpha Beta	3-Layer(aba) Sandwich	D-Maltodextrin-Binding Protein; domain 2	Periplasmic binding protein-like II
Other Rossmann-like structures with the crossover	Periplasmic binding protein-like II	Periplasmic binding protein-like II	2111.17.1.103	e2f5xA1	A:2-98,A:226-300	n/a	n/a	n/a	n/a	Alpha Beta	3-Layer(aba) Sandwich	D-Maltodextrin-Binding Protein; domain 2	Bordetella uptake gene, domain 1
Other Rossmann-like structures with the crossover	Periplasmic binding protein-like II	Periplasmic binding protein-like II	2111.17.1.104	e2ozzA3	A:97-179	Alpha and beta proteins (a/b)	Periplasmic binding protein-like II	Periplasmic binding protein-like II	Phosphate binding protein-like	Alpha Beta	3-Layer(aba) Sandwich	D-Maltodextrin-Binding Protein; domain 2	Periplasmic binding protein-like II
Other Rossmann-like structures with the crossover	Periplasmic binding protein-like II	Periplasmic binding protein-like II	2111.17.1.105	e2ozzA2	A:1-96,A:180-228	Alpha and beta proteins (a/b)	Periplasmic binding protein-like II	Periplasmic binding protein-like II	Phosphate binding protein-like	Alpha Beta	3-Layer(aba) Sandwich	D-Maltodextrin-Binding Protein; domain 2	Periplasmic binding protein-like II
Other Rossmann-like structures with the crossover	Periplasmic binding protein-like II	Periplasmic binding protein-like II	2111.17.1.14	e1twyA2	A:103-237	Alpha and beta proteins (a/b)	Periplasmic binding protein-like II	Periplasmic binding protein-like II	Phosphate binding protein-like	Alpha Beta	3-Layer(aba) Sandwich	D-Maltodextrin-Binding Protein; domain 2	Periplasmic binding protein-like II
Other Rossmann-like structures with the crossover	Periplasmic binding protein-like II	Periplasmic binding protein-like II	2111.17.1.142	e3kn3B1	B:2-239	n/a	n/a	n/a	n/a	Alpha Beta	3-Layer(aba) Sandwich	D-Maltodextrin-Binding Protein; domain 2	Periplasmic binding protein-like II
Other Rossmann-like structures with the crossover	Periplasmic binding protein-like II	Periplasmic binding protein-like II	2111.17.1.153	e2x7pA2	A:87-184	n/a	n/a	n/a	n/a	Alpha Beta	3-Layer(aba) Sandwich	D-Maltodextrin-Binding Protein; domain 2	Periplasmic binding protein-like II
Other Rossmann-like structures with the crossover	Periplasmic binding protein-like II	Periplasmic binding protein-like II	2111.17.1.185	e2p0sB1	B:48-169	Alpha and beta proteins (a/b)	Periplasmic binding protein-like II	Periplasmic binding protein-like II	PG0945 N-terminal domain-like	Alpha Beta	3-Layer(aba) Sandwich	D-Maltodextrin-Binding Protein; domain 2	Periplasmic binding protein-like II
Other Rossmann-like structures with the crossover	Periplasmic binding protein-like II	Periplasmic binding protein-like II	2111.17.1.188	e4hcwA1	A:119-259	n/a	n/a	n/a	n/a	Alpha Beta	3-Layer(aba) Sandwich	D-Maltodextrin-Binding Protein; domain 2	null
Other Rossmann-like structures with the crossover	Periplasmic binding protein-like II	Periplasmic binding protein-like II	2111.17.1.210	e2v3tA2	A:105-220	n/a	n/a	n/a	n/a	Alpha Beta	3-Layer(aba) Sandwich	D-Maltodextrin-Binding Protein; domain 2	Periplasmic binding protein-like II
Other Rossmann-like structures with the crossover	Periplasmic binding protein-like II	Periplasmic binding protein-like II	2111.17.1.211	e1y4cA2	A:112-259	n/a	n/a	n/a	n/a	Alpha Beta	3-Layer(aba) Sandwich	D-Maltodextrin-Binding Protein; domain 2	Periplasmic binding protein-like II
Other Rossmann-like structures with the crossover	Periplasmic binding protein-like II	Periplasmic binding protein-like II	2111.17.1.212	e1ursA3	A:30-141,A:286-395	Alpha and beta proteins (a/b)	Periplasmic binding protein-like II	Periplasmic binding protein-like II	Phosphate binding protein-like	Alpha Beta	3-Layer(aba) Sandwich	D-Maltodextrin-Binding Protein; domain 2	Periplasmic binding protein-like II
Other Rossmann-like structures with the crossover	Periplasmic binding protein-like II	Periplasmic binding protein-like II	2111.17.1.213	e5bwjC2	C:110-207	n/a	n/a	n/a	n/a	Alpha Beta	3-Layer(aba) Sandwich	D-Maltodextrin-Binding Protein; domain 2	Periplasmic binding protein-like II
Other Rossmann-like structures with the crossover	Periplasmic binding protein-like II	Periplasmic binding protein-like II	2111.17.1.214	e1uqwA3	A:242-460	Alpha and beta proteins (a/b)	Periplasmic binding protein-like II	Periplasmic binding protein-like II	Phosphate binding protein-like	Alpha Beta	Roll	Dipeptide-binding Protein; domain 3	Dipeptide-binding Protein; domain 3
Other Rossmann-like structures with the crossover	Periplasmic binding protein-like II	Periplasmic binding protein-like II	2111.17.1.215	e4ykiB1	B:111-212	n/a	n/a	n/a	n/a	Alpha Beta	3-Layer(aba) Sandwich	D-Maltodextrin-Binding Protein; domain 2	Periplasmic binding protein-like II
Other Rossmann-like structures with the crossover	Periplasmic binding protein-like II	Periplasmic binding protein-like II	2111.17.1.216	e5k2xA2	A:146-321	n/a	n/a	n/a	n/a	Alpha Beta	3-Layer(aba) Sandwich	D-Maltodextrin-Binding Protein; domain 2	Periplasmic binding protein-like II
Other Rossmann-like structures with the crossover	Periplasmic binding protein-like II	Periplasmic binding protein-like II	2111.17.1.217	e1ursA2	A:142-285	Alpha and beta proteins (a/b)	Periplasmic binding protein-like II	Periplasmic binding protein-like II	Phosphate binding protein-like	Alpha Beta	3-Layer(aba) Sandwich	D-Maltodextrin-Binding Protein; domain 2	Periplasmic binding protein-like II
Other Rossmann-like structures with the crossover	Periplasmic binding protein-like II	Periplasmic binding protein-like II	2111.17.1.218	e1uqwA4	A:3-37,A:142-241,A:461-489	Alpha and beta proteins (a/b)	Periplasmic binding protein-like II	Periplasmic binding protein-like II	Phosphate binding protein-like	Alpha Beta	3-Layer(aba) Sandwich	D-Maltodextrin-Binding Protein; domain 2	Periplasmic binding protein-like II
Other Rossmann-like structures with the crossover	Periplasmic binding protein-like II	Periplasmic binding protein-like II	2111.17.1.219	e5cfvA3	A:2-113	n/a	n/a	n/a	n/a	n/a	n/a	n/a	n/a
Other Rossmann-like structures with the crossover	Periplasmic binding protein-like II	Periplasmic binding protein-like II	2111.17.1.223	e3ispB2	B:93-164,B:263-295	n/a	n/a	n/a	n/a	Alpha Beta	3-Layer(aba) Sandwich	D-Maltodextrin-Binding Protein; domain 2	null
Other Rossmann-like structures with the crossover	Periplasmic binding protein-like II	Periplasmic binding protein-like II	2111.17.1.225	e4zs9A1	A:49-165,A:324-432	n/a	n/a	n/a	n/a	n/a	n/a	n/a	n/a
Other Rossmann-like structures with the crossover	Periplasmic binding protein-like II	Periplasmic binding protein-like II	2111.17.1.226	e3kg2A5	A:498-506,A:631-730	n/a	n/a	n/a	n/a	Alpha Beta	3-Layer(aba) Sandwich	D-Maltodextrin-Binding Protein; domain 2	Periplasmic binding protein-like II
Other Rossmann-like structures with the crossover	Periplasmic binding protein-like II	Periplasmic binding protein-like II	2111.17.1.259	e4xajA3	A:3-115,A:262-353	n/a	n/a	n/a	n/a	n/a	n/a	n/a	n/a
Other Rossmann-like structures with the crossover	Periplasmic binding protein-like II	Periplasmic binding protein-like II	2111.17.1.261	e5l9pB1	B:11-129,B:260-352	n/a	n/a	n/a	n/a	n/a	n/a	n/a	n/a
Other Rossmann-like structures with the crossover	Periplasmic binding protein-like II	Periplasmic binding protein-like II	2111.17.1.274	e2xxpA1	A:111-213	n/a	n/a	n/a	n/a	Alpha Beta	3-Layer(aba) Sandwich	D-Maltodextrin-Binding Protein; domain 2	Periplasmic binding protein-like II
Other Rossmann-like structures with the crossover	Periplasmic binding protein-like II	Periplasmic binding protein-like II	2111.17.1.275	e1ve4A3	A:93-175	Alpha and beta proteins (a/b)	Periplasmic binding protein-like II	Periplasmic binding protein-like II	Phosphate binding protein-like	Alpha Beta	3-Layer(aba) Sandwich	D-Maltodextrin-Binding Protein; domain 2	Periplasmic binding protein-like II
Other Rossmann-like structures with the crossover	Periplasmic binding protein-like II	Periplasmic binding protein-like II	2111.17.1.276	e1ve4A2	A:1-92,A:176-206	Alpha and beta proteins (a/b)	Periplasmic binding protein-like II	Periplasmic binding protein-like II	Phosphate binding protein-like	Alpha Beta	3-Layer(aba) Sandwich	D-Maltodextrin-Binding Protein; domain 2	Periplasmic binding protein-like II
Other Rossmann-like structures with the crossover	Periplasmic binding protein-like II	Periplasmic binding protein-like II	2111.17.1.277	e1xs5A3	A:87-200	Alpha and beta proteins (a/b)	Periplasmic binding protein-like II	Periplasmic binding protein-like II	Phosphate binding protein-like	Alpha Beta	3-Layer(aba) Sandwich	D-Maltodextrin-Binding Protein; domain 2	Periplasmic binding protein-like II
Other Rossmann-like structures with the crossover	Periplasmic binding protein-like II	Periplasmic binding protein-like II	2111.17.1.278	e1xs5A2	A:5-86,A:201-244	Alpha and beta proteins (a/b)	Periplasmic binding protein-like II	Periplasmic binding protein-like II	Phosphate binding protein-like	Alpha Beta	3-Layer(aba) Sandwich	D-Maltodextrin-Binding Protein; domain 2	Periplasmic binding protein-like II
Other Rossmann-like structures with the crossover	Periplasmic binding protein-like II	Periplasmic binding protein-like II	2111.17.1.279	e3t1bA2	A:89-159,A:263-290	n/a	n/a	n/a	n/a	Alpha Beta	3-Layer(aba) Sandwich	D-Maltodextrin-Binding Protein; domain 2	null
Other Rossmann-like structures with the crossover	Periplasmic binding protein-like II	Periplasmic binding protein-like II	2111.17.1.28	e1sbpA3	A:95-219	Alpha and beta proteins (a/b)	Periplasmic binding protein-like II	Periplasmic binding protein-like II	Phosphate binding protein-like	Alpha Beta	3-Layer(aba) Sandwich	D-Maltodextrin-Binding Protein; domain 2	Periplasmic binding protein-like II
Other Rossmann-like structures with the crossover	Periplasmic binding protein-like II	Periplasmic binding protein-like II	2111.17.1.280	e1uthA3	A:86-168,A:272-304	Alpha and beta proteins (a/b)	Periplasmic binding protein-like II	Periplasmic binding protein-like II	Phosphate binding protein-like	Alpha Beta	3-Layer(aba) Sandwich	D-Maltodextrin-Binding Protein; domain 2	Periplasmic binding protein-like II
Other Rossmann-like structures with the crossover	Periplasmic binding protein-like II	Periplasmic binding protein-like II	2111.17.1.281	e3myuB1	B:32-114,B:307-367	n/a	n/a	n/a	n/a	Alpha Beta	3-Layer(aba) Sandwich	D-Maltodextrin-Binding Protein; domain 2	Cypl, domain I
Other Rossmann-like structures with the crossover	Periplasmic binding protein-like II	Periplasmic binding protein-like II	2111.17.1.282	e3myuB2	B:115-306	n/a	n/a	n/a	n/a	Alpha Beta	3-Layer(aba) Sandwich	D-Maltodextrin-Binding Protein; domain 2	Cypl, domain II
Other Rossmann-like structures with the crossover	Periplasmic binding protein-like II	Periplasmic binding protein-like II	2111.17.1.283	e3qslB2	B:20-163	n/a	n/a	n/a	n/a	Alpha Beta	3-Layer(aba) Sandwich	D-Maltodextrin-Binding Protein; domain 2	Periplasmic binding protein-like II
Other Rossmann-like structures with the crossover	Periplasmic binding protein-like II	Periplasmic binding protein-like II	2111.17.1.284	e2de2A2	A:19-157	n/a	n/a	n/a	n/a	Alpha Beta	3-Layer(aba) Sandwich	D-Maltodextrin-Binding Protein; domain 2	Periplasmic binding protein-like II
Other Rossmann-like structures with the crossover	Periplasmic binding protein-like II	Periplasmic binding protein-like II	2111.17.1.285	e2i4bA1	A:52-145,A:191-194,A:269-452	n/a	n/a	n/a	n/a	Alpha Beta	3-Layer(aba) Sandwich	D-Maltodextrin-Binding Protein; domain 2	Periplasmic binding protein-like II
Other Rossmann-like structures with the crossover	Periplasmic binding protein-like II	Periplasmic binding protein-like II	2111.17.1.286	e2i4bA2	A:146-268	n/a	n/a	n/a	n/a	Alpha Beta	3-Layer(aba) Sandwich	D-Maltodextrin-Binding Protein; domain 2	Periplasmic binding protein-like II
Other Rossmann-like structures with the crossover	Periplasmic binding protein-like II	Periplasmic binding protein-like II	2111.17.1.287	e1sw5A2	A:109-214	Alpha and beta proteins (a/b)	Periplasmic binding protein-like II	Periplasmic binding protein-like II	Phosphate binding protein-like	Alpha Beta	3-Layer(aba) Sandwich	D-Maltodextrin-Binding Protein; domain 2	Osmoprotection protein (prox); domain 2
Other Rossmann-like structures with the crossover	Periplasmic binding protein-like II	Periplasmic binding protein-like II	2111.17.1.288	e1sw5A3	A:6-108,A:215-275	Alpha and beta proteins (a/b)	Periplasmic binding protein-like II	Periplasmic binding protein-like II	Phosphate binding protein-like	Alpha Beta	3-Layer(aba) Sandwich	D-Maltodextrin-Binding Protein; domain 2	Periplasmic binding protein-like II
Other Rossmann-like structures with the crossover	Periplasmic binding protein-like II	Periplasmic binding protein-like II	2111.17.1.289	e1r9lA2	A:1-91,A:235-309	Alpha and beta proteins (a/b)	Periplasmic binding protein-like II	Periplasmic binding protein-like II	Phosphate binding protein-like	Alpha Beta	3-Layer(aba) Sandwich	D-Maltodextrin-Binding Protein; domain 2	Periplasmic binding protein-like II
Other Rossmann-like structures with the crossover	Periplasmic binding protein-like II	Periplasmic binding protein-like II	2111.17.1.290	e2qmwA3	A:1-82,A:168-184	Alpha and beta proteins (a/b)	Periplasmic binding protein-like II	Periplasmic binding protein-like II	Phosphate binding protein-like	Alpha Beta	3-Layer(aba) Sandwich	D-Maltodextrin-Binding Protein; domain 2	Periplasmic binding protein-like II
Other Rossmann-like structures with the crossover	Periplasmic binding protein-like II	Periplasmic binding protein-like II	2111.17.1.291	e2qmwA4	A:83-167	Alpha and beta proteins (a/b)	Periplasmic binding protein-like II	Periplasmic binding protein-like II	Phosphate binding protein-like	Alpha Beta	3-Layer(aba) Sandwich	D-Maltodextrin-Binding Protein; domain 2	Periplasmic binding protein-like II
Other Rossmann-like structures with the crossover	Periplasmic binding protein-like II	Periplasmic binding protein-like II	2111.17.1.292	e3n5lA2	A:113-227	n/a	n/a	n/a	n/a	Alpha Beta	3-Layer(aba) Sandwich	D-Maltodextrin-Binding Protein; domain 2	Periplasmic binding protein-like II
Other Rossmann-like structures with the crossover	Periplasmic binding protein-like II	Periplasmic binding protein-like II	2111.17.1.293	e3n5lA1	A:26-112,A:228-331	n/a	n/a	n/a	n/a	Alpha Beta	3-Layer(aba) Sandwich	D-Maltodextrin-Binding Protein; domain 2	Periplasmic binding protein-like II
Other Rossmann-like structures with the crossover	Periplasmic binding protein-like II	Periplasmic binding protein-like II	2111.17.1.294	e1pdaA4	A:3-102,A:199-219	Alpha and beta proteins (a/b)	Periplasmic binding protein-like II	Periplasmic binding protein-like II	Phosphate binding protein-like	Alpha Beta	3-Layer(aba) Sandwich	D-Maltodextrin-Binding Protein; domain 2	Periplasmic binding protein-like II
Other Rossmann-like structures with the crossover	Periplasmic binding protein-like II	Periplasmic binding protein-like II	2111.17.1.295	e1pdaA3	A:103-198	Alpha and beta proteins (a/b)	Periplasmic binding protein-like II	Periplasmic binding protein-like II	Phosphate binding protein-like	Alpha Beta	3-Layer(aba) Sandwich	D-Maltodextrin-Binding Protein; domain 2	Periplasmic binding protein-like II
Other Rossmann-like structures with the crossover	Periplasmic binding protein-like II	Periplasmic binding protein-like II	2111.17.1.296	e2onsA2	A:113-283	Alpha and beta proteins (a/b)	Periplasmic binding protein-like II	Periplasmic binding protein-like II	Phosphate binding protein-like	Alpha Beta	3-Layer(aba) Sandwich	D-Maltodextrin-Binding Protein; domain 2	Periplasmic binding protein-like II
Other Rossmann-like structures with the crossover	Periplasmic binding protein-like II	Periplasmic binding protein-like II	2111.17.1.297	e1sbpA2	A:1-94,A:220-309	Alpha and beta proteins (a/b)	Periplasmic binding protein-like II	Periplasmic binding protein-like II	Phosphate binding protein-like	Alpha Beta	3-Layer(aba) Sandwich	D-Maltodextrin-Binding Protein; domain 2	Periplasmic binding protein-like II
Other Rossmann-like structures with the crossover	Periplasmic binding protein-like II	Periplasmic binding protein-like II	2111.17.1.298	e1wdnA2	A:4-87,A:184-226	Alpha and beta proteins (a/b)	Periplasmic binding protein-like II	Periplasmic binding protein-like II	Phosphate binding protein-like	Alpha Beta	3-Layer(aba) Sandwich	D-Maltodextrin-Binding Protein; domain 2	Periplasmic binding protein-like II
Other Rossmann-like structures with the crossover	Periplasmic binding protein-like II	Periplasmic binding protein-like II	2111.17.1.299	e2ia4B2	B:129-279	n/a	n/a	n/a	n/a	Alpha Beta	3-Layer(aba) Sandwich	D-Maltodextrin-Binding Protein; domain 2	Periplasmic binding protein-like II
Other Rossmann-like structures with the crossover	Periplasmic binding protein-like II	Periplasmic binding protein-like II	2111.17.1.30	e4gqoA2	A:35-152,A:318-438	n/a	n/a	n/a	n/a	Alpha Beta	3-Layer(aba) Sandwich	D-Maltodextrin-Binding Protein; domain 2	Periplasmic binding protein-like II
Other Rossmann-like structures with the crossover	Periplasmic binding protein-like II	Periplasmic binding protein-like II	2111.17.1.300	e5ipvB2	B:395-534,B:645-667	n/a	n/a	n/a	n/a	n/a	n/a	n/a	n/a
Other Rossmann-like structures with the crossover	Periplasmic binding protein-like II	Periplasmic binding protein-like II	2111.17.1.301	e1wdnA3	A:88-183	Alpha and beta proteins (a/b)	Periplasmic binding protein-like II	Periplasmic binding protein-like II	Phosphate binding protein-like	Alpha Beta	3-Layer(aba) Sandwich	D-Maltodextrin-Binding Protein; domain 2	Periplasmic binding protein-like II
Other Rossmann-like structures with the crossover	Periplasmic binding protein-like II	Periplasmic binding protein-like II	2111.17.1.302	e4nx1A2	A:6-150,A:240-328	n/a	n/a	n/a	n/a	Alpha Beta	3-Layer(aba) Sandwich	D-Maltodextrin-Binding Protein; domain 2	Bacterial extracellular solute-binding protein, family 7
Other Rossmann-like structures with the crossover	Periplasmic binding protein-like II	Periplasmic binding protein-like II	2111.17.1.303	e1ryoA3	A:94-247	Alpha and beta proteins (a/b)	Periplasmic binding protein-like II	Periplasmic binding protein-like II	Transferrin	Alpha Beta	3-Layer(aba) Sandwich	D-Maltodextrin-Binding Protein; domain 2	Periplasmic binding protein-like II
Other Rossmann-like structures with the crossover	Periplasmic binding protein-like II	Periplasmic binding protein-like II	2111.17.1.304	e1ryoA2	A:4-93,A:248-327	Alpha and beta proteins (a/b)	Periplasmic binding protein-like II	Periplasmic binding protein-like II	Transferrin	Alpha Beta	3-Layer(aba) Sandwich	D-Maltodextrin-Binding Protein; domain 2	Periplasmic binding protein-like II
Other Rossmann-like structures with the crossover	Periplasmic binding protein-like II	Periplasmic binding protein-like II	2111.17.1.305	e2czlA3	A:80-172	Alpha and beta proteins (a/b)	Periplasmic binding protein-like II	Periplasmic binding protein-like II	Phosphate binding protein-like	Alpha Beta	3-Layer(aba) Sandwich	D-Maltodextrin-Binding Protein; domain 2	Periplasmic binding protein-like II
Other Rossmann-like structures with the crossover	Periplasmic binding protein-like II	Periplasmic binding protein-like II	2111.17.1.306	e2czlA2	A:3-79,A:173-272	Alpha and beta proteins (a/b)	Periplasmic binding protein-like II	Periplasmic binding protein-like II	Phosphate binding protein-like	Alpha Beta	3-Layer(aba) Sandwich	D-Maltodextrin-Binding Protein; domain 2	Periplasmic binding protein-like II
Other Rossmann-like structures with the crossover	Periplasmic binding protein-like II	Periplasmic binding protein-like II	2111.17.1.307	e4pe5C5	C:536-548,C:659-756	n/a	n/a	n/a	n/a	n/a	n/a	n/a	n/a
Other Rossmann-like structures with the crossover	Periplasmic binding protein-like II	Periplasmic binding protein-like II	2111.17.1.308	e2esnA4	A:92-173,A:277-303	Alpha and beta proteins (a/b)	Periplasmic binding protein-like II	Periplasmic binding protein-like II	Phosphate binding protein-like	Alpha Beta	3-Layer(aba) Sandwich	D-Maltodextrin-Binding Protein; domain 2	Periplasmic binding protein-like II
Other Rossmann-like structures with the crossover	Periplasmic binding protein-like II	Periplasmic binding protein-like II	2111.17.1.309	e1twyA3	A:28-102,A:238-276	Alpha and beta proteins (a/b)	Periplasmic binding protein-like II	Periplasmic binding protein-like II	Phosphate binding protein-like	Alpha Beta	3-Layer(aba) Sandwich	D-Maltodextrin-Binding Protein; domain 2	Periplasmic binding protein-like II
Other Rossmann-like structures with the crossover	Periplasmic binding protein-like II	Periplasmic binding protein-like II	2111.17.1.312	e4pe5B5	B:529-539,B:660-761	n/a	n/a	n/a	n/a	Alpha Beta	3-Layer(aba) Sandwich	D-Maltodextrin-Binding Protein; domain 2	Periplasmic binding protein-like II
Other Rossmann-like structures with the crossover	Periplasmic binding protein-like II	Periplasmic binding protein-like II	2111.17.1.314	e2a5sA2	A:134-243	Alpha and beta proteins (a/b)	Periplasmic binding protein-like II	Periplasmic binding protein-like II	Phosphate binding protein-like	Alpha Beta	3-Layer(aba) Sandwich	D-Maltodextrin-Binding Protein; domain 2	Periplasmic binding protein-like II
Other Rossmann-like structures with the crossover	Periplasmic binding protein-like II	Periplasmic binding protein-like II	2111.17.1.316	e3q29C2	C:2-112,C:261-385	n/a	n/a	n/a	n/a	Alpha Beta	3-Layer(aba) Sandwich	D-Maltodextrin-Binding Protein; domain 2	Periplasmic binding protein-like II
Other Rossmann-like structures with the crossover	Periplasmic binding protein-like II	Periplasmic binding protein-like II	2111.17.1.317	e4xzsB1	B:1-111,B:260-420	n/a	n/a	n/a	n/a	n/a	n/a	n/a	n/a
Other Rossmann-like structures with the crossover	Periplasmic binding protein-like II	Periplasmic binding protein-like II	2111.17.1.40	e3nohA1	A:46-168	n/a	n/a	n/a	n/a	Alpha Beta	3-Layer(aba) Sandwich	D-Maltodextrin-Binding Protein; domain 2	null
Other Rossmann-like structures with the crossover	Periplasmic binding protein-like II	Periplasmic binding protein-like II	2111.17.1.43	e3thiA2	A:114-269	Alpha and beta proteins (a/b)	Periplasmic binding protein-like II	Periplasmic binding protein-like II	Phosphate binding protein-like	Alpha Beta	3-Layer(aba) Sandwich	D-Maltodextrin-Binding Protein; domain 2	Periplasmic binding protein-like II
Other Rossmann-like structures with the crossover	Periplasmic binding protein-like II	Periplasmic binding protein-like II	2111.17.1.44	e2v3qA2	A:1-90,A:298-376	Alpha and beta proteins (a/b)	Periplasmic binding protein-like II	Periplasmic binding protein-like II	Phosphate binding protein-like	Alpha Beta	3-Layer(aba) Sandwich	D-Maltodextrin-Binding Protein; domain 2	null
Other Rossmann-like structures with the crossover	Periplasmic binding protein-like II	Periplasmic binding protein-like II	2111.17.1.45	e1us5A3	A:17-110,A:247-314	Alpha and beta proteins (a/b)	Periplasmic binding protein-like II	Periplasmic binding protein-like II	Phosphate binding protein-like	Alpha Beta	3-Layer(aba) Sandwich	D-Maltodextrin-Binding Protein; domain 2	Periplasmic binding protein-like II
Other Rossmann-like structures with the crossover	Periplasmic binding protein-like II	Periplasmic binding protein-like II	2111.17.1.46	e1us5A2	A:111-246	Alpha and beta proteins (a/b)	Periplasmic binding protein-like II	Periplasmic binding protein-like II	Phosphate binding protein-like	Alpha Beta	3-Layer(aba) Sandwich	D-Maltodextrin-Binding Protein; domain 2	Periplasmic binding protein-like II
Other Rossmann-like structures with the crossover	Periplasmic binding protein-like II	Periplasmic binding protein-like II	2111.17.1.82	e4hcwA2	A:5-118,A:260-356	n/a	n/a	n/a	n/a	Alpha Beta	3-Layer(aba) Sandwich	D-Maltodextrin-Binding Protein; domain 2	Periplasmic binding protein-like II
Other Rossmann-like structures with the crossover	Periplasmic binding protein-like II	Periplasmic binding protein-like II	2111.17.1.83	e4h1xA1	A:111-175	n/a	n/a	n/a	n/a	Alpha Beta	3-Layer(aba) Sandwich	D-Maltodextrin-Binding Protein; domain 2	Periplasmic binding protein-like II
Other Rossmann-like structures with the crossover	Periplasmic binding protein-like II	Periplasmic binding protein-like II	2111.17.1.86	e2x26A2	A:25-106,A:208-332	n/a	n/a	n/a	n/a	Alpha Beta	3-Layer(aba) Sandwich	D-Maltodextrin-Binding Protein; domain 2	Periplasmic binding protein-like II
Other Rossmann-like structures with the crossover	Periplasmic binding protein-like II	Periplasmic binding protein-like II	2111.17.1.88	e2x7pA1	A:1-86,A:185-306	n/a	n/a	n/a	n/a	Alpha Beta	3-Layer(aba) Sandwich	D-Maltodextrin-Binding Protein; domain 2	Periplasmic binding protein-like II
Other Rossmann-like structures with the crossover	Periplasmic binding protein-like II	Periplasmic binding protein-like II	2111.17.1.89	e3a09A1	A:1-132,A:311-490	n/a	n/a	n/a	n/a	Alpha Beta	3-Layer(aba) Sandwich	D-Maltodextrin-Binding Protein; domain 2	Periplasmic binding protein-like II
Other Rossmann-like structures with the crossover	Periplasmic binding protein-like II	Periplasmic binding protein-like II	2111.17.1.90	e3a09A2	A:133-310	n/a	n/a	n/a	n/a	Alpha Beta	3-Layer(aba) Sandwich	D-Maltodextrin-Binding Protein; domain 2	Periplasmic binding protein-like II
Other Rossmann-like structures with the crossover	Periplasmic binding protein-like II	Periplasmic binding protein-like II	2111.17.1.91	e5l9pB2	B:130-259	n/a	n/a	n/a	n/a	n/a	n/a	n/a	n/a
Other Rossmann-like structures with the crossover	ALDH-like	ALDH-like	2111.19.1.3	e1uzbA3	A:291-516	Alpha and beta proteins (a/b)	ALDH-like	ALDH-like	ALDH-like	Alpha Beta	3-Layer(aba) Sandwich	Aldehyde Dehydrogenase; Chain A, domain 2	Aldehyde Dehydrogenase; Chain A, domain 2
Other Rossmann-like structures with the crossover	ALDH-like	ALDH-like	2111.19.1.4	e1uzbA2	A:1-290	Alpha and beta proteins (a/b)	ALDH-like	ALDH-like	ALDH-like	Alpha Beta	3-Layer(aba) Sandwich	Aldehyde Dehydrogenase; Chain A, domain 1	Aldehyde Dehydrogenase; Chain A, domain 1
Other Rossmann-like structures with the crossover	ALDH-like	ALDH-like	2111.19.1.5	e1k75A3	A:4-235	Alpha and beta proteins (a/b)	ALDH-like	ALDH-like	L-histidinol dehydrogenase HisD	Alpha Beta	3-Layer(aba) Sandwich	Rossmann fold	Nitrogenase molybdenum iron protein domain
Other Rossmann-like structures with the crossover	ALDH-like	ALDH-like	2111.19.1.6	e1k75A2	A:236-434	Alpha and beta proteins (a/b)	ALDH-like	ALDH-like	L-histidinol dehydrogenase HisD	Alpha Beta	3-Layer(aba) Sandwich	Rossmann fold	Nitrogenase molybdenum iron protein domain
Other Rossmann-like structures with the crossover	Ferredoxin reductase-like, C-terminal NADP-linked domain	Ferredoxin reductase-like, C-terminal NADP-linked domain	2111.2.1.3	e1tvcA2	A:111-251	Alpha and beta proteins (a/b)	Ferredoxin reductase-like, C-terminal NADP-linked domain	Ferredoxin reductase-like, C-terminal NADP-linked domain	Aromatic dioxygenase reductase-like	Alpha Beta	3-Layer(aba) Sandwich	Rossmann fold	Nucleotide-binding domain of ferredoxin-NADP reductase (FNR) module
Other Rossmann-like structures with the crossover	Ferredoxin reductase-like, C-terminal NADP-linked domain	Ferredoxin reductase-like, C-terminal NADP-linked domain	2111.2.1.4	e3a1fA2	A:1-99,A:123-186	n/a	n/a	n/a	n/a	Alpha Beta	3-Layer(aba) Sandwich	Rossmann fold	Nucleotide-binding domain of ferredoxin-NADP reductase (FNR) module
Other Rossmann-like structures with the crossover	Ferredoxin reductase-like, C-terminal NADP-linked domain	Ferredoxin reductase-like, C-terminal NADP-linked domain	2111.2.1.5	e2gpjA3	A:104-248	n/a	n/a	n/a	n/a	Alpha Beta	3-Layer(aba) Sandwich	Rossmann fold	Nucleotide-binding domain of ferredoxin-NADP reductase (FNR) module
Other Rossmann-like structures with the crossover	Ferredoxin reductase-like, C-terminal NADP-linked domain	Ferredoxin reductase-like, C-terminal NADP-linked domain	2111.2.1.9	e4af7A2	A:129-296	n/a	n/a	n/a	n/a	Alpha Beta	3-Layer(aba) Sandwich	Rossmann fold	Nucleotide-binding domain of ferredoxin-NADP reductase (FNR) module
Other Rossmann-like structures with the crossover	Phosphoglycerate mutase-like	Phosphoglycerate mutase-like	2111.21.1.1	e1v37A1	A:1-171	Alpha and beta proteins (a/b)	Phosphoglycerate mutase-like	Phosphoglycerate mutase-like	Cofactor-dependent phosphoglycerate mutase	Alpha Beta	3-Layer(aba) Sandwich	Rossmann fold	Phosphoglycerate mutase-like
Other Rossmann-like structures with the crossover	Phosphoglycerate mutase-like	Phosphoglycerate mutase-like	2111.21.1.2	e1dklA1	A:2-410	Alpha and beta proteins (a/b)	Phosphoglycerate mutase-like	Phosphoglycerate mutase-like	Histidine acid phosphatase	Alpha Beta	3-Layer(aba) Sandwich	Rossmann fold	Phosphoglycerate mutase-like
Other Rossmann-like structures with the crossover	Initiation factor IF2/eIF5b, domain 3	Initiation factor IF2/eIF5b, domain 3	2111.22.1.1	e1z9bA1	A:1-135	n/a	n/a	n/a	n/a	Alpha Beta	3-Layer(aba) Sandwich	Rossmann fold	Translation initiation factor IF- 2, domain 3
Other Rossmann-like structures with the crossover	SurE-like/CoA-transferase family III (CaiB/BaiF)	SurE-like/CoA-transferase family III (CaiB/BaiF)	2111.23.1.1	e1x74A1	A:2-360	Alpha and beta proteins (a/b)	CoA-transferase family III (CaiB/BaiF)	CoA-transferase family III (CaiB/BaiF)	CoA-transferase family III (CaiB/BaiF)	Alpha Beta	3-Layer(aba) Sandwich	Rossmann fold	null
Other Rossmann-like structures with the crossover	SurE-like/CoA-transferase family III (CaiB/BaiF)	SurE-like/CoA-transferase family III (CaiB/BaiF)	2111.23.1.3	e1j9jA1	A:1-247	Alpha and beta proteins (a/b)	SurE-like	SurE-like	SurE-like	Alpha Beta	3-Layer(aba) Sandwich	Stationary-phase Survival Protein Sure Homolog; Chain	null
Other Rossmann-like structures with the crossover	SurE-like/CoA-transferase family III (CaiB/BaiF)	SurE-like/CoA-transferase family III (CaiB/BaiF)	2111.23.1.5	e3ubmC1	C:-19-408	n/a	n/a	n/a	n/a	Alpha Beta	3-Layer(aba) Sandwich	Rossmann fold	Crotonobetainyl-coa:carnitine coa-transferase; domain 1
Other Rossmann-like structures with the crossover	Phosphoglucomutase, first 3 domains	Phosphoglucomutase, first 3 domains	2111.25.1.1	e3pmgA2	A:1-190	Alpha and beta proteins (a/b)	Phosphoglucomutase, first 3 domains	Phosphoglucomutase, first 3 domains	Phosphoglucomutase, first 3 domains	Alpha Beta	3-Layer(aba) Sandwich	Alpha-D-Glucose-1,6-Bisphosphate; Chain A, domain 3	Alpha-D-Glucose-1,6-Bisphosphate, subunit A, domain 3
Other Rossmann-like structures with the crossover	Phosphoglucomutase, first 3 domains	Phosphoglucomutase, first 3 domains	2111.25.1.14	e3pmgA4	A:304-420	Alpha and beta proteins (a/b)	Phosphoglucomutase, first 3 domains	Phosphoglucomutase, first 3 domains	Phosphoglucomutase, first 3 domains	Alpha Beta	3-Layer(aba) Sandwich	Alpha-D-Glucose-1,6-Bisphosphate; Chain A, domain 3	Alpha-D-Glucose-1,6-Bisphosphate, subunit A, domain 3
Other Rossmann-like structures with the crossover	Phosphoglucomutase, first 3 domains	Phosphoglucomutase, first 3 domains	2111.25.1.16	e3pdkB3	B:164-357	n/a	n/a	n/a	n/a	Alpha Beta	3-Layer(aba) Sandwich	Alpha-D-Glucose-1,6-Bisphosphate; Chain A, domain 3	Alpha-D-Glucose-1,6-Bisphosphate, subunit A, domain 3
Other Rossmann-like structures with the crossover	Phosphoglucomutase, first 3 domains	Phosphoglucomutase, first 3 domains	2111.25.1.2	e3pmgA3	A:191-303	Alpha and beta proteins (a/b)	Phosphoglucomutase, first 3 domains	Phosphoglucomutase, first 3 domains	Phosphoglucomutase, first 3 domains	Alpha Beta	3-Layer(aba) Sandwich	Alpha-D-Glucose-1,6-Bisphosphate; Chain A, domain 3	Alpha-D-Glucose-1,6-Bisphosphate, subunit A, domain 3
Other Rossmann-like structures with the crossover	Phosphoglucomutase, first 3 domains	Phosphoglucomutase, first 3 domains	2111.25.1.25	e2z0fB3	B:193-241,B:269-300	n/a	n/a	n/a	n/a	Alpha Beta	3-Layer(aba) Sandwich	Alpha-D-Glucose-1,6-Bisphosphate; Chain A, domain 3	Alpha-D-Glucose-1,6-Bisphosphate, subunit A, domain 3
Other Rossmann-like structures with the crossover	Phosphoglucomutase, first 3 domains	Phosphoglucomutase, first 3 domains	2111.25.1.4	e1p5dX4	X:259-367	Alpha and beta proteins (a/b)	Phosphoglucomutase, first 3 domains	Phosphoglucomutase, first 3 domains	Phosphoglucomutase, first 3 domains	Alpha Beta	3-Layer(aba) Sandwich	Alpha-D-Glucose-1,6-Bisphosphate; Chain A, domain 3	Alpha-D-Glucose-1,6-Bisphosphate, subunit A, domain 3
Other Rossmann-like structures with the crossover	Phosphoglucomutase, first 3 domains	Phosphoglucomutase, first 3 domains	2111.25.1.5	e2dkaB2	B:311-464	n/a	n/a	n/a	n/a	n/a	n/a	n/a	n/a
Other Rossmann-like structures with the crossover	Phosphoglucomutase, first 3 domains	Phosphoglucomutase, first 3 domains	2111.25.1.6	e2ehpA1	A:3-126	n/a	n/a	n/a	n/a	Alpha Beta	3-Layer(aba) Sandwich	Alpha-D-Glucose-1,6-Bisphosphate; Chain A, domain 3	Alpha-D-Glucose-1,6-Bisphosphate, subunit A, domain 3
Other Rossmann-like structures with the crossover	Macro domain-like	Macro domain-like	2111.27.1.1	e3sigA1	A:3-276	n/a	n/a	n/a	n/a	Alpha Beta	3-Layer(aba) Sandwich	Leucine Aminopeptidase, subunit E; domain 1	Leucine Aminopeptidase, subunit E, domain 1
Other Rossmann-like structures with the crossover	Macro domain-like	Macro domain-like	2111.27.1.10	e4efdA2	A:4-201	n/a	n/a	n/a	n/a	Alpha Beta	3-Layer(aba) Sandwich	Rossmann fold	Zn-dependent exopeptidases
Other Rossmann-like structures with the crossover	Macro domain-like	Macro domain-like	2111.27.1.11	e2hb6A2	A:2-164	n/a	n/a	n/a	n/a	Alpha Beta	3-Layer(aba) Sandwich	Rossmann fold	Zn-dependent exopeptidases
Other Rossmann-like structures with the crossover	Macro domain-like	Macro domain-like	2111.27.1.12	e3ij3A3	A:2-140	n/a	n/a	n/a	n/a	Alpha Beta	3-Layer(aba) Sandwich	Leucine Aminopeptidase, subunit E; domain 1	Leucine Aminopeptidase, subunit E, domain 1
Other Rossmann-like structures with the crossover	Macro domain-like	Macro domain-like	2111.27.1.2	e1vhuA1	A:8-199	Alpha and beta proteins (a/b)	Macro domain-like	Macro domain-like	Macro domain	Alpha Beta	3-Layer(aba) Sandwich	Leucine Aminopeptidase, subunit E; domain 1	Leucine Aminopeptidase, subunit E, domain 1
Other Rossmann-like structures with the crossover	Macro domain-like	Macro domain-like	2111.27.1.24	e1spvA1	A:3-174	Alpha and beta proteins (a/b)	Macro domain-like	Macro domain-like	Macro domain	Alpha Beta	3-Layer(aba) Sandwich	Leucine Aminopeptidase, subunit E; domain 1	Leucine Aminopeptidase, subunit E, domain 1
Other Rossmann-like structures with the crossover	Macro domain-like	Macro domain-like	2111.27.1.25	e3ld1A1	A:5-93	n/a	n/a	n/a	n/a	n/a	n/a	n/a	n/a
Other Rossmann-like structures with the crossover	Macro domain-like	Macro domain-like	2111.27.1.3	e1njrA1	A:16-279	Alpha and beta proteins (a/b)	Macro domain-like	Macro domain-like	Macro domain	Alpha Beta	3-Layer(aba) Sandwich	Leucine Aminopeptidase, subunit E; domain 1	Leucine Aminopeptidase, subunit E, domain 1
Other Rossmann-like structures with the crossover	Macro domain-like	Macro domain-like	2111.27.1.5	e1gytA2	A:1-178	Alpha and beta proteins (a/b)	Macro domain-like	Macro domain-like	Leucine aminopeptidase (Aminopeptidase A), N-terminal domain	Alpha Beta	3-Layer(aba) Sandwich	Leucine Aminopeptidase, subunit E; domain 1	Leucine Aminopeptidase, subunit E, domain 1
Other Rossmann-like structures with the crossover	Macro domain-like	Macro domain-like	2111.27.1.6	e2w2gA2	A:524-652	n/a	n/a	n/a	n/a	Alpha Beta	3-Layer(aba) Sandwich	Leucine Aminopeptidase, subunit E; domain 1	Nsp3, SUD-N subdomain
Other Rossmann-like structures with the crossover	Macro domain-like	Macro domain-like	2111.27.1.7	e2w2gA1	A:389-516	n/a	n/a	n/a	n/a	Alpha Beta	3-Layer(aba) Sandwich	Leucine Aminopeptidase, subunit E; domain 1	Nsp3, SUD-M subdomain
Other Rossmann-like structures with the crossover	Macro domain-like	Macro domain-like	2111.27.1.8	e3uekA2	A:700-958	n/a	n/a	n/a	n/a	n/a	n/a	n/a	n/a
Other Rossmann-like structures with the crossover	Macro domain-like	Macro domain-like	2111.27.1.9	e4eppA1	A:14-452	n/a	n/a	n/a	n/a	n/a	n/a	n/a	n/a
Other Rossmann-like structures with the crossover	Carbamate kinase-like	Carbamate kinase-like	2111.28.1.1	e3zzfA1	A:62-352	n/a	n/a	n/a	n/a	Alpha Beta	3-Layer(aba) Sandwich	Carbamate kinase	Acetylglutamate kinase-like
Other Rossmann-like structures with the crossover	Phosphoglycerate kinase domain 1	Phosphoglycerate kinase domain 1	2111.29.1.1	e1v6sA2	A:1-170	Alpha and beta proteins (a/b)	Phosphoglycerate kinase	Phosphoglycerate kinase	Phosphoglycerate kinase	Alpha Beta	3-Layer(aba) Sandwich	Rossmann fold	Phosphoglycerate kinase, N-terminal domain
Other Rossmann-like structures with the crossover	Alkaline phosphatase-like	Alkaline phosphatase-like	2111.3.1.1	e1y6vA1	A:1-449	Alpha and beta proteins (a/b)	Alkaline phosphatase-like	Alkaline phosphatase-like	Alkaline phosphatase	Alpha Beta	3-Layer(aba) Sandwich	Alkaline Phosphatase, subunit A	Alkaline Phosphatase, subunit A
Other Rossmann-like structures with the crossover	Alkaline phosphatase-like	Alkaline phosphatase-like	2111.3.1.11	e4nwjA1	A:2-76,A:305-505	n/a	n/a	n/a	n/a	Alpha Beta	3-Layer(aba) Sandwich	Alkaline Phosphatase, subunit A	Alkaline Phosphatase, subunit A
Other Rossmann-like structures with the crossover	Alkaline phosphatase-like	Alkaline phosphatase-like	2111.3.1.24	e2gsoB1	B:44-288,B:310-425	n/a	n/a	n/a	n/a	Alpha Beta	3-Layer(aba) Sandwich	Alkaline Phosphatase, subunit A	Alkaline Phosphatase, subunit A
Other Rossmann-like structures with the crossover	Alkaline phosphatase-like	Alkaline phosphatase-like	2111.3.1.28	e4b56A2	A:167-415,A:517-582	n/a	n/a	n/a	n/a	Alpha Beta	3-Layer(aba) Sandwich	Alkaline Phosphatase, subunit A	Alkaline Phosphatase, subunit A
Other Rossmann-like structures with the crossover	Alkaline phosphatase-like	Alkaline phosphatase-like	2111.3.1.29	e1aukA1	A:19-503	Alpha and beta proteins (a/b)	Alkaline phosphatase-like	Alkaline phosphatase-like	Arylsulfatase	Alpha Beta	3-Layer(aba) Sandwich	Alkaline Phosphatase, subunit A	Alkaline Phosphatase, subunit A
Other Rossmann-like structures with the crossover	Alkaline phosphatase-like	Alkaline phosphatase-like	2111.3.1.5	e2d1gA1	A:5-489	n/a	n/a	n/a	n/a	Alpha Beta	3-Layer(aba) Sandwich	Alkaline Phosphatase, subunit A	Alkaline Phosphatase, subunit A
Other Rossmann-like structures with the crossover	Alkaline phosphatase-like	Alkaline phosphatase-like	2111.3.1.6	e4mivA1	A:22-505	n/a	n/a	n/a	n/a	Alpha Beta	3-Layer(aba) Sandwich	Alkaline Phosphatase, subunit A	Alkaline Phosphatase, subunit A
Other Rossmann-like structures with the crossover	Undecaprenyl diphosphate synthase	Undecaprenyl diphosphate synthase	2111.30.1.1	e1uehA1	A:13-240	Alpha and beta proteins (a/b)	Undecaprenyl diphosphate synthase	Undecaprenyl diphosphate synthase	Undecaprenyl diphosphate synthase	Alpha Beta	3-Layer(aba) Sandwich	Undecaprenyl pyrophosphate synthetase	null
Other Rossmann-like structures with the crossover	Undecaprenyl diphosphate synthase	Undecaprenyl diphosphate synthase	2111.30.1.2	e4cmxA1	A:4-296	n/a	n/a	n/a	n/a	Alpha Beta	3-Layer(aba) Sandwich	Undecaprenyl pyrophosphate synthetase	Decaprenyl diphosphate synthase-like
Other Rossmann-like structures with the crossover	Dipeptide transport protein	Dipeptide transport protein	2111.31.1.1	e1hi9A1	A:1-274	Alpha and beta proteins (a/b)	Dipeptide transport protein	Dipeptide transport protein	Dipeptide transport protein	Alpha Beta	3-Layer(aba) Sandwich	Rossmann fold	Dipeptide transport protein
Other Rossmann-like structures with the crossover	GckA/TtuD-like domain 1	GckA/TtuD-like domain 1	2111.32.1.2	e2b8nA3	A:24-249	Alpha and beta proteins (a/b)	GckA/TtuD-like	GckA/TtuD-like	GckA/TtuD-like	Alpha Beta	3-Layer(aba) Sandwich	Rossmann fold	Glycerate kinase, MOFRL-like N-terminal domain
Other Rossmann-like structures with the crossover	PTS IIb component	PTS IIb component	2111.34.1.1	e1nrzA1	A:2-164	Alpha and beta proteins (a/b)	PTS IIb component	PTS IIb component	PTS IIb component	Alpha Beta	3-Layer(aba) Sandwich	Fructose Permease	Fructose Permease
Other Rossmann-like structures with the crossover	Hypothetical protein MT938 (MTH938)	Hypothetical protein MT938 (MTH938)	2111.35.1.1	e2cyjA1	A:1-118	Alpha and beta proteins (a/b)	MTH938-like	MTH938-like	MTH938-like	Alpha Beta	3-Layer(aba) Sandwich	Hypothetical Protein Mth938; Chain	null
Other Rossmann-like structures with the crossover	Creatininase	Creatininase	2111.36.1.1	e1v7zA1	A:3-259	Alpha and beta proteins (a/b)	Creatininase	Creatininase	Creatininase	Alpha Beta	3-Layer(aba) Sandwich	Rossmann fold	Creatininase
Other Rossmann-like structures with the crossover	Bacterial fluorinating enzyme, N-terminal domain	Bacterial fluorinating enzyme, N-terminal domain	2111.37.1.1	e1rqpA2	A:8-192	Alpha and beta proteins (a/b)	Bacterial fluorinating enzyme, N-terminal domain	Bacterial fluorinating enzyme, N-terminal domain	Bacterial fluorinating enzyme, N-terminal domain	Alpha Beta	3-Layer(aba) Sandwich	Rossmann fold	Hypothetical protein (ph0463)
Other Rossmann-like structures with the crossover	Molybdenum cofactor biosynthesis proteins	Molybdenum cofactor biosynthesis proteins	2111.38.1.1	e1uuyA1	A:3-163	Alpha and beta proteins (a/b)	Molybdenum cofactor biosynthesis proteins	Molybdenum cofactor biosynthesis proteins	MogA-like	Alpha Beta	3-Layer(aba) Sandwich	Molybdenum Cofactor Biosythetic Enzyme; Chain A	Molybdenum Cofactor Biosythetic Enzyme; Chain A
Other Rossmann-like structures with the crossover	Isocitrate/Isopropylmalate dehydrogenase-like	Isocitrate/Isopropylmalate dehydrogenase-like	2111.4.1.2	e1itwA1	A:2-741	Alpha and beta proteins (a/b)	Isocitrate/Isopropylmalate dehydrogenase-like	Isocitrate/Isopropylmalate dehydrogenase-like	Monomeric isocitrate dehydrogenase	n/a	n/a	n/a	n/a
Other Rossmann-like structures with the crossover	Isocitrate/Isopropylmalate dehydrogenase-like	Isocitrate/Isopropylmalate dehydrogenase-like	2111.4.1.3	e1w0dA1	A:1-336	Alpha and beta proteins (a/b)	Isocitrate/Isopropylmalate dehydrogenase-like	Isocitrate/Isopropylmalate dehydrogenase-like	Dimeric isocitrate & isopropylmalate dehydrogenases	Alpha Beta	3-Layer(aba) Sandwich	Isopropylmalate Dehydrogenase	Isopropylmalate Dehydrogenase
Other Rossmann-like structures with the crossover	Isocitrate/Isopropylmalate dehydrogenase-like	Isocitrate/Isopropylmalate dehydrogenase-like	2111.4.1.4	e1ptmA1	A:1-329	Alpha and beta proteins (a/b)	Isocitrate/Isopropylmalate dehydrogenase-like	Isocitrate/Isopropylmalate dehydrogenase-like	PdxA-like	Alpha Beta	3-Layer(aba) Sandwich	Isopropylmalate Dehydrogenase	Isopropylmalate Dehydrogenase
Other Rossmann-like structures with the crossover	Isocitrate/Isopropylmalate dehydrogenase-like	Isocitrate/Isopropylmalate dehydrogenase-like	2111.4.1.5	e1u7nA1	A:1-329	Alpha and beta proteins (a/b)	Isocitrate/Isopropylmalate dehydrogenase-like	Isocitrate/Isopropylmalate dehydrogenase-like	PlsX-like	Alpha Beta	3-Layer(aba) Sandwich	Isopropylmalate Dehydrogenase	Isopropylmalate Dehydrogenase
Other Rossmann-like structures with the crossover	Aconitase iron-sulfur domain	Aconitase iron-sulfur domain	2111.40.1.1	e2b3yA3	A:369-592	Alpha and beta proteins (a/b)	Aconitase iron-sulfur domain	Aconitase iron-sulfur domain	Aconitase iron-sulfur domain	Alpha Beta	2-Layer Sandwich	Aconitase; domain 3	Aconitase; domain 3
Other Rossmann-like structures with the crossover	Aconitase iron-sulfur domain	Aconitase iron-sulfur domain II	2111.40.2.1	e2b3yA4	A:241-368	Alpha and beta proteins (a/b)	Aconitase iron-sulfur domain	Aconitase iron-sulfur domain	Aconitase iron-sulfur domain	Alpha Beta	3-Layer(aba) Sandwich	Aconitase; Domain 2	Aconitase; Domain 2
Other Rossmann-like structures with the crossover	Methylglyoxal synthase-like	Methylglyoxal synthase-like	2111.41.1.2	e1wo8A1	A:1-126	Alpha and beta proteins (a/b)	Methylglyoxal synthase-like	Methylglyoxal synthase-like	Methylglyoxal synthase, MgsA	Alpha Beta	3-Layer(aba) Sandwich	Rossmann fold	null
Other Rossmann-like structures with the crossover	Methylglyoxal synthase-like	Methylglyoxal synthase-like	2111.41.1.4	e5douA1	A:1343-1493	n/a	n/a	n/a	n/a	n/a	n/a	n/a	n/a
Other Rossmann-like structures with the crossover	Methylglyoxal synthase-like	Methylglyoxal synthase-like	2111.41.1.6	e5dotA1	A:1343-1496	n/a	n/a	n/a	n/a	n/a	n/a	n/a	n/a
Other Rossmann-like structures with the crossover	Nucleoside phosphorylase/phosphoribosyltransferase catalytic domain	Nucleoside phosphorylase/phosphoribosyltransferase catalytic domain	2111.42.1.1	e2elcA2	A:66-329	Alpha and beta proteins (a/b)	Nucleoside phosphorylase/phosphoribosyltransferase catalytic domain	Nucleoside phosphorylase/phosphoribosyltransferase catalytic domain	Nucleoside phosphorylase/phosphoribosyltransferase catalytic domain	Alpha Beta	3-Layer(aba) Sandwich	Pyrimidine Nucleoside Phosphorylase; Chain A, domain 2	Pyrimidine Nucleoside Phosphorylase; Chain A, domain 2
Other Rossmann-like structures with the crossover	YchN-like	YchN-like	2111.43.1.1	e2d1pB1	B:1-119	Alpha and beta proteins (a/b)	DsrEFH-like	DsrEFH-like	DsrEF-like	Alpha Beta	3-Layer(aba) Sandwich	Hypothetical Protein Ychn; Chain: A,	DsrEFH-like
Other Rossmann-like structures with the crossover	YchN-like	YchN-like	2111.43.1.2	e3pnxA1	A:0-159	n/a	n/a	n/a	n/a	Alpha Beta	3-Layer(aba) Sandwich	Hypothetical Protein Ychn; Chain: A,	DsrEFH-like
Other Rossmann-like structures with the crossover	YchN-like	YchN-like	2111.43.1.3	e1x9aA1	A:1-87	Alpha and beta proteins (a/b)	DsrEFH-like	DsrEFH-like	DsrH-like	Alpha Beta	3-Layer(aba) Sandwich	Hypothetical Protein Ychn; Chain	null
Other Rossmann-like structures with the crossover	Glutaminase/Asparaginase N-terminal domain	Glutaminase/Asparaginase N-terminal domain	2111.44.1.2	e1zq1A3	A:76-301	Alpha and beta proteins (a/b)	Glutaminase/Asparaginase	Glutaminase/Asparaginase	Glutaminase/Asparaginase	Alpha Beta	3-Layer(aba) Sandwich	Rossmann fold	L-asparaginase, N-terminal domain
Other Rossmann-like structures with the crossover	Hypothetical protein TT1679	Hypothetical protein TT1679	2111.45.1.1	e2nygA1	A:2-271	Alpha and beta proteins (a/b)	TTHA0583/YokD-like	TTHA0583/YokD-like	Aminoglycoside 3-N-acetyltransferase-like	n/a	n/a	n/a	n/a
Other Rossmann-like structures with the crossover	Hypothetical protein TT1679	Hypothetical protein TT1679	2111.45.1.2	e1v8dA1	A:40-232	Alpha and beta proteins (a/b)	TTHA0583/YokD-like	TTHA0583/YokD-like	Hypothetical protein TT1679	Alpha Beta	3-Layer(aba) Sandwich	Rossmann fold	Hypothetical protein TT1679
Other Rossmann-like structures with the crossover	Methylesterase CheB, C-terminal domain	Methylesterase CheB, C-terminal domain	2111.46.1.1	e1chdA1	A:152-349	Alpha and beta proteins (a/b)	Methylesterase CheB, C-terminal domain	Methylesterase CheB, C-terminal domain	Methylesterase CheB, C-terminal domain	Alpha Beta	3-Layer(aba) Sandwich	Rossmann fold	null
Other Rossmann-like structures with the crossover	Indigoidine synthase A-like (Pfam 04227)	Indigoidine synthase A-like (Pfam 04227)	2111.47.1.1	e1vkmA1	A:-7-284	Alpha and beta proteins (a/b)	Indigoidine synthase A-like	Indigoidine synthase A-like	Indigoidine synthase A-like	Alpha Beta	3-Layer(aba) Sandwich	Indigoidine synthase fold	Indigoidine synthase domain
Other Rossmann-like structures with the crossover	Tetrapyrrole methylase N-terminal domain	Tetrapyrrole methylase N-terminal domain	2111.48.1.2	e3nd1A1	A:-7-252	n/a	n/a	n/a	n/a	Alpha Beta	3-Layer(aba) Sandwich	Cobalt-precorrin-4 Transmethylase; domain 1	Cobalt-precorrin-4 Transmethylase; domain 1
Other Rossmann-like structures with the crossover	Tetrapyrrole methylase N-terminal domain	Tetrapyrrole methylase N-terminal domain	2111.48.1.3	e1ve2A3	A:1-115	Alpha and beta proteins (a/b)	Tetrapyrrole methylase	Tetrapyrrole methylase	Tetrapyrrole methylase	Alpha Beta	3-Layer(aba) Sandwich	Cobalt-precorrin-4 Transmethylase; domain 1	Cobalt-precorrin-4 Transmethylase; domain 1
Other Rossmann-like structures with the crossover	Amidase signature (AS) enzymes	Amidase signature (AS) enzymes	2111.49.1.1	e2gi3A1	A:1-306,A:331-475	Alpha and beta proteins (a/b)	Amidase signature (AS) enzymes	Amidase signature (AS) enzymes	Amidase signature (AS) enzymes	Alpha Beta	Alpha-Beta Complex	Amidase signature (AS) enzymes	Amidase signature (AS) enzymes
Other Rossmann-like structures with the crossover	Dihydrofolate reductases	Dihydrofolate reductases	2111.5.1.1	e1sejA2	A:3-180	Alpha and beta proteins (a/b)	Dihydrofolate reductase-like	Dihydrofolate reductase-like	Dihydrofolate reductases	Alpha Beta	3-Layer(aba) Sandwich	Dihydrofolate Reductase, subunit A	Dihydrofolate Reductase, subunit A
Other Rossmann-like structures with the crossover	Dihydrofolate reductases	Dihydrofolate reductases	2111.5.1.2	e2b3zA1	A:146-359	Alpha and beta proteins (a/b)	Dihydrofolate reductase-like	Dihydrofolate reductase-like	RibD C-terminal domain-like	Alpha Beta	3-Layer(aba) Sandwich	Dihydrofolate Reductase, subunit A	Dihydrofolate Reductase, subunit A
Other Rossmann-like structures with the crossover	Nicotinate mononucleotide:5,6-dimethylbenzimidazole phosphoribosyltransferase (CobT)	Nicotinate mononucleotide:5,6-dimethylbenzimidazole phosphoribosyltransferase (CobT)	2111.50.1.1	e1j33A1	A:3-335	Alpha and beta proteins (a/b)	Nicotinate mononucleotide:5,6-dimethylbenzimidazole phosphoribosyltransferase (CobT)	Nicotinate mononucleotide:5,6-dimethylbenzimidazole phosphoribosyltransferase (CobT)	Nicotinate mononucleotide:5,6-dimethylbenzimidazole phosphoribosyltransferase (CobT)	Alpha Beta	3-Layer(aba) Sandwich	Rossmann fold	null
Other Rossmann-like structures with the crossover	2,3-Bisphosphoglycerate-independent phosphoglycerate mutase, substrate-binding domain	2,3-Bisphosphoglycerate-independent phosphoglycerate mutase, substrate-binding domain	2111.52.1.1	e1o98A2	A:77-310	Alpha and beta proteins (a/b)	2,3-Bisphosphoglycerate-independent phosphoglycerate mutase, substrate-binding domain	2,3-Bisphosphoglycerate-independent phosphoglycerate mutase, substrate-binding domain	2,3-Bisphosphoglycerate-independent phosphoglycerate mutase, substrate-binding domain	Alpha Beta	3-Layer(aba) Sandwich	2,3-Bisphosphoglycerate-independent phosphoglycerate mutase, substrate-binding domain	2,3-Bisphosphoglycerate-independent phosphoglycerate mutase, substrate-binding domain
Other Rossmann-like structures with the crossover	FabD/lysophospholipase-like	FabD/lysophospholipase-like	2111.54.1.18	e3hmjC7	C:1-94	n/a	n/a	n/a	n/a	n/a	n/a	n/a	n/a
Other Rossmann-like structures with the crossover	FabD/lysophospholipase-like	FabD/lysophospholipase-like	2111.54.1.29	e4akxB1	B:54-478	n/a	n/a	n/a	n/a	Alpha Beta	3-Layer(aba) Sandwich	Cytosolic phospholipase A2 catalytic domain	null
Other Rossmann-like structures with the crossover	FabD/lysophospholipase-like	FabD/lysophospholipase-like	2111.54.1.31	e4oqjA4	A:540-705	n/a	n/a	n/a	n/a	n/a	n/a	n/a	n/a
Other Rossmann-like structures with the crossover	FabD/lysophospholipase-like	FabD/lysophospholipase-like	2111.54.1.32	e4mz0A4	A:579-714,A:781-936	n/a	n/a	n/a	n/a	n/a	n/a	n/a	n/a
Other Rossmann-like structures with the crossover	FabD/lysophospholipase-like	FabD/lysophospholipase-like	2111.54.1.34	e3im9A2	A:-7-125,A:194-305	n/a	n/a	n/a	n/a	Alpha Beta	3-Layer(aba) Sandwich	Malonyl-Coenzyme A Acyl Carrier Protein; domain 2	Malonyl-Coenzyme A Acyl Carrier Protein; domain 2
Other Rossmann-like structures with the crossover	FabD/lysophospholipase-like	FabD/lysophospholipase-like	2111.54.1.36	e2jfkA1	A:489-615,A:681-819	n/a	n/a	n/a	n/a	Alpha Beta	3-Layer(aba) Sandwich	Malonyl-Coenzyme A Acyl Carrier Protein; domain 2	Malonyl-Coenzyme A Acyl Carrier Protein; domain 2
Other Rossmann-like structures with the crossover	FabD/lysophospholipase-like	FabD/lysophospholipase-like	2111.54.1.37	e4v58A1	A:1-94	n/a	n/a	n/a	n/a	n/a	n/a	n/a	n/a
Other Rossmann-like structures with the crossover	FabD/lysophospholipase-like	FabD/lysophospholipase-like	2111.54.1.7	e1cjyA2	A:142-432,A:460-498,A:539-721	Alpha and beta proteins (a/b)	FabD/lysophospholipase-like	FabD/lysophospholipase-like	Lysophospholipase	Alpha Beta	3-Layer(aba) Sandwich	Cytosolic phospholipase A2 catalytic domain	Cytosolic phospholipase A2 catalytic domain
Other Rossmann-like structures with the crossover	Alpha-2,3/8-sialyltransferase CstII-related	Alpha-2,3/8-sialyltransferase CstII-related	2111.55.1.1	e1ro7A1	A:1-258	Alpha and beta proteins (a/b)	Alpha-2,3/8-sialyltransferase CstII	Alpha-2,3/8-sialyltransferase CstII	Alpha-2,3/8-sialyltransferase CstII	Alpha Beta	Alpha-Beta Complex	sialyltransferase cstii, chain A	sialyltransferase cstii, chain A
Other Rossmann-like structures with the crossover	Alpha-2,3/8-sialyltransferase CstII-related	Alpha-2,3/8-sialyltransferase CstII-related	2111.55.1.2	e2wmlA1	A:59-343	n/a	n/a	n/a	n/a	Alpha Beta	Alpha-Beta Complex	sialyltransferase cstii, chain A	null
Other Rossmann-like structures with the crossover	Fe-only hydrogenase	Fe-only hydrogenase	2111.56.1.1	e3c8yA5	A:210-512	Alpha and beta proteins (a/b)	Fe-only hydrogenase	Fe-only hydrogenase	Fe-only hydrogenase	n/a	n/a	n/a	n/a
Other Rossmann-like structures with the crossover	DNA polymerase III psi subunit	DNA polymerase III psi subunit	2111.57.1.1	e1em8B1	B:27-136	Alpha and beta proteins (a/b)	DNA polymerase III psi subunit	DNA polymerase III psi subunit	DNA polymerase III psi subunit	Alpha Beta	3-Layer(aba) Sandwich	Rossmann fold	DNA polymerase iii psi subunit. Chain
Other Rossmann-like structures with the crossover	Glycerol-3-phosphate (1)-acyltransferase	Glycerol-3-phosphate (1)-acyltransferase	2111.58.1.2	e5f2tB1	B:41-302	n/a	n/a	n/a	n/a	n/a	n/a	n/a	n/a
Other Rossmann-like structures with the crossover	Glycerol-3-phosphate (1)-acyltransferase	Glycerol-3-phosphate (1)-acyltransferase	2111.58.1.5	e1iuqA1	A:2-368	Alpha and beta proteins (a/b)	Glycerol-3-phosphate (1)-acyltransferase	Glycerol-3-phosphate (1)-acyltransferase	Glycerol-3-phosphate (1)-acyltransferase	Alpha Beta	3-Layer(aba) Sandwich	Glycerol-3-phosphate (1)-acyltransferase	Glycerol-3-phosphate (1)-acyltransferase
Other Rossmann-like structures with the crossover	Ribosomal protein L4	Ribosomal protein L4	2111.59.1.5	e3j92C1	C:2-368	n/a	n/a	n/a	n/a	n/a	n/a	n/a	n/a
Other Rossmann-like structures with the crossover	Ribosomal protein L4	Ribosomal protein L4	2111.59.1.6	e1vqoC1	C:1-246	Alpha and beta proteins (a/b)	Ribosomal protein L4	Ribosomal protein L4	Ribosomal protein L4	Alpha Beta	3-Layer(aba) Sandwich	Ribosomal Protein L4; Chain	null
Other Rossmann-like structures with the crossover	Nucleotide-diphospho-sugar transferases	Nucleotide-diphospho-sugar transferases	2111.6.1.1	e3zf8A1	A:95-394	n/a	n/a	n/a	n/a	Alpha Beta	Alpha-Beta Complex	Spore Coat Polysaccharide Biosynthesis Protein SpsA; Chain A	Spore Coat Polysaccharide Biosynthesis Protein SpsA; Chain A
Other Rossmann-like structures with the crossover	Nucleotide-diphospho-sugar transferases	Nucleotide-diphospho-sugar transferases	2111.6.1.11	e2nxvA1	A:1-249	n/a	n/a	n/a	n/a	Alpha Beta	Alpha-Beta Complex	Spore Coat Polysaccharide Biosynthesis Protein SpsA; Chain A	Spore Coat Polysaccharide Biosynthesis Protein SpsA; Chain A
Other Rossmann-like structures with the crossover	Nucleotide-diphospho-sugar transferases	Nucleotide-diphospho-sugar transferases	2111.6.1.12	e1s4nA1	A:104-442	Alpha and beta proteins (a/b)	Nucleotide-diphospho-sugar transferases	Nucleotide-diphospho-sugar transferases	Glycolipid 2-alpha-mannosyltransferase	Alpha Beta	Alpha-Beta Complex	Spore Coat Polysaccharide Biosynthesis Protein SpsA; Chain A	Spore Coat Polysaccharide Biosynthesis Protein SpsA; Chain A
Other Rossmann-like structures with the crossover	Nucleotide-diphospho-sugar transferases	Nucleotide-diphospho-sugar transferases	2111.6.1.13	e2p6wA1	A:4-209	n/a	n/a	n/a	n/a	Alpha Beta	Alpha-Beta Complex	Spore Coat Polysaccharide Biosynthesis Protein SpsA; Chain A	Spore Coat Polysaccharide Biosynthesis Protein SpsA; Chain A
Other Rossmann-like structures with the crossover	Nucleotide-diphospho-sugar transferases	Nucleotide-diphospho-sugar transferases	2111.6.1.14	e1v82A1	A:83-334	Alpha and beta proteins (a/b)	Nucleotide-diphospho-sugar transferases	Nucleotide-diphospho-sugar transferases	1,3-glucuronyltransferase	Alpha Beta	Alpha-Beta Complex	Spore Coat Polysaccharide Biosynthesis Protein SpsA; Chain A	Spore Coat Polysaccharide Biosynthesis Protein SpsA; Chain A
Other Rossmann-like structures with the crossover	Nucleotide-diphospho-sugar transferases	Nucleotide-diphospho-sugar transferases	2111.6.1.147	e2icyA2	A:6-383	Alpha and beta proteins (a/b)	Nucleotide-diphospho-sugar transferases	Nucleotide-diphospho-sugar transferases	UDP-glucose pyrophosphorylase	Alpha Beta	Alpha-Beta Complex	Spore Coat Polysaccharide Biosynthesis Protein SpsA; Chain A	Spore Coat Polysaccharide Biosynthesis Protein SpsA; Chain A
Other Rossmann-like structures with the crossover	Nucleotide-diphospho-sugar transferases	Nucleotide-diphospho-sugar transferases	2111.6.1.15	e1o7qA1	A:82-368	Alpha and beta proteins (a/b)	Nucleotide-diphospho-sugar transferases	Nucleotide-diphospho-sugar transferases	alpha-1,3-galactosyltransferase-like	Alpha Beta	Alpha-Beta Complex	Spore Coat Polysaccharide Biosynthesis Protein SpsA; Chain A	Spore Coat Polysaccharide Biosynthesis Protein SpsA; Chain A
Other Rossmann-like structures with the crossover	Nucleotide-diphospho-sugar transferases	Nucleotide-diphospho-sugar transferases	2111.6.1.16	e1omzA1	A:63-327	Alpha and beta proteins (a/b)	Nucleotide-diphospho-sugar transferases	Nucleotide-diphospho-sugar transferases	Exostosin	Alpha Beta	Alpha-Beta Complex	Spore Coat Polysaccharide Biosynthesis Protein SpsA; Chain A	Spore Coat Polysaccharide Biosynthesis Protein SpsA; Chain A
Other Rossmann-like structures with the crossover	Nucleotide-diphospho-sugar transferases	Nucleotide-diphospho-sugar transferases	2111.6.1.18	e1ga8A1	A:1-282	Alpha and beta proteins (a/b)	Nucleotide-diphospho-sugar transferases	Nucleotide-diphospho-sugar transferases	Galactosyltransferase LgtC	Alpha Beta	Alpha-Beta Complex	Spore Coat Polysaccharide Biosynthesis Protein SpsA; Chain A	Spore Coat Polysaccharide Biosynthesis Protein SpsA; Chain A
Other Rossmann-like structures with the crossover	Nucleotide-diphospho-sugar transferases	Nucleotide-diphospho-sugar transferases	2111.6.1.19	e5ggfB2	B:299-647	n/a	n/a	n/a	n/a	n/a	n/a	n/a	n/a
Other Rossmann-like structures with the crossover	Nucleotide-diphospho-sugar transferases	Nucleotide-diphospho-sugar transferases	2111.6.1.2	e2gakA1	A:44-424	n/a	n/a	n/a	n/a	n/a	n/a	n/a	n/a
Other Rossmann-like structures with the crossover	Nucleotide-diphospho-sugar transferases	Nucleotide-diphospho-sugar transferases	2111.6.1.20	e1w55A2	A:3-207	Alpha and beta proteins (a/b)	Nucleotide-diphospho-sugar transferases	Nucleotide-diphospho-sugar transferases	Cytidylytransferase	Alpha Beta	Alpha-Beta Complex	Spore Coat Polysaccharide Biosynthesis Protein SpsA; Chain A	Spore Coat Polysaccharide Biosynthesis Protein SpsA; Chain A
Other Rossmann-like structures with the crossover	Nucleotide-diphospho-sugar transferases	Nucleotide-diphospho-sugar transferases	2111.6.1.21	e1tzfA1	A:1-259	Alpha and beta proteins (a/b)	Nucleotide-diphospho-sugar transferases	Nucleotide-diphospho-sugar transferases	Cytidylytransferase	Alpha Beta	Alpha-Beta Complex	Spore Coat Polysaccharide Biosynthesis Protein SpsA; Chain A	Spore Coat Polysaccharide Biosynthesis Protein SpsA; Chain A
Other Rossmann-like structures with the crossover	Nucleotide-diphospho-sugar transferases	Nucleotide-diphospho-sugar transferases	2111.6.1.22	e2dpwA1	A:1-231	Alpha and beta proteins (a/b)	Nucleotide-diphospho-sugar transferases	Nucleotide-diphospho-sugar transferases	TTHA0179-like	Alpha Beta	Alpha-Beta Complex	Spore Coat Polysaccharide Biosynthesis Protein SpsA; Chain A	Spore Coat Polysaccharide Biosynthesis Protein SpsA; Chain A
Other Rossmann-like structures with the crossover	Nucleotide-diphospho-sugar transferases	Nucleotide-diphospho-sugar transferases	2111.6.1.23	e2wvkA1	A:1-391	n/a	n/a	n/a	n/a	Alpha Beta	Alpha-Beta Complex	Spore Coat Polysaccharide Biosynthesis Protein SpsA; Chain A	Spore Coat Polysaccharide Biosynthesis Protein SpsA; Chain A
Other Rossmann-like structures with the crossover	Nucleotide-diphospho-sugar transferases	Nucleotide-diphospho-sugar transferases	2111.6.1.25	e2bvlA2	A:92-542	Alpha and beta proteins (a/b)	Nucleotide-diphospho-sugar transferases	Nucleotide-diphospho-sugar transferases	Glycosylating toxin catalytic domain-like	n/a	n/a	n/a	n/a
Other Rossmann-like structures with the crossover	Nucleotide-diphospho-sugar transferases	Nucleotide-diphospho-sugar transferases	2111.6.1.27	e2bo4A1	A:2-382	Alpha and beta proteins (a/b)	Nucleotide-diphospho-sugar transferases	Nucleotide-diphospho-sugar transferases	MGS-like	Alpha Beta	Alpha-Beta Complex	Spore Coat Polysaccharide Biosynthesis Protein SpsA; Chain A	Spore Coat Polysaccharide Biosynthesis Protein SpsA; Chain A
Other Rossmann-like structures with the crossover	Nucleotide-diphospho-sugar transferases	Nucleotide-diphospho-sugar transferases	2111.6.1.28	e2c0nA1	A:1-200	n/a	n/a	n/a	n/a	Alpha Beta	Alpha-Beta Complex	Spore Coat Polysaccharide Biosynthesis Protein SpsA; Chain A	null
Other Rossmann-like structures with the crossover	Nucleotide-diphospho-sugar transferases	Nucleotide-diphospho-sugar transferases	2111.6.1.29	e2wzfA1	A:110-523	n/a	n/a	n/a	n/a	n/a	n/a	n/a	n/a
Other Rossmann-like structures with the crossover	Nucleotide-diphospho-sugar transferases	Nucleotide-diphospho-sugar transferases	2111.6.1.3	e2i5eA1	A:1-208	Alpha and beta proteins (a/b)	Nucleotide-diphospho-sugar transferases	Nucleotide-diphospho-sugar transferases	MM2497-like	Alpha Beta	Alpha-Beta Complex	Spore Coat Polysaccharide Biosynthesis Protein SpsA; Chain A	Spore Coat Polysaccharide Biosynthesis Protein SpsA; Chain A
Other Rossmann-like structures with the crossover	Nucleotide-diphospho-sugar transferases	Nucleotide-diphospho-sugar transferases	2111.6.1.30	e4mixB1	B:2132-2420	n/a	n/a	n/a	n/a	Alpha Beta	Alpha-Beta Complex	Spore Coat Polysaccharide Biosynthesis Protein SpsA; Chain A	null
Other Rossmann-like structures with the crossover	Nucleotide-diphospho-sugar transferases	Nucleotide-diphospho-sugar transferases	2111.6.1.31	e4o6nA1	A:1-135	n/a	n/a	n/a	n/a	Alpha Beta	Alpha-Beta Complex	Spore Coat Polysaccharide Biosynthesis Protein SpsA; Chain A	null
Other Rossmann-like structures with the crossover	Nucleotide-diphospho-sugar transferases	Nucleotide-diphospho-sugar transferases	2111.6.1.4	e1vh3A1	A:2-229	Alpha and beta proteins (a/b)	Nucleotide-diphospho-sugar transferases	Nucleotide-diphospho-sugar transferases	Cytidylytransferase	Alpha Beta	Alpha-Beta Complex	Spore Coat Polysaccharide Biosynthesis Protein SpsA; Chain A	Spore Coat Polysaccharide Biosynthesis Protein SpsA; Chain A
Other Rossmann-like structures with the crossover	Nucleotide-diphospho-sugar transferases	Nucleotide-diphospho-sugar transferases	2111.6.1.5	e3cgxA1	A:1-231	n/a	n/a	n/a	n/a	Alpha Beta	Alpha-Beta Complex	Spore Coat Polysaccharide Biosynthesis Protein SpsA; Chain A	Spore Coat Polysaccharide Biosynthesis Protein SpsA; Chain A
Other Rossmann-like structures with the crossover	Nucleotide-diphospho-sugar transferases	Nucleotide-diphospho-sugar transferases	2111.6.1.57	e5ej0A1	A:4-34,A:60-240	n/a	n/a	n/a	n/a	n/a	n/a	n/a	n/a
Other Rossmann-like structures with the crossover	Nucleotide-diphospho-sugar transferases	Nucleotide-diphospho-sugar transferases	2111.6.1.6	e2j0aA1	A:50-318	n/a	n/a	n/a	n/a	Alpha Beta	Alpha-Beta Complex	Spore Coat Polysaccharide Biosynthesis Protein SpsA; Chain A	null
Other Rossmann-like structures with the crossover	Nucleotide-diphospho-sugar transferases	Nucleotide-diphospho-sugar transferases	2111.6.1.7	e1xhbA2	A:95-422	Alpha and beta proteins (a/b)	Nucleotide-diphospho-sugar transferases	Nucleotide-diphospho-sugar transferases	Polypeptide N-acetylgalactosaminyltransferase 1, N-terminal domain	Alpha Beta	Alpha-Beta Complex	Spore Coat Polysaccharide Biosynthesis Protein SpsA; Chain A	Spore Coat Polysaccharide Biosynthesis Protein SpsA; Chain A
Other Rossmann-like structures with the crossover	Nucleotide-diphospho-sugar transferases	Nucleotide-diphospho-sugar transferases	2111.6.1.89	e1pztA1	A:132-402	Alpha and beta proteins (a/b)	Nucleotide-diphospho-sugar transferases	Nucleotide-diphospho-sugar transferases	beta 1,4 galactosyltransferase (b4GalT1)	Alpha Beta	Alpha-Beta Complex	Spore Coat Polysaccharide Biosynthesis Protein SpsA; Chain A	Spore Coat Polysaccharide Biosynthesis Protein SpsA; Chain A
Other Rossmann-like structures with the crossover	Nucleotide-diphospho-sugar transferases	Nucleotide-diphospho-sugar transferases	2111.6.1.9	e4fixA2	A:157-405	n/a	n/a	n/a	n/a	Alpha Beta	Alpha-Beta Complex	Spore Coat Polysaccharide Biosynthesis Protein SpsA; Chain A	Spore Coat Polysaccharide Biosynthesis Protein SpsA; Chain A
Other Rossmann-like structures with the crossover	Ribose/Galactose isomerase RpiB/AlsB	Ribose/Galactose isomerase RpiB/AlsB	2111.60.1.2	e4lfkD1	D:1-172	n/a	n/a	n/a	n/a	Alpha Beta	Alpha-Beta Complex	Ribose 5-phosphate Isomerase B; Chain: A,	Sugar-phosphate isomerase, RpiB/LacA/LacB
Other Rossmann-like structures with the crossover	Ribose/Galactose isomerase RpiB/AlsB	Ribose/Galactose isomerase RpiB/AlsB	2111.60.1.4	e1nn4B1	B:-11-144	Alpha and beta proteins (a/b)	Ribose/Galactose isomerase RpiB/AlsB	Ribose/Galactose isomerase RpiB/AlsB	Ribose/Galactose isomerase RpiB/AlsB	Alpha Beta	3-Layer(aba) Sandwich	Ribose 5-phosphate Isomerase B; Chain	null
Other Rossmann-like structures with the crossover	Ribose/Galactose isomerase RpiB/AlsB	Ribose/Galactose isomerase RpiB/AlsB	2111.60.1.5	e3onoA1	A:-1-210	n/a	n/a	n/a	n/a	Alpha Beta	3-Layer(aba) Sandwich	Ribose 5-phosphate Isomerase B; Chain	Sugar-phosphate isomerase, RpiB/LacA/LacB
Other Rossmann-like structures with the crossover	Isochorismatase-like hydrolases	Isochorismatase-like hydrolases	2111.61.1.1	e1x9gA1	A:1-192	Alpha and beta proteins (a/b)	Isochorismatase-like hydrolases	Isochorismatase-like hydrolases	Isochorismatase-like hydrolases	Alpha Beta	3-Layer(aba) Sandwich	Rossmann fold	null
Other Rossmann-like structures with the crossover	Thiamin pyrophosphokinase, catalytic domain	Thiamin pyrophosphokinase, catalytic domain	2111.62.1.1	e1ig0A2	A:3-223	Alpha and beta proteins (a/b)	Thiamin pyrophosphokinase, catalytic domain	Thiamin pyrophosphokinase, catalytic domain	Thiamin pyrophosphokinase, catalytic domain	Alpha Beta	3-Layer(aba) Sandwich	Rossmann fold	Thiamin pyrophosphokinase, domain 1
Other Rossmann-like structures with the crossover	Thiamin pyrophosphokinase, catalytic domain	Thiamin pyrophosphokinase, catalytic domain	2111.62.1.3	e1ig3A2	A:10-178	Alpha and beta proteins (a/b)	Thiamin pyrophosphokinase, catalytic domain	Thiamin pyrophosphokinase, catalytic domain	Thiamin pyrophosphokinase, catalytic domain	Alpha Beta	3-Layer(aba) Sandwich	Rossmann fold	Thiamin pyrophosphokinase, domain 1
Other Rossmann-like structures with the crossover	MCP/YpsA-related	MCP/YpsA-related	2111.63.1.1	e3uqzA1	A:70-283	n/a	n/a	n/a	n/a	Alpha Beta	3-Layer(aba) Sandwich	Rossmann fold	null
Other Rossmann-like structures with the crossover	MCP/YpsA-related	MCP/YpsA-related	2111.63.1.2	e2nx2A1	A:1-177	Alpha and beta proteins (a/b)	MCP/YpsA-like	MCP/YpsA-like	YpsA-like	Alpha Beta	3-Layer(aba) Sandwich	Rossmann fold	null
Other Rossmann-like structures with the crossover	MCP/YpsA-related	MCP/YpsA-related	2111.63.1.5	e1t35A1	A:1-179	Alpha and beta proteins (a/b)	MCP/YpsA-like	MCP/YpsA-like	MoCo carrier protein-like	Alpha Beta	3-Layer(aba) Sandwich	Rossmann fold	null
Other Rossmann-like structures with the crossover	MCP/YpsA-related	MCP/YpsA-related	2111.63.1.6	e3imkA1	A:0-157	n/a	n/a	n/a	n/a	Alpha Beta	3-Layer(aba) Sandwich	Rossmann fold	null
Other Rossmann-like structures with the crossover	Homo-oligomeric flavin-containing Cys decarboxylases, HFCD	Homo-oligomeric flavin-containing Cys decarboxylases, HFCD	2111.64.1.1	e1sbzA1	A:1-186	Alpha and beta proteins (a/b)	Homo-oligomeric flavin-containing Cys decarboxylases, HFCD	Homo-oligomeric flavin-containing Cys decarboxylases, HFCD	Homo-oligomeric flavin-containing Cys decarboxylases, HFCD	Alpha Beta	3-Layer(aba) Sandwich	Rossmann fold	null
Other Rossmann-like structures with the crossover	Resolvase-like	Resolvase-like	2111.66.1.2	e4bqqA1	A:1-153	n/a	n/a	n/a	n/a	Alpha Beta	3-Layer(aba) Sandwich	Rossmann fold	Resolvase, N-terminal catalytic domain
Other Rossmann-like structures with the crossover	LmbE-like	LmbE-like	2111.67.1.1	e1uanA1	A:1-227	Alpha and beta proteins (a/b)	LmbE-like	LmbE-like	LmbE-like	Alpha Beta	3-Layer(aba) Sandwich	Rossmann fold	LmbE-like
Other Rossmann-like structures with the crossover	BRCT domain	BRCT domain	2111.68.1.1	e4yg8A2	A:169-285	n/a	n/a	n/a	n/a	n/a	n/a	n/a	n/a
Other Rossmann-like structures with the crossover	BRCT domain	BRCT domain	2111.68.1.10	e3hueA3	A:224-321	n/a	n/a	n/a	n/a	Alpha Beta	3-Layer(aba) Sandwich	Rossmann fold	BRCT domain
Other Rossmann-like structures with the crossover	BRCT domain	BRCT domain	2111.68.1.12	e3t7iA1	A:820-944	n/a	n/a	n/a	n/a	Alpha Beta	3-Layer(aba) Sandwich	Rossmann fold	BRCT domain
Other Rossmann-like structures with the crossover	BRCT domain	BRCT domain	2111.68.1.13	e3t7iA2	A:945-1068	n/a	n/a	n/a	n/a	Alpha Beta	3-Layer(aba) Sandwich	Rossmann fold	BRCT domain
Other Rossmann-like structures with the crossover	BRCT domain	BRCT domain	2111.68.1.14	e2vxcA2	A:687-778	n/a	n/a	n/a	n/a	Alpha Beta	3-Layer(aba) Sandwich	Rossmann fold	BRCT domain
Other Rossmann-like structures with the crossover	BRCT domain	BRCT domain	2111.68.1.15	e1wf6A1	A:1-132	Alpha and beta proteins (a/b)	BRCT domain	BRCT domain	DNA topoisomerase II binding protein 1, TopBP1	Alpha Beta	3-Layer(aba) Sandwich	Rossmann fold	BRCT domain
Other Rossmann-like structures with the crossover	BRCT domain	BRCT domain	2111.68.1.16	e2k2wA1	A:214-324	n/a	n/a	n/a	n/a	Alpha Beta	3-Layer(aba) Sandwich	Rossmann fold	BRCT domain
Other Rossmann-like structures with the crossover	BRCT domain	BRCT domain	2111.68.1.17	e2etxB4	B:1978-2085	n/a	n/a	n/a	n/a	Alpha Beta	3-Layer(aba) Sandwich	Rossmann fold	BRCT domain
Other Rossmann-like structures with the crossover	BRCT domain	BRCT domain	2111.68.1.20	e4n40A3	A:45-141	n/a	n/a	n/a	n/a	Alpha Beta	3-Layer(aba) Sandwich	Rossmann fold	BRCT domain
Other Rossmann-like structures with the crossover	BRCT domain	BRCT domain	2111.68.1.23	e2xnkA3	A:-1-115	n/a	n/a	n/a	n/a	Alpha Beta	3-Layer(aba) Sandwich	Rossmann fold	BRCT domain
Other Rossmann-like structures with the crossover	BRCT domain	BRCT domain	2111.68.1.3	e3oq0A1	A:120-220	n/a	n/a	n/a	n/a	n/a	n/a	n/a	n/a
Other Rossmann-like structures with the crossover	BRCT domain	BRCT domain	2111.68.1.46	e3ii6X1	X:654-786	n/a	n/a	n/a	n/a	Alpha Beta	3-Layer(aba) Sandwich	Rossmann fold	BRCT domain
Other Rossmann-like structures with the crossover	BRCT domain	BRCT domain	2111.68.1.47	e2l42A1	A:1-97	n/a	n/a	n/a	n/a	Alpha Beta	3-Layer(aba) Sandwich	Rossmann fold	BRCT domain
Other Rossmann-like structures with the crossover	BRCT domain	BRCT domain	2111.68.1.5	e1in1A1	A:835-922	Alpha and beta proteins (a/b)	BRCT domain	BRCT domain	DNA ligase	Alpha Beta	3-Layer(aba) Sandwich	Rossmann fold	null
Other Rossmann-like structures with the crossover	BRCT domain	BRCT domain	2111.68.1.7	e1kzyC2	C:1867-1972	Alpha and beta proteins (a/b)	BRCT domain	BRCT domain	53BP1	Alpha Beta	3-Layer(aba) Sandwich	Rossmann fold	null
Other Rossmann-like structures with the crossover	BRCT domain	BRCT domain	2111.68.1.8	e2coeA1	A:1-120	n/a	n/a	n/a	n/a	Alpha Beta	3-Layer(aba) Sandwich	Rossmann fold	BRCT domain
Other Rossmann-like structures with the crossover	BRCT domain	BRCT domain	2111.68.1.9	e3hueA2	A:116-223	n/a	n/a	n/a	n/a	Alpha Beta	3-Layer(aba) Sandwich	Rossmann fold	BRCT domain
Other Rossmann-like structures with the crossover	Uracil-DNA glycosylase-like	Uracil-DNA glycosylase-like	2111.69.1.1	e1ui0A1	A:2-193	Alpha and beta proteins (a/b)	Uracil-DNA glycosylase-like	Uracil-DNA glycosylase-like	Mug-like	Alpha Beta	3-Layer(aba) Sandwich	Uracil-DNA Glycosylase, subunit E	Uracil-DNA Glycosylase, subunit E
Other Rossmann-like structures with the crossover	Uracil-DNA glycosylase-like	Uracil-DNA glycosylase-like	2111.69.1.3	e2q07A3	A:244-393	Alpha and beta proteins (a/b)	Uracil-DNA glycosylase-like	Uracil-DNA glycosylase-like	AF0587 domain-like	Alpha Beta	3-Layer(aba) Sandwich	Rossmann fold	Uracil-DNA glycosylase-like
Other Rossmann-like structures with the crossover	Nucleoside hydrolase	Nucleoside hydrolase	2111.7.1.1	e2yhgA5	A:523-844	n/a	n/a	n/a	n/a	Alpha Beta	Alpha-Beta Complex	Inosine-uridine Nucleoside N-ribohydrolase; Chain A	Inosine-uridine Nucleoside N-ribohydrolase, chain A
Other Rossmann-like structures with the crossover	Nucleoside hydrolase	Nucleoside hydrolase	2111.7.1.2	e2masA1	A:2-314	Alpha and beta proteins (a/b)	Nucleoside hydrolase	Nucleoside hydrolase	Nucleoside hydrolase	Alpha Beta	Alpha-Beta Complex	Inosine-uridine Nucleoside N-ribohydrolase; Chain A	Inosine-uridine Nucleoside N-ribohydrolase, chain A
Other Rossmann-like structures with the crossover	MurD-like peptide ligases, peptide-binding domain	MurD-like peptide ligases, peptide-binding domain	2111.70.1.1	e2gc6A2	A:297-425	Alpha and beta proteins (a/b)	MurD-like peptide ligases, peptide-binding domain	MurD-like peptide ligases, peptide-binding domain	Folylpolyglutamate synthetase, C-terminal domain	Alpha Beta	Alpha-Beta Complex	Protein-Tyrosine Phosphatase; Chain A	null
Other Rossmann-like structures with the crossover	Formyltransferase	Formyltransferase	2111.71.1.1	e1zghA2	A:1-164	Alpha and beta proteins (a/b)	Formyltransferase	Formyltransferase	Formyltransferase	Alpha Beta	3-Layer(aba) Sandwich	Rossmann fold	Formyltransferase
Other Rossmann-like structures with the crossover	PRTase-like	PRTase-like	2111.73.1.1	e1tc1A1	A:5-188	Alpha and beta proteins (a/b)	PRTase-like	PRTase-like	Phosphoribosyltransferases (PRTases)	Alpha Beta	3-Layer(aba) Sandwich	Rossmann fold	null
Other Rossmann-like structures with the crossover	PRTase-like	PRTase-like	2111.73.1.3	e1u9yA1	A:1-155	Alpha and beta proteins (a/b)	PRTase-like	PRTase-like	Phosphoribosylpyrophosphate synthetase-like	Alpha Beta	3-Layer(aba) Sandwich	Rossmann fold	null
Other Rossmann-like structures with the crossover	PRTase-like	PRTase-like	2111.73.1.4	e1u9yA2	A:156-284	Alpha and beta proteins (a/b)	PRTase-like	PRTase-like	Phosphoribosylpyrophosphate synthetase-like	Alpha Beta	3-Layer(aba) Sandwich	Rossmann fold	null
Other Rossmann-like structures with the crossover	PRTase-like	PRTase-like	2111.73.1.5	e1xttA1	A:2-216	Alpha and beta proteins (a/b)	PRTase-like	PRTase-like	Phosphoribosyltransferases (PRTases)	Alpha Beta	3-Layer(aba) Sandwich	Rossmann fold	null
Other Rossmann-like structures with the crossover	Thiamin diphosphate-binding fold (THDP-binding)	Thiamin diphosphate-binding fold (THDP-binding)	2111.75.1.10	e3ahdA2	A:375-617	n/a	n/a	n/a	n/a	Alpha Beta	3-Layer(aba) Sandwich	Rossmann fold	null
Other Rossmann-like structures with the crossover	Thiamin diphosphate-binding fold (THDP-binding)	Thiamin diphosphate-binding fold (THDP-binding)	2111.75.1.11	e3ahdA3	A:5-374	n/a	n/a	n/a	n/a	Alpha Beta	3-Layer(aba) Sandwich	Rossmann fold	null
Other Rossmann-like structures with the crossover	Thiamin diphosphate-binding fold (THDP-binding)	Thiamin diphosphate-binding fold (THDP-binding)	2111.75.1.12	e2ieaA2	A:471-700	Alpha and beta proteins (a/b)	Thiamin diphosphate-binding fold (THDP-binding)	Thiamin diphosphate-binding fold (THDP-binding)	TK-like Pyr module	Alpha Beta	3-Layer(aba) Sandwich	Rossmann fold	null
Other Rossmann-like structures with the crossover	Thiamin diphosphate-binding fold (THDP-binding)	Thiamin diphosphate-binding fold (THDP-binding)	2111.75.1.16	e5eryC2	C:350-469,C:496-537	n/a	n/a	n/a	n/a	n/a	n/a	n/a	n/a
Other Rossmann-like structures with the crossover	Thiamin diphosphate-binding fold (THDP-binding)	Thiamin diphosphate-binding fold (THDP-binding)	2111.75.1.2	e1umdA1	A:6-367	Alpha and beta proteins (a/b)	Thiamin diphosphate-binding fold (THDP-binding)	Thiamin diphosphate-binding fold (THDP-binding)	Branched-chain alpha-keto acid dehydrogenase PP module	Alpha Beta	3-Layer(aba) Sandwich	Rossmann fold	null
Other Rossmann-like structures with the crossover	Thiamin diphosphate-binding fold (THDP-binding)	Thiamin diphosphate-binding fold (THDP-binding)	2111.75.1.22	e2vbgA6	A:-14-165	n/a	n/a	n/a	n/a	Alpha Beta	3-Layer(aba) Sandwich	Rossmann fold	null
Other Rossmann-like structures with the crossover	Thiamin diphosphate-binding fold (THDP-binding)	Thiamin diphosphate-binding fold (THDP-binding)	2111.75.1.4	e2c42A4	A:2-258	Alpha and beta proteins (a/b)	Thiamin diphosphate-binding fold (THDP-binding)	Thiamin diphosphate-binding fold (THDP-binding)	PFOR Pyr module	Alpha Beta	3-Layer(aba) Sandwich	Rossmann fold	null
Other Rossmann-like structures with the crossover	Thiamin diphosphate-binding fold (THDP-binding)	Thiamin diphosphate-binding fold (THDP-binding)	2111.75.1.5	e1t9bA3	A:461-687	Alpha and beta proteins (a/b)	Thiamin diphosphate-binding fold (THDP-binding)	Thiamin diphosphate-binding fold (THDP-binding)	Pyruvate oxidase and decarboxylase PP module	Alpha Beta	3-Layer(aba) Sandwich	Rossmann fold	null
Other Rossmann-like structures with the crossover	Thiamin diphosphate-binding fold (THDP-binding)	Thiamin diphosphate-binding fold (THDP-binding)	2111.75.1.6	e1t9bA2	A:89-263	Alpha and beta proteins (a/b)	Thiamin diphosphate-binding fold (THDP-binding)	Thiamin diphosphate-binding fold (THDP-binding)	Pyruvate oxidase and decarboxylase Pyr module	Alpha Beta	3-Layer(aba) Sandwich	Rossmann fold	null
Other Rossmann-like structures with the crossover	Thiamin diphosphate-binding fold (THDP-binding)	Thiamin diphosphate-binding fold (THDP-binding)	2111.75.1.8	e2ieaA3	A:56-470	Alpha and beta proteins (a/b)	Thiamin diphosphate-binding fold (THDP-binding)	Thiamin diphosphate-binding fold (THDP-binding)	TK-like PP module	Alpha Beta	3-Layer(aba) Sandwich	Rossmann fold	null
Other Rossmann-like structures with the crossover	Thiamin diphosphate-binding fold (THDP-binding)	Thiamin diphosphate-binding fold (THDP-binding)	2111.75.1.9	e2bfdB2	B:2-204	Alpha and beta proteins (a/b)	Thiamin diphosphate-binding fold (THDP-binding)	Thiamin diphosphate-binding fold (THDP-binding)	Branched-chain alpha-keto acid dehydrogenase Pyr module	Alpha Beta	3-Layer(aba) Sandwich	Rossmann fold	null
Other Rossmann-like structures with the crossover	Caspase-like	Caspase-like	2111.76.1.1	e5dyn.1	A:30-147,B:148-392	n/a	n/a	n/a	n/a	Alpha Beta	3-Layer(aba) Sandwich	Rossmann fold	null
Other Rossmann-like structures with the crossover	Caspase-like	Caspase-like	2111.76.1.2	e4fguA1	A:28-286	n/a	n/a	n/a	n/a	Alpha Beta	3-Layer(aba) Sandwich	Rossmann fold	null
Other Rossmann-like structures with the crossover	Caspase-like	Caspase-like	2111.76.1.3	e1sc3.1	A:125-297,B:317-404	Alpha and beta proteins (a/b)	Caspase-like	Caspase-like	Caspase catalytic domain	Alpha Beta	3-Layer(aba) Sandwich	Rossmann fold	null
Other Rossmann-like structures with the crossover	Caspase-like	Caspase-like	2111.76.1.5	e4r04A3	A:542-845	n/a	n/a	n/a	n/a	n/a	n/a	n/a	n/a
Other Rossmann-like structures with the crossover	Caspase-like	Caspase-like	2111.76.1.7	e4tkxL2	L:372-599	n/a	n/a	n/a	n/a	n/a	n/a	n/a	n/a
Other Rossmann-like structures with the crossover	Caspase-like	Caspase-like	2111.76.1.8	e5fc2B2	B:2010-2221	n/a	n/a	n/a	n/a	n/a	n/a	n/a	n/a
Other Rossmann-like structures with the crossover	PLP-dependent transferases	PLP-dependent transferases	2111.77.1.28	e1sffA2	A:2-320	Alpha and beta proteins (a/b)	PLP-dependent transferase-like	PLP-dependent transferase-like	GABA-aminotransferase-like	Alpha Beta	3-Layer(aba) Sandwich	Aspartate Aminotransferase; domain 2	Type I PLP-dependent aspartate aminotransferase-like (Major domain)
Other Rossmann-like structures with the crossover	PLP-dependent transferases	PLP-dependent transferases	2111.77.1.30	e4itgA2	A:5-260	n/a	n/a	n/a	n/a	Alpha Beta	3-Layer(aba) Sandwich	Aspartate Aminotransferase; domain 2	Type I PLP-dependent aspartate aminotransferase-like (Major domain)
Other Rossmann-like structures with the crossover	PLP-dependent transferases	PLP-dependent transferases	2111.77.1.32	e1wyuA2	A:1-340	Alpha and beta proteins (a/b)	PLP-dependent transferase-like	PLP-dependent transferase-like	Glycine dehydrogenase subunits (GDC-P)	Alpha Beta	3-Layer(aba) Sandwich	Aspartate Aminotransferase; domain 2	Type I PLP-dependent aspartate aminotransferase-like (Major domain)
Other Rossmann-like structures with the crossover	PLP-dependent transferases	PLP-dependent transferases	2111.77.1.33	e2x3lB1	B:5-264	n/a	n/a	n/a	n/a	Alpha Beta	3-Layer(aba) Sandwich	Aspartate Aminotransferase; domain 2	Type I PLP-dependent aspartate aminotransferase-like (Major domain)
Other Rossmann-like structures with the crossover	PLP-dependent transferases	PLP-dependent transferases	2111.77.1.46	e1u08A2	A:5-285	Alpha and beta proteins (a/b)	PLP-dependent transferase-like	PLP-dependent transferase-like	AAT-like	Alpha Beta	3-Layer(aba) Sandwich	Aspartate Aminotransferase; domain 2	Type I PLP-dependent aspartate aminotransferase-like (Major domain)
Other Rossmann-like structures with the crossover	PLP-dependent transferases	PLP-dependent transferases	2111.77.1.72	e1t3iA2	A:7-304	Alpha and beta proteins (a/b)	PLP-dependent transferase-like	PLP-dependent transferase-like	Cystathionine synthase-like	Alpha Beta	3-Layer(aba) Sandwich	Aspartate Aminotransferase; domain 2	Type I PLP-dependent aspartate aminotransferase-like (Major domain)
Other Rossmann-like structures with the crossover	PLP-dependent transferases	PLP-dependent transferases	2111.77.1.74	e3w1hD3	D:58-337	n/a	n/a	n/a	n/a	Alpha Beta	3-Layer(aba) Sandwich	Aspartate Aminotransferase; domain 2	Type I PLP-dependent aspartate aminotransferase-like (Major domain)
Other Rossmann-like structures with the crossover	PLP-dependent transferases	PLP-dependent transferases	2111.77.1.81	e3w1hA4	A:70-337	n/a	n/a	n/a	n/a	Alpha Beta	3-Layer(aba) Sandwich	Aspartate Aminotransferase; domain 2	Type I PLP-dependent aspartate aminotransferase-like (Major domain)
Other Rossmann-like structures with the crossover	alpha/beta-Hydrolases	alpha/beta-Hydrolases	2111.78.1.1	e1uk8A1	A:3-273	Alpha and beta proteins (a/b)	alpha/beta-Hydrolases	alpha/beta-Hydrolases	Carbon-carbon bond hydrolase	Alpha Beta	3-Layer(aba) Sandwich	Rossmann fold	null
Other Rossmann-like structures with the crossover	alpha/beta-Hydrolases	alpha/beta-Hydrolases	2111.78.1.10	e1l7aA1	A:1-318	Alpha and beta proteins (a/b)	alpha/beta-Hydrolases	alpha/beta-Hydrolases	Acetyl xylan esterase-like	Alpha Beta	3-Layer(aba) Sandwich	Rossmann fold	null
Other Rossmann-like structures with the crossover	alpha/beta-Hydrolases	alpha/beta-Hydrolases	2111.78.1.126	e5ikyA6	A:739-1106	n/a	n/a	n/a	n/a	n/a	n/a	n/a	n/a
Other Rossmann-like structures with the crossover	alpha/beta-Hydrolases	alpha/beta-Hydrolases	2111.78.1.13	e1ukcA1	A:22-538	Alpha and beta proteins (a/b)	alpha/beta-Hydrolases	alpha/beta-Hydrolases	Fungal lipases	Alpha Beta	3-Layer(aba) Sandwich	Rossmann fold	null
Other Rossmann-like structures with the crossover	alpha/beta-Hydrolases	alpha/beta-Hydrolases	2111.78.1.14	e1cexA1	A:17-213	Alpha and beta proteins (a/b)	alpha/beta-Hydrolases	alpha/beta-Hydrolases	Cutinase-like	Alpha Beta	3-Layer(aba) Sandwich	Rossmann fold	null
Other Rossmann-like structures with the crossover	alpha/beta-Hydrolases	alpha/beta-Hydrolases	2111.78.1.17	e2q0xA1	A:8-301	n/a	n/a	n/a	n/a	Alpha Beta	3-Layer(aba) Sandwich	Rossmann fold	null
Other Rossmann-like structures with the crossover	alpha/beta-Hydrolases	alpha/beta-Hydrolases	2111.78.1.19	e3lp5A1	A:0-249	n/a	n/a	n/a	n/a	Alpha Beta	3-Layer(aba) Sandwich	Rossmann fold	alpha/beta hydrolase
Other Rossmann-like structures with the crossover	alpha/beta-Hydrolases	alpha/beta-Hydrolases	2111.78.1.206	e5t6oA1	A:201-589	n/a	n/a	n/a	n/a	n/a	n/a	n/a	n/a
Other Rossmann-like structures with the crossover	alpha/beta-Hydrolases	alpha/beta-Hydrolases	2111.78.1.21	e2d81A1	A:21-338	Alpha and beta proteins (a/b)	alpha/beta-Hydrolases	alpha/beta-Hydrolases	PHB depolymerase-like	n/a	n/a	n/a	n/a
Other Rossmann-like structures with the crossover	alpha/beta-Hydrolases	alpha/beta-Hydrolases	2111.78.1.23	e2dstA1	A:2-123	Alpha and beta proteins (a/b)	alpha/beta-Hydrolases	alpha/beta-Hydrolases	TTHA1544-like	Alpha Beta	3-Layer(aba) Sandwich	Rossmann fold	null
Other Rossmann-like structures with the crossover	alpha/beta-Hydrolases	alpha/beta-Hydrolases	2111.78.1.24	e3zpxA1	A:14-396	n/a	n/a	n/a	n/a	Alpha Beta	3-Layer(aba) Sandwich	Rossmann fold	alpha/beta hydrolase
Other Rossmann-like structures with the crossover	alpha/beta-Hydrolases	alpha/beta-Hydrolases	2111.78.1.25	e1bu8A2	A:1-336	Alpha and beta proteins (a/b)	alpha/beta-Hydrolases	alpha/beta-Hydrolases	Pancreatic lipase, N-terminal domain	Alpha Beta	3-Layer(aba) Sandwich	Rossmann fold	null
Other Rossmann-like structures with the crossover	alpha/beta-Hydrolases	alpha/beta-Hydrolases	2111.78.1.27	e2x5xA1	A:1-342	n/a	n/a	n/a	n/a	Alpha Beta	3-Layer(aba) Sandwich	Rossmann fold	alpha/beta hydrolase
Other Rossmann-like structures with the crossover	alpha/beta-Hydrolases	alpha/beta-Hydrolases	2111.78.1.28	e1tibA1	A:1-269	Alpha and beta proteins (a/b)	alpha/beta-Hydrolases	alpha/beta-Hydrolases	Fungal lipases	Alpha Beta	3-Layer(aba) Sandwich	Rossmann fold	null
Other Rossmann-like structures with the crossover	alpha/beta-Hydrolases	alpha/beta-Hydrolases	2111.78.1.31	e1ei9A1	A:28-306	Alpha and beta proteins (a/b)	alpha/beta-Hydrolases	alpha/beta-Hydrolases	Thioesterases	Alpha Beta	3-Layer(aba) Sandwich	Rossmann fold	null
Other Rossmann-like structures with the crossover	alpha/beta-Hydrolases	alpha/beta-Hydrolases	2111.78.1.32	e1wht.1	A:-5-248,B:264-423	Alpha and beta proteins (a/b)	alpha/beta-Hydrolases	alpha/beta-Hydrolases	Serine carboxypeptidase-like	Alpha Beta	3-Layer(aba) Sandwich	Rossmann fold	alpha/beta hydrolase
Other Rossmann-like structures with the crossover	alpha/beta-Hydrolases	alpha/beta-Hydrolases	2111.78.1.37	e3wmtA1	A:36-540	n/a	n/a	n/a	n/a	n/a	n/a	n/a	n/a
Other Rossmann-like structures with the crossover	alpha/beta-Hydrolases	alpha/beta-Hydrolases	2111.78.1.39	e4fleA1	A:3-197	n/a	n/a	n/a	n/a	Alpha Beta	3-Layer(aba) Sandwich	Rossmann fold	alpha/beta hydrolase
Other Rossmann-like structures with the crossover	alpha/beta-Hydrolases	alpha/beta-Hydrolases	2111.78.1.40	e1tcaA1	A:1-317	Alpha and beta proteins (a/b)	alpha/beta-Hydrolases	alpha/beta-Hydrolases	Fungal lipases	Alpha Beta	3-Layer(aba) Sandwich	Rossmann fold	alpha/beta hydrolase
Other Rossmann-like structures with the crossover	alpha/beta-Hydrolases	alpha/beta-Hydrolases	2111.78.1.41	e2hihA1	A:7-393	n/a	n/a	n/a	n/a	Alpha Beta	3-Layer(aba) Sandwich	Rossmann fold	alpha/beta hydrolase
Other Rossmann-like structures with the crossover	alpha/beta-Hydrolases	alpha/beta-Hydrolases	2111.78.1.44	e4g4gA1	A:31-397	n/a	n/a	n/a	n/a	Alpha Beta	3-Layer(aba) Sandwich	Rossmann fold	alpha/beta hydrolase
Other Rossmann-like structures with the crossover	alpha/beta-Hydrolases	alpha/beta-Hydrolases	2111.78.1.45	e4r1dA1	A:45-561	n/a	n/a	n/a	n/a	n/a	n/a	n/a	n/a
Other Rossmann-like structures with the crossover	alpha/beta-Hydrolases	alpha/beta-Hydrolases	2111.78.1.48	e4uyzD1	D:87-472	n/a	n/a	n/a	n/a	n/a	n/a	n/a	n/a
Other Rossmann-like structures with the crossover	alpha/beta-Hydrolases	alpha/beta-Hydrolases	2111.78.1.50	e4x92A1	A:3-379	n/a	n/a	n/a	n/a	Alpha Beta	3-Layer(aba) Sandwich	Rossmann fold	alpha/beta hydrolase
Other Rossmann-like structures with the crossover	alpha/beta-Hydrolases	alpha/beta-Hydrolases	2111.78.1.51	e3jyhA1	A:28-196,A:336-479	n/a	n/a	n/a	n/a	Alpha Beta	3-Layer(aba) Sandwich	Rossmann fold	alpha/beta hydrolase
Other Rossmann-like structures with the crossover	alpha/beta-Hydrolases	alpha/beta-Hydrolases	2111.78.1.52	e4m0mA1	A:10-272	n/a	n/a	n/a	n/a	Alpha Beta	3-Layer(aba) Sandwich	Rossmann fold	alpha/beta hydrolase
Other Rossmann-like structures with the crossover	alpha/beta-Hydrolases	alpha/beta-Hydrolases	2111.78.1.6	e1u4nA1	A:3-310	Alpha and beta proteins (a/b)	alpha/beta-Hydrolases	alpha/beta-Hydrolases	Carboxylesterase	Alpha Beta	3-Layer(aba) Sandwich	Rossmann fold	null
Other Rossmann-like structures with the crossover	alpha/beta-Hydrolases	alpha/beta-Hydrolases	2111.78.1.7	e1tqhA1	A:6-247	Alpha and beta proteins (a/b)	alpha/beta-Hydrolases	alpha/beta-Hydrolases	Carboxylesterase/lipase	Alpha Beta	3-Layer(aba) Sandwich	Rossmann fold	null
Other Rossmann-like structures with the crossover	alpha/beta-Hydrolases	alpha/beta-Hydrolases	2111.78.1.78	e5ikkA2	A:420-680	n/a	n/a	n/a	n/a	n/a	n/a	n/a	n/a
Other Rossmann-like structures with the crossover	Thiolase-like	Thiolase-like	2111.79.1.10	e2wyaB3	B:49-508	n/a	n/a	n/a	n/a	Alpha Beta	3-Layer(aba) Sandwich	Peroxisomal Thiolase; Chain A, domain 1	null
Other Rossmann-like structures with the crossover	Thiolase-like	Thiolase-like	2111.79.1.11	e1xpmA1	A:2-167	Alpha and beta proteins (a/b)	Thiolase-like	Thiolase-like	Chalcone synthase-like	Alpha Beta	3-Layer(aba) Sandwich	Peroxisomal Thiolase; Chain A, domain 1	null
Other Rossmann-like structures with the crossover	Thiolase-like	Thiolase-like	2111.79.1.12	e1tqyA1	A:3-218	Alpha and beta proteins (a/b)	Thiolase-like	Thiolase-like	Thiolase-related	Alpha Beta	3-Layer(aba) Sandwich	Peroxisomal Thiolase; Chain A, domain 1	null
Other Rossmann-like structures with the crossover	Thiolase-like	Thiolase-like	2111.79.1.14	e4kc5A2	A:3315-3496	n/a	n/a	n/a	n/a	Alpha Beta	3-Layer(aba) Sandwich	Peroxisomal Thiolase; Chain A, domain 1	null
Other Rossmann-like structures with the crossover	Thiolase-like	Thiolase-like	2111.79.1.15	e3lm6A1	A:1-334	n/a	n/a	n/a	n/a	Alpha Beta	3-Layer(aba) Sandwich	Peroxisomal Thiolase; Chain A, domain 1	null
Other Rossmann-like structures with the crossover	Thiolase-like	Thiolase-like	2111.79.1.16	e1m3kA2	A:269-392	Alpha and beta proteins (a/b)	Thiolase-like	Thiolase-like	Thiolase-related	Alpha Beta	3-Layer(aba) Sandwich	Peroxisomal Thiolase; Chain A, domain 1	null
Other Rossmann-like structures with the crossover	Thiolase-like	Thiolase-like	2111.79.1.18	e1wdkC2	C:2-263	Alpha and beta proteins (a/b)	Thiolase-like	Thiolase-like	Thiolase-related	Alpha Beta	3-Layer(aba) Sandwich	Peroxisomal Thiolase; Chain A, domain 1	null
Other Rossmann-like structures with the crossover	Thiolase-like	Thiolase-like	2111.79.1.25	e4egvA2	A:275-432	n/a	n/a	n/a	n/a	Alpha Beta	3-Layer(aba) Sandwich	Peroxisomal Thiolase; Chain A, domain 1	null
Other Rossmann-like structures with the crossover	Thiolase-like	Thiolase-like	2111.79.1.27	e3s21A1	A:14-220	n/a	n/a	n/a	n/a	Alpha Beta	3-Layer(aba) Sandwich	Peroxisomal Thiolase; Chain A, domain 1	null
Other Rossmann-like structures with the crossover	Thiolase-like	Thiolase-like	2111.79.1.3	e1u0mA2	A:202-349	Alpha and beta proteins (a/b)	Thiolase-like	Thiolase-like	Chalcone synthase-like	Alpha Beta	3-Layer(aba) Sandwich	Peroxisomal Thiolase; Chain A, domain 1	null
Other Rossmann-like structures with the crossover	Thiolase-like	Thiolase-like	2111.79.1.30	e2pffA2	A:1399-1744	n/a	n/a	n/a	n/a	n/a	n/a	n/a	n/a
Other Rossmann-like structures with the crossover	Thiolase-like	Thiolase-like	2111.79.1.32	e3ledB3	B:-3-371	n/a	n/a	n/a	n/a	Alpha Beta	3-Layer(aba) Sandwich	Peroxisomal Thiolase; Chain A, domain 1	null
Other Rossmann-like structures with the crossover	Thiolase-like	Thiolase-like	2111.79.1.7	e1u0mA1	A:2-201	Alpha and beta proteins (a/b)	Thiolase-like	Thiolase-like	Chalcone synthase-like	Alpha Beta	3-Layer(aba) Sandwich	Peroxisomal Thiolase; Chain A, domain 1	null
Other Rossmann-like structures with the crossover	Thiolase-like	Thiolase-like	2111.79.1.73	e5ab4A1	A:3-409	n/a	n/a	n/a	n/a	Alpha Beta	3-Layer(aba) Sandwich	Peroxisomal Thiolase; Chain A, domain 1	null
Other Rossmann-like structures with the crossover	Thiolase-like	Thiolase-like	2111.79.1.78	e1u6eA1	A:-10-174	Alpha and beta proteins (a/b)	Thiolase-like	Thiolase-like	Chalcone synthase-like	Alpha Beta	3-Layer(aba) Sandwich	Peroxisomal Thiolase; Chain A, domain 1	null
Other Rossmann-like structures with the crossover	Thiolase-like	Thiolase-like	2111.79.1.86	e2hg4A4	A:9-283	n/a	n/a	n/a	n/a	Alpha Beta	3-Layer(aba) Sandwich	Peroxisomal Thiolase; Chain A, domain 1	null
Other Rossmann-like structures with the crossover	Thiolase-like	Thiolase-like	2111.79.1.9	e1xpmA2	A:168-388	Alpha and beta proteins (a/b)	Thiolase-like	Thiolase-like	Chalcone synthase-like	Alpha Beta	3-Layer(aba) Sandwich	Peroxisomal Thiolase; Chain A, domain 1	null
Other Rossmann-like structures with the crossover	Thiolase-like	Thiolase-like	2111.79.1.91	e3zblA4	A:13-441	n/a	n/a	n/a	n/a	Alpha Beta	3-Layer(aba) Sandwich	Peroxisomal Thiolase; Chain A, domain 1	null
Other Rossmann-like structures with the crossover	Thiolase-like	Thiolase-like	2111.79.1.97	e1tqyA2	A:219-423	Alpha and beta proteins (a/b)	Thiolase-like	Thiolase-like	Thiolase-related	Alpha Beta	3-Layer(aba) Sandwich	Peroxisomal Thiolase; Chain A, domain 1	null
Other Rossmann-like structures with the crossover	Thiolase-like	Thiolase-like	2111.79.1.98	e4v58C3	C:1374-1715	n/a	n/a	n/a	n/a	n/a	n/a	n/a	n/a
Other Rossmann-like structures with the crossover	PK C-terminal domain-like	PK C-terminal domain-like	2111.8.1.1	e1vp8A1	A:0-189	Alpha and beta proteins (a/b)	Pyruvate kinase C-terminal domain-like	PK C-terminal domain-like	MTH1675-like	Alpha Beta	3-Layer(aba) Sandwich	Pyruvate Kinase; Chain	PK C-terminal domain-like
Other Rossmann-like structures with the crossover	Aminoacid dehydrogenase-like, N-terminal domain	Aminoacid dehydrogenase-like, N-terminal domain	2111.80.1.12	e4j4bA2	A:1-121	n/a	n/a	n/a	n/a	Alpha Beta	3-Layer(aba) Sandwich	Rossmann fold	null
Other Rossmann-like structures with the crossover	Rossmann-like domain in AF1104-like proteins	Rossmann-like domain in AF1104-like proteins	2111.83.1.2	e1xfiA2	A:120-365	Multi-domain proteins (alpha and beta)	AF1104-like	AF1104-like	AF1104-like	n/a	n/a	n/a	n/a
Other Rossmann-like structures with the crossover	Rossmann-like domain in Acetyl-CoA synthetase-like proteins	Rossmann-like domain in Acetyl-CoA synthetase-like proteins	2111.84.1.13	e1v25A4	A:171-356	Multi-domain proteins (alpha and beta)	Acetyl-CoA synthetase-like	Acetyl-CoA synthetase-like	Acetyl-CoA synthetase-like	Alpha Beta	3-Layer(aba) Sandwich	Rossmann fold	null
Other Rossmann-like structures with the crossover	Rossmann-like domain in Acetyl-CoA synthetase-like proteins	Rossmann-like domain in Acetyl-CoA synthetase-like proteins	2111.84.1.3	e4b2gB1	B:16-356	n/a	n/a	n/a	n/a	n/a	n/a	n/a	n/a
Other Rossmann-like structures with the crossover	Rossmann-like domain in Acetyl-CoA synthetase-like proteins	Rossmann-like domain in Acetyl-CoA synthetase-like proteins	2111.84.1.8	e1v25A3	A:8-170	Multi-domain proteins (alpha and beta)	Acetyl-CoA synthetase-like	Acetyl-CoA synthetase-like	Acetyl-CoA synthetase-like	Alpha Beta	3-Layer(aba) Sandwich	Rossmann fold	null
Other Rossmann-like structures with the crossover	Rossmann-like domain in Ribosomal protein L1	Rossmann-like domain in Ribosomal protein L1	2111.85.1.10	e5jpqk2	k:92-183	n/a	n/a	n/a	n/a	n/a	n/a	n/a	n/a
Other Rossmann-like structures with the crossover	Rossmann-like domain in Ribosomal protein L1	Rossmann-like domain in Ribosomal protein L1	2111.85.1.6	e4qviA1	A:67-158	n/a	n/a	n/a	n/a	Alpha Beta	3-Layer(aba) Sandwich	Rossmann fold	null
Other Rossmann-like structures with the crossover	Rossmann-like domain in Ribosomal protein L1	Rossmann-like domain in Ribosomal protein L1	2111.85.1.9	e1i2aA2	A:53-148	Multi-domain proteins (alpha and beta)	Ribosomal protein L1	Ribosomal protein L1	Ribosomal protein L1	Alpha Beta	3-Layer(aba) Sandwich	Rossmann fold	null
Other Rossmann-like structures with the crossover	Rossmann-like domains in Sec1/munc18-like proteins	Rossmann-like domains in Sec1/munc18-like proteins	2111.86.1.1	e1epuA2	A:2-133	Multi-domain proteins (alpha and beta)	Sec1/munc18-like (SM) proteins	Sec1/munc18-like (SM) proteins	Sec1/munc18-like (SM) proteins	Alpha Beta	3-Layer(aba) Sandwich	Rossmann fold	null
Other Rossmann-like structures with the crossover	Rossmann-like domains in Sec1/munc18-like proteins	Rossmann-like domains in Sec1/munc18-like proteins	2111.86.1.2	e4jc8A3	A:141-241,A:556-654	n/a	n/a	n/a	n/a	Alpha Beta	3-Layer(aba) Sandwich	Rossmann fold	null
Other Rossmann-like structures with the crossover	Rossmann-like domains in Sec1/munc18-like proteins	Rossmann-like domains in Sec1/munc18-like proteins	2111.86.1.3	e4jc8A1	A:5-140	n/a	n/a	n/a	n/a	Alpha Beta	3-Layer(aba) Sandwich	Rossmann fold	null
Other Rossmann-like structures with the crossover	Rossmann-like domain in prismane-like proteins	Rossmann-like domain in prismane-like proteins	2111.87.1.2	e1su7A4	A:401-636	Multi-domain proteins (alpha and beta)	Prismane protein-like	Prismane protein-like	Carbon monoxide dehydrogenase	Alpha Beta	3-Layer(aba) Sandwich	Rossmann fold	null
Other Rossmann-like structures with the crossover	Rossmann-like domain in prismane-like proteins	Rossmann-like domain in prismane-like proteins	2111.87.1.4	e1su7A3	A:236-400	Multi-domain proteins (alpha and beta)	Prismane protein-like	Prismane protein-like	Carbon monoxide dehydrogenase	Alpha Beta	3-Layer(aba) Sandwich	Rossmann fold	null
Other Rossmann-like structures with the crossover	Rossmann-like domain in carbohydrate phosphatases	Rossmann-like domain in carbohydrate phosphatases	2111.88.1.1	e1nuwA2	A:1201-1335	Multi-domain proteins (alpha and beta)	Carbohydrate phosphatase	Carbohydrate phosphatase	Inositol monophosphatase/fructose-1,6-bisphosphatase-like	Alpha Beta	3-Layer(aba) Sandwich	D-Maltodextrin-Binding Protein; domain 2	null
Other Rossmann-like structures with the crossover	Rossmann-like domain in carbohydrate phosphatases	Rossmann-like domain in carbohydrate phosphatases	2111.88.1.2	e1inpA2	A:251-400	Multi-domain proteins (alpha and beta)	Carbohydrate phosphatase	Carbohydrate phosphatase	Inositol monophosphatase/fructose-1,6-bisphosphatase-like	Alpha Beta	3-Layer(aba) Sandwich	D-Maltodextrin-Binding Protein; domain 2	null
Other Rossmann-like structures with the crossover	Rossmann-like domain in carbohydrate phosphatases	Rossmann-like domain in carbohydrate phosphatases	2111.88.1.4	e1vdwA2	A:141-254	Multi-domain proteins (alpha and beta)	Carbohydrate phosphatase	Carbohydrate phosphatase	Inositol monophosphatase/fructose-1,6-bisphosphatase-like	Alpha Beta	3-Layer(aba) Sandwich	D-Maltodextrin-Binding Protein; domain 2	null
Other Rossmann-like structures with the crossover	Rossmann-like domain in carbohydrate phosphatases	Rossmann-like domain in glpX-like bacterial fructose-1,6-bisphosphatase	2111.88.2.1	e1ni9A2	A:112-234,A:260-274	Multi-domain proteins (alpha and beta)	Carbohydrate phosphatase	Carbohydrate phosphatase	GlpX-like bacterial fructose-1,6-bisphosphatase	Alpha Beta	3-Layer(aba) Sandwich	D-Maltodextrin-Binding Protein; domain 2	null
Other Rossmann-like structures with the crossover	ATP synthase (F1-ATPase), gamma subunit	ATP synthase (F1-ATPase), gamma subunit	2111.9.1.1	e2jdiG1	G:1-47,G:67-173,G:206-272	Alpha and beta proteins (a/b)	Pyruvate kinase C-terminal domain-like	ATP synthase (F1-ATPase), gamma subunit	ATP synthase (F1-ATPase), gamma subunit	Alpha Beta	3-Layer(aba) Sandwich	Pyruvate Kinase; Chain: A, domain 1	null
Other Rossmann-like structures with the crossover	CinA-like	CinA-like	2111.91.1.1	e4ct8A3	A:246-394	n/a	n/a	n/a	n/a	Alpha Beta	Alpha-Beta Complex	Maf protein	CinA-like
Other Rossmann-like structures with the crossover	CinA-like	CinA-like	2111.91.1.2	e3wvcA1	A:-1-167	n/a	n/a	n/a	n/a	n/a	n/a	n/a	n/a
Other Rossmann-like structures with the crossover	PhnH-like	PhnH-like	2111.94.1.1	e2fsuA1	A:12-194	Alpha and beta proteins (a/b)	PLP-dependent transferase-like	PhnH-like	PhnH-like	Alpha Beta	3-Layer(aba) Sandwich	Rossmann fold	Bacterial phosphonate metabolism protein PhnH
Other Rossmann-like structures with the crossover	PhnH-like	PhnH-like	2111.94.1.2	e4xb6D1	D:2-235	n/a	n/a	n/a	n/a	n/a	n/a	n/a	n/a
Other Rossmann-like structures with the crossover	Glutaminase/Asparaginase C-terminal domain	Glutaminase/Asparaginase C-terminal domain	2111.98.1.3	e1zq1A4	A:302-438	Alpha and beta proteins (a/b)	Glutaminase/Asparaginase	Glutaminase/Asparaginase	Glutaminase/Asparaginase	Alpha Beta	3-Layer(aba) Sandwich	Rossmann fold	null
alpha/beta knot	alpha/beta knot	alpha/beta knot	2488.1.1.1	e2v3kA1	A:25-251	Alpha and beta proteins (a/b)	alpha/beta knot	alpha/beta knot	EMG1/NEP1-like	Alpha Beta	3-Layer(aba) Sandwich	Alpha/beta knot	null
alpha/beta knot	alpha/beta knot	alpha/beta knot	2488.1.1.10	e1ualA1	A:-1-250	Alpha and beta proteins (a/b)	alpha/beta knot	alpha/beta knot	tRNA(m1G37)-methyltransferase TrmD	Alpha Beta	3-Layer(aba) Sandwich	Alpha/beta knot	null
alpha/beta knot	alpha/beta knot	alpha/beta knot	2488.1.1.11	e1v6zA2	A:67-228	Alpha and beta proteins (a/b)	alpha/beta knot	alpha/beta knot	YggJ C-terminal domain-like	Alpha Beta	3-Layer(aba) Sandwich	Alpha/beta knot	null
alpha/beta knot	alpha/beta knot	alpha/beta knot	2488.1.1.12	e1k3rA2	A:1-92,A:164-262	Alpha and beta proteins (a/b)	alpha/beta knot	alpha/beta knot	Hypothetical protein MTH1 (MT0001), dimerisation domain	Alpha Beta	3-Layer(aba) Sandwich	Alpha/beta knot	null
alpha/beta knot	alpha/beta knot	alpha/beta knot	2488.1.1.14	e5c74A1	A:1-211	n/a	n/a	n/a	n/a	n/a	n/a	n/a	n/a
alpha/beta knot	alpha/beta knot	alpha/beta knot	2488.1.1.3	e2qmmA1	A:95-288	Alpha and beta proteins (a/b)	alpha/beta knot	alpha/beta knot	AF1056-like	Alpha Beta	3-Layer(aba) Sandwich	Alpha/beta knot	null
alpha/beta knot	alpha/beta knot	alpha/beta knot	2488.1.1.39	e5ap8B1	B:1-166	n/a	n/a	n/a	n/a	n/a	n/a	n/a	n/a
alpha/beta knot	alpha/beta knot	alpha/beta knot	2488.1.1.40	e4fmwA1	A:94-275	n/a	n/a	n/a	n/a	Alpha Beta	3-Layer(aba) Sandwich	Alpha/beta knot	null
alpha/beta knot	alpha/beta knot	alpha/beta knot	2488.1.1.5	e3dcmX1	X:1-188	n/a	n/a	n/a	n/a	Alpha Beta	3-Layer(aba) Sandwich	Alpha/beta knot	null
alpha/beta knot	alpha/beta knot	alpha/beta knot	2488.1.1.6	e1to0A1	A:1-157	Alpha and beta proteins (a/b)	alpha/beta knot	alpha/beta knot	YbeA-like	Alpha Beta	3-Layer(aba) Sandwich	Alpha/beta knot	null
alpha/beta knot	alpha/beta knot	alpha/beta knot	2488.1.1.7	e1v2xA1	A:1-191	Alpha and beta proteins (a/b)	alpha/beta knot	alpha/beta knot	SpoU-like RNA 2'-O ribose methyltransferase	Alpha Beta	3-Layer(aba) Sandwich	Alpha/beta knot	null
alpha/beta knot	alpha/beta knot	alpha/beta knot	2488.1.1.9	e2o3aA1	A:1-167	Alpha and beta proteins (a/b)	alpha/beta knot	alpha/beta knot	AF0751-like	Alpha Beta	3-Layer(aba) Sandwich	Alpha/beta knot	null
Subtilisin-like	Subtilisin-like	Subtilisin-like	2499.1.1.6	e1v6cA1	A:1-212,A:361-435	Alpha and beta proteins (a/b)	Subtilisin-like	Subtilisin-like	Subtilases	Alpha Beta	3-Layer(aba) Sandwich	Rossmann fold	Peptidase S8/S53 domain
Subtilisin-like	Domain III of tail sheath protein Gp18	Domain III of tail sheath protein Gp18	2499.2.1.3	e3foaA1	A:21-93,A:346-510	n/a	n/a	n/a	n/a	Alpha Beta	3-Layer(aba) Sandwich	Rossmann fold	null
Subtilisin-like	Domain III of tail sheath protein Gp18	Domain III of tail sheath protein Gp18	2499.2.1.5	e3j9gC1	C:2-126	n/a	n/a	n/a	n/a	n/a	n/a	n/a	n/a
Subtilisin-like	Domain III of tail sheath protein Gp18	Domain III of tail sheath protein Gp18	2499.2.1.7	e3j9o.1	A:2-135,B:79-377	n/a	n/a	n/a	n/a	n/a	n/a	n/a	n/a
Subtilisin-like	Domain III of tail sheath protein Gp18	Domain III of tail sheath protein Gp18	2499.2.1.9	e3j9gD2	D:61-367	n/a	n/a	n/a	n/a	n/a	n/a	n/a	n/a
STT3/PglB/AglB core domain	STT3/PglB/AglB core domain	STT3/PglB/AglB core domain	3110.1.1.1	e3aagA1	A:436-582,A:675-713	n/a	n/a	n/a	n/a	n/a	n/a	n/a	n/a
STT3/PglB/AglB core domain	STT3/PglB/AglB core domain	STT3/PglB/AglB core domain	3110.1.1.4	e3wajA1	A:499-777	n/a	n/a	n/a	n/a	Alpha Beta	3-Layer(aba) Sandwich	Rossmann fold	null
STT3/PglB/AglB core domain	STT3/PglB/AglB core domain	STT3/PglB/AglB core domain	3110.1.1.9	e5ezmA2	A:464-575	n/a	n/a	n/a	n/a	n/a	n/a	n/a	n/a
a/b domain in flagellar biosynthesis protein flhA	a/b domain in flagellar biosynthesis protein flhA	a/b domain in flagellar biosynthesis protein flhA	3255.1.1.1	e3a5iA4	A:593-692	n/a	n/a	n/a	n/a	n/a	n/a	n/a	n/a
STING C-terminal domain	STING C-terminal domain	STING C-terminal domain	3398.1.1.1	e4ef4A1	A:152-343	n/a	n/a	n/a	n/a	Alpha Beta	3-Layer(aba) Sandwich	Rossmann fold	Stimulator of interferon genes protein
Cellulose Synthase Subunit B a/b domain	Cellulose Synthase Subunit B a/b domain	Cellulose Synthase Subunit B a/b domain	3598.1.1.2	e4hg6B2	B:188-307	n/a	n/a	n/a	n/a	Alpha Beta	2-Layer Sandwich	Chitobiase; domain 2	null
HSP90 C-terminal a/b domain	HSP90 C-terminal a/b domain	HSP90 C-terminal a/b domain	3703.1.1.1	e1usuA3	A:422-527	Alpha and beta proteins (a/b)	Ribosomal protein S5 domain 2-like	Ribosomal protein S5 domain 2-like	Hsp90 middle domain	Alpha Beta	3-Layer(aba) Sandwich	Rossmann fold	null
a/b domain in family 98 glycoside hydrolases	a/b domain in family 98 glycoside hydrolases	a/b domain in family 98 glycoside hydrolases	3823.1.1.2	e4d71A3	A:744-826	n/a	n/a	n/a	n/a	Alpha Beta	2-Layer Sandwich	arginine biosynthesis bifunctional protein fold	family 98 glycoside hydrolase
Flavivirus non-structural protein 1 (NS1) a/b domain	Flavivirus non-structural protein 1 (NS1) a/b domain	Flavivirus non-structural protein 1 (NS1) a/b domain	3828.1.1.1	e4o6dB1	B:1-177	n/a	n/a	n/a	n/a	n/a	n/a	n/a	n/a
beta-carbonic anhydrase-like	beta-carbonic anhydrase	beta-carbonic anhydrase	4126.1.1.2	e1ddzA1	A:326-564	Alpha and beta proteins (a/b)	Resolvase-like	beta-carbonic anhydrase, cab	beta-carbonic anhydrase, cab	Alpha Beta	3-Layer(aba) Sandwich	Beta-carbonic Anhydrase; Chain A	Beta-carbonic Anhydrase; Chain A
beta-carbonic anhydrase-like	beta-carbonic anhydrase	beta-carbonic anhydrase	4126.1.1.3	e2fgyA2	A:151-397	n/a	n/a	n/a	n/a	n/a	n/a	n/a	n/a
beta-carbonic anhydrase-like	beta-carbonic anhydrase	beta-carbonic anhydrase	4126.1.1.4	e2fgyA3	A:398-514	n/a	n/a	n/a	n/a	Alpha Beta	2-Layer Sandwich	60s Ribosomal Protein L30; Chain: A;	Carboxysome Shell Carbonic Anhydrase, C-terminal domain
beta-carbonic anhydrase-like	CdCA1 repeat-like	CdCA1 repeat-like	4126.2.1.1	e3boeA1	A:224-432	Alpha and beta proteins (a/b)	CdCA1 repeat-like	CdCA1 repeat-like	CdCA1 repeat-like	n/a	n/a	n/a	n/a
EreA/ChaN-like	EreA/ChaN-like	EreA/ChaN-like	4244.1.1.1	e2g5gX1	X:9-263	Alpha and beta proteins (a/b)	EreA/ChaN-like	EreA/ChaN-like	ChaN-like	Alpha Beta	3-Layer(aba) Sandwich	Rossmann fold	null
EreA/ChaN-like	EreA/ChaN-like	EreA/ChaN-like	4244.1.1.2	e2qgmA1	A:33-445	Alpha and beta proteins (a/b)	EreA/ChaN-like	EreA/ChaN-like	EreA-like	Alpha Beta	3-Layer(aba) Sandwich	EreA/ChaN-like fold	EreA-like (biosynthetic domain)
EreA/ChaN-like	EreA/ChaN-like	EreA/ChaN-like	4244.1.1.3	e2ebfX4	X:875-1093	Alpha and beta proteins (a/b)	EreA/ChaN-like	EreA/ChaN-like	PMT domain-like	Alpha Beta	3-Layer(aba) Sandwich	Rossmann fold	null
STIV B116-like	STIV B116-like	STIV B116-like	4259.1.1.1	e2j85A1	A:2-116	Alpha and beta proteins (a+b)	STIV B116-like	STIV B116-like	STIV B116-like	Alpha Beta	3-Layer(aba) Sandwich	Rossmann fold	Uncharacterised protein PF08960, DUF1874
Nqo1 FMN-binding domain-like	Nqo1 FMN-binding domain-like	Nqo1 FMN-binding domain-like	4335.1.1.2	e2fug13	1:7-249	Alpha and beta proteins (a/b)	Nqo1 FMN-binding domain-like	Nqo1 FMN-binding domain-like	Nqo1 FMN-binding domain-like	Alpha Beta	3-Layer(aba) Sandwich	Rossmann fold	NADH-ubiquinone oxidoreductase 51kDa subunit
Nqo1 FMN-binding domain-like	Nqo1 FMN-binding domain-like	Nqo1 FMN-binding domain-like	4335.1.1.4	e4p6vA2	A:101-257	n/a	n/a	n/a	n/a	n/a	n/a	n/a	n/a
C-terminal domain in CAC2185-like proteins	C-terminal domain in CAC2185-like proteins	C-terminal domain in CAC2185-like proteins	4353.1.1.1	e2g6tA2	A:98-305	Alpha and beta proteins (a/b)	CAC2185-like	CAC2185-like	CAC2185-like	n/a	n/a	n/a	n/a
a/b domain in AF0625-like proteins	a/b domain in AF0625-like proteins	a/b domain in AF0625-like proteins	4978.1.1.1	e1yqeA2	A:182-278	Alpha and beta proteins (a/b)	Phosphorylase/hydrolase-like	AF0625-like	AF0625-like	Alpha Beta	3-Layer(aba) Sandwich	Rossmann fold	AF0625-like
OmpH-like	OmpH-like	OmpH-like	5094.1.1.1	e1sg2A1	A:13-153	Membrane and cell surface proteins and peptides	OmpH-like	OmpH-like	OmpH-like	Alpha Beta	2-Layer Sandwich	Protein Binding, DinI Protein; Chain A	OmpH-like (Pfam 03938)
Core protein P7	Core protein P7	Core protein P7	6034.1.1.1	e2q82A1	A:14-129	n/a	n/a	n/a	n/a	Alpha Beta	3-Layer(aba) Sandwich	Oxidized Rhodanese; domain 1	null
