# Supplementary material for: Functional analysis of Rossmann-like domains reveals convergent evolution of topology and reaction pathways
Source: PLoS Comput Biol. 2019 Dec 23;15(12):e1007569. doi: 10.1371/journal.pcbi.1007569 (PMC6957218; doi:10.1371/journal.pcbi.1007569)
Supplement: S2 Table — First column contains three-letters PDB IDs of each ligand derived from Protein Data Bank. Second column contains SMILES formulas that correspond to particular ligand. (XLSX) [file pcbi.1007569.s014.xlsx]

## Sheet: SMILES
Ligand PDB ID	SMILES
9PY	C[C@H]1C(=O)[C@@H](O)[C@H](O)C[C@]1(O)C(O)=O
SD4	N[C@@H](CC(=O)NO)C(O)=O
BBB	OCCOCn1c(O)c(Cc2cccc(OCc3ccccc3)c2)c(=O)[nH]c1=O
SCR	OS(=O)(=O)OC[C@H]1O[C@@](COS(O)(=O)=O)(O[C@H]2O[C@H](COS(O)(=O)=O)[C@@H](OS(O)(=O)=O)[C@H](OS(O)(=O)=O)[C@H]2OS(O)(=O)=O)[C@@H](OS(O)(=O)=O)[C@@H]1OS(O)(=O)=O
BBE	CN(c1c(N)n(Cc2ccccc2)c(=O)[nH]c1=O)S(=O)(=O)c1cccc(C)c1
SCU	C[N+](C)(C)CCOC(=O)CCC=O
SCT	Cc1cn(c(=O)[nH]c1=O)[C@]12C[C@H]1[C@H](CO)[C@@H](O)C2
BBI	CCCCc1oc2ccccc2c1C(=O)c1cc(I)c(OCCN(CC)CC)c(I)c1
JS2	Nc1nc2c(nc[nH]c2=O)n1CCCCO[P@@](O)(=O)O[P@@](O)(=O)OC[C@H]1O[C@H](O)[C@H](O)[C@@H]1O
SCY	CC(=O)SC[C@H](N)C(O)=O
BBN	NC(=O)N1N=Cc2ccccc2B1O
1AB	OC[C@H]1NC[C@@H](O)[C@@H]1O
1AC	NC1(CC1)C(O)=O
BC3	Nc1nc2c(Cc3cccnc3)c[nH]c2c(=O)[nH]1
SDC	N[C@@H](CSCCS(N)(=O)=O)C(O)=O
1AD	CC#C[C@H]1CC[C@@H](CN)N1C(=O)[C@@H](N)C1CCCC1
BC8	OC(=O)CC[C@H](NC(=O)C(O)(CC(O)=O)CC(O)=O)C(O)=O
BBV	CC(=O)N[C@@H]1[C@@H](O)[C@H](O)[C@@H](CO)O[C@@H]1OCc1ccccc1
1AL	NC(=O)NC(NC(N)=O)C([O-])=O
SDR	CCCCCCC[C@H](NC(=O)[C@H](CC(O)=O)NC(C)=O)C(O)=O
SE2	Oc1cc2ccccc2oc1=O
SE5	OC(=O)c1cc(CCc2ccc(Cl)cc2)c[nH]1
BCD	OC[C@H]1O[C@@H]2O[C@@H]3[C@@H](CO)O[C@H](O[C@@H]4[C@@H](CO)O[C@H](O[C@@H]5[C@@H](CO)O[C@H](O[C@@H]6[C@@H](CO)O[C@H](O[C@@H]7[C@@H](CO)O[C@H](O[C@@H]8[C@@H](CO)O[C@H](O[C@H]1[C@H](O)[C@H]2O)[C@H](O)[C@H]8O)[C@H](O)[C@H]7O)[C@H](O)[C@H]6O)[C@H](O)[C@H]5O)[C@H](O)[C@H]4O)[C@H](O)[C@H]3O
SE4	[O-][Se]([O-])(=O)=O
BCH	CCCC(=O)SCC[N+](C)(C)C
1AX	OC[C@@H](O)COC[C@H](O)CO
BCN	OCCN(CCO)CC(O)=O
BCM	C[C@](O)(CO)[C@H](O)[C@@]12NC(=O)[C@@](O)(NC1=O)C(=C)CCO2
BD1	O[C@H]1O[C@@H]2CC=CC[C@@H]2O1
BCP	Clc1nc(Br)nc2nc[nH]c12
BCO	CCCC(=O)SCCNC(=O)CCNC(=O)[C@H](O)C(C)(C)CO[P@@](O)(=O)O[P@](O)(=O)OC[C@H]1O[C@H]([C@H](O)[C@@H]1OP(O)(O)=O)n1cnc2c(N)ncnc12
BCT	OC([O-])=O
1BH	C[C@@H](O)[C@H](Cc1ccccc1)NC(=O)[C@@H]1CCCN1C(=O)[C@H](C)NC(=O)OCc1ccccc1
K5E	O[C@@H]1CCCC2=C1[C@@H](NC(=S)N2)c1cccc(O)c1
SEL	NC(CO)CO
1BN	C(c1ccccc1)n1ccnc1
1BO	CCCCO
SEP	N[C@@H](COP(O)(O)=O)C(O)=O
1BP	C[C@@H](O)CBr
SF4	[S@@]12[Fe]3[S@]4[Fe]5[S@@]3[Fe]1[S@]5[Fe]24
1C2	CNC(=O)[C@@H]1Cc2ccc(NS(O)(=O)=O)cc2CN1C(=O)OC(C)(C)C
SER	N[C@@H](CO)C(O)=O
SF3	[Fe][S]1[Fe][S]2[Fe]S[Fe]12
A	Nc1ncnc2n(cnc12)[C@@H]1O[C@H](COP(O)(O)=O)[C@@H](O)[C@H]1O
C	Nc1ccn([C@@H]2O[C@H](COP(O)(O)=O)[C@@H](O)[C@H]2O)c(=O)n1
SF8	OC(=O)C[C@@](O)(CC(=O)NCCC[C@@H](NC(=O)C[C@@](O)(CC(O)=O)C(O)=O)C(O)=O)C(O)=O
BDF	OC[C@@]1(O)OC[C@@H](O)[C@@H](O)[C@@H]1O
F	[F-]
JU2	Nc1nc2[nH]c(Br)c(C#N)c2c(=O)[nH]1
1BX	Cc1cc(Cc2ccc(O)cc2)n(O)c(=O)c1
G	Nc1nc2n(cnc2c(=O)[nH]1)[C@@H]1O[C@H](COP(O)(O)=O)[C@@H](O)[C@H]1O
1BZ	Cc1cc(Cc2ccccc2)n(O)c(=O)c1
BDM	COc1cc(Cc2c[nH+]c(N)nc2N)cc(OCCC[C@@H](CCC([O-])=O)C([O-])=O)c1Br
K	[K+]
BE2	Nc1ccccc1C(O)=O
N	O[C@H]1CO[C@H](COP(O)(O)=O)[C@H]1O
O	O
BDP	O[C@@H]1O[C@@H]([C@@H](O)[C@H](O)[C@H]1O)C(O)=O
BE1	CC(=O)N(Br)CCOP(O)(O)=O
SFD	Cc1cc2N(C[C@H](O)[C@H](O)[C@H](O)CO[P@@](O)(=O)O[P@](O)(=O)OC[C@H]3O[C@H]([C@H](O)[C@@H]3O)n3cnc4c(N)ncnc34)C3=NC(=O)NC(=O)[C@H]3N(c2cc1C)S(O)(=O)=O
SFC	CC(C)Cc1ccc(cc1)[C@H](C)C(=O)SCCNC(=O)CCNC(=O)[C@H](O)C(C)(C)CO[P@](O)(=O)O[P@](O)(=O)OC[C@H]1O[C@H]([C@H](O)[C@@H]1OP(O)(O)=O)[n+]1c[nH]c2c(N)ncnc12
BDR	OC[C@H]1O[C@@H](O)[C@H](O)[C@@H]1O
SFF	O=S1(=O)N=C(NC2CCCCC2)O[C@H]2CCCC[C@@H]12
SFE	N[C@@H](CC(O)=O)c1ccccc1
U	O[C@@H]1[C@@H](COP(O)(O)=O)O[C@H]([C@@H]1O)n1ccc(=O)[nH]c1=O
SFG	N[C@@H](CC[C@H](N)C(O)=O)C[C@H]1O[C@H]([C@H](O)[C@@H]1O)n1cnc2c(N)ncnc12
1CG	OC(=O)C(=O)Nc1ccc(C[C@@H](c2nc3ccccc3o2)S(=O)(=O)Nc2ccc(F)cc2)cc1
W	[W+6]
SFL	F[Sc-](F)(F)F
1CL	[Fe]1[S@]2[Fe][S@@]3[Fe]2[S@]1[Fe]3[S@@]12[Fe]3[S@@]4[Fe]5[S@@]([Fe]14)[Fe]2[S@@]35
1D0	Cc1ncc(COP(O)(O)=O)c(C\N=C(/CNc2ccccc2O)C(O)=O)c1O
BEA	Cc1cccc2sc3[nH+]ncn3c12
1CS	COc1nc(C)nc(NC(=O)NS(=O)(=O)c2ccccc2Cl)n1
BEF	F[Be-](F)F
JV0	CCc1ccc(cc1)-n1c(C)c(CN2CCSCC2)cc1-c1ccc(SC)cc1
JUO	Nc1nc(N2CCSCC2)c2c(c[nH]c2n1)C#N
SFY	Nc1ccc(cc1)S(=O)(=O)Nc1ccccn1
1CY	CC1(C)N=C(N)N=C(N)N1c1ccc(Cl)cc1
JUS	CCCCCCc1ccc(Oc2ccccc2C#N)c(O)c1
BEN	NC(=N)c1ccccc1
BEM	O[C@@H]1O[C@@H]([C@@H](O)[C@H](O)[C@@H]1O)C(O)=O
K78	CC(C)(C)c1cc(Br)c(O)c(CNCCCc2ccccc2)c1
BF2	F[Be]F
BET	C[N+](C)(C)CC(O)=O
BF5	C[C@H]1COC2=C3N1C=C(C([O-])=O)C(O)=C3CC(F)=C2N1CCN(N)CC1
BES	CC(C)C[C@H](NC(=O)[C@@H](O)[C@H](N)Cc1ccccc1)C(O)=O
BF4	F[Be--](F)(F)F
1DD	Cc1nc2ccccc2n1S(=O)(=O)c1ccc(F)cc1
1DG	NC(=O)C1=CN(C=C[C@H]1C(=O)c1ccncc1)[C@@H]1O[C@H](CO[P@](O)(=O)O[P@@](O)(=O)OC[C@H]2O[C@H]([C@H](OP(O)(O)=O)[C@@H]2O)n2cnc3c(N)ncnc23)[C@@H](O)[C@H]1O
BEZ	OC(=O)c1ccccc1
1DI	N[C@H](Cc1ccc(Cl)cc1Cl)C(=O)N1Cc2ccccc2C1
BEY	N[C@H](CCc1ccccc1)[P@@](O)(=O)C[C@@H](Cc1ccccc1)C(O)=O
SGM	OC[C@@H](O)CS
SGL	OC[C@@H](O)CSO
1DN	COc1cc2nc(-c3nccs3)n(-c3ccc4c(N)nc(N)nc4c3)c2cc1OC
SH2	CC(C)(CO)[C@@H](O)C(=O)NCCC(=O)NCCc1ccc2OCOc2c1
1DO	CCCCCCCCCCCCO
1E4	COc1cc(OC[C@@H](O)[C@@H](O)[C@H](O)[C@H](O)COc2cc(F)cc(c2)-c2ccc(cn2)C(O)=O)c(Cl)cc1NC(=O)CSc1ccc(cn1)C(O)=O
1E5	OC(=O)COc1cc(F)cc(c1)-c1ccc(cn1)C(O)=O
1E6	COc1cc(OC[C@@H](O)CO)c(Cl)cc1NC(=O)CSc1ccc(cn1)C(O)=O
1E7	COc1ccc(Cl)cc1NC(=O)CSc1ccc(cn1)C(O)=O
K84	CCCCCCCC\C=C/CCCCCCCC(=O)c1nnc(o1)-c1ccccn1
BG2	Nc1nc2n([C@@H]3O[C@H](CO)[C@@H](O)[C@H]3O)c(Br)nc2c(=O)[nH]1
1EC	N[C@@](CCCO)(CCCC[B-](O)(O)O)C(O)=O
BG6	O[C@@H]1O[C@H](COP(O)(O)=O)[C@@H](O)[C@H](O)[C@H]1O
SHF	CC(=O)CCC(O)=O
1EE	N[C@](CCCC[B-](O)(O)O)(CCN1CCC(O)CC1)C(O)=O
SHH	ONC(=O)CCCCCCC(=O)Nc1ccccc1
1EG	N[C@@H](CCC(O)=O)C(=O)NS(=O)(=O)OC[C@H]1O[C@H]([C@H](O)[C@@H]1O)n1cnc2c1[nH]c(N)nc2=O
SHG	OC[C@H]1O[C@@H](O)[C@H](F)[C@@H](O)[C@@H]1O
1EI	N[C@@H](CCC(O)=O)C(=O)NS(=O)(=O)OC[C@H]1O[C@H]([C@H](O)[C@@H]1O)n1cnc2c1nc[nH]c2=O
SHI	N[C@@H](Cc1conc1O)C(O)=O
1EN	Fc1ccccc1Oc1cccn2c(nnc12)C1(CC1)c1ccc(Cl)cc1
1EO	O[C@@]12CC[C@@](CC1)(C2)c1nnc2c(Oc3ccccc3F)cccn12
1F1	OC(=O)c1ccc2cc[nH]c2c1
SHR	N[C@@H](CCCCN[C@@H](CCC(O)=O)C(O)=O)C(O)=O
1EQ	Clc1ccc(cc1)C1(CC1)c1nnc2c(cccn12)C1CC1
BGD	NC(=O)[C@H](Cc1ccc(cc1)C(F)(F)P(O)(O)=O)NC(=O)[C@H](Cc1ccc(cc1)C(F)(F)P(O)(O)=O)NC(=O)[C@H](CCC(O)=O)NC(=O)c1ccccc1
BGC	OC[C@H]1O[C@@H](O)[C@H](O)[C@@H](O)[C@@H]1O
JWT	CN(c1c(N)n(Cc2ccccc2)c(=O)[nH]c1=O)S(=O)(=O)c1ccc(F)cc1
BGN	CCCC(=O)N[C@H]1[C@H](O)O[C@H](CO)[C@@H](O)[C@@H]1O
SIA	CC(=O)N[C@@H]1[C@@H](O)C[C@@](O)(O[C@H]1[C@H](O)[C@H](O)CO)C(O)=O
BGO	CNc1ccccc1C(=O)O[C@@H]1[C@@H](CO[P@@](O)(=O)OP(O)(O)=O)O[C@H]([C@@H]1O)n1cnc2c1nc(N)[nH]c2=O
BGT	CC(C)(C)OC(=O)[C@@H](N)CCC(N)=O
SID	CO[C@@]1(C[C@H](O)[C@@H](NC(C)=O)[C@@H](O1)[C@H](O)[C@H](O)CSC(C)=O)C(O)=O
SIM	CCC(C)(C)C(=O)O[C@H]1C[C@@H](C)C=C2C=C[C@H](C)[C@H](CC[C@@H](O)C[C@@H](O)CC(O)=O)[C@@H]12
SIL	CC1(C)OC[C@H](CO[P@](O)(=O)CCCCC=C)O1
SIO	CO[C@@]1(C[C@H](OC(C)=O)[C@@H](NC(C)=O)[C@@H](O1)[C@H](O)[C@H](O)COC(C)=O)C(O)=O
9VU	Cc1ccc2NC(=O)[C@](O)(CC(=O)c3ccc4OCOc4c3)c2c1Br
9W7	CCc1cc(O)c(Oc2ccc(cc2Cl)[N+]([O-])=O)cc1F
SIN	OC(=O)CCC(O)=O
BHA	Nc1ccc(C(O)=O)c(O)c1
BHC	OC(=O)c1c(C(O)=O)c(C(O)=O)c(C(O)=O)c(C(O)=O)c1C(O)=O
SIR	C[C@]1(CC(O)=O)[C@H](CCC(O)=O)C2=CC3N4C(C=c5c(CC(O)=O)c(CCC(O)=O)c6=Cc7c(CCC(O)=O)c(CC(O)=O)c8C=C1N2[Co@@++]4(n78)n56)=C(CCC(O)=O)[C@]3(C)CC(O)=O
BHE	CCCCCCCCO[C@@H]1O[C@H](CO)[C@H](O)[C@H](O)[C@H]1O[C@@H]1O[C@@H](C)[C@@H](O)[C@@H](O)[C@@H]1O
BHG	CCCCCCO[C@@H]1O[C@H](CO)[C@H](O)[C@H](O)[C@H]1O
K9P	CCCCCC(=O)N1C[C@@H](C)c2c1cc(O)c1ccccc21
BHK	OCC(=O)C[C@@H](Cc1ccccc1)C(O)=O
BHN	OC(=O)CN(CCN(CC(O)=O)Cc1ccccc1O)Cc1ccccc1O
BHR	OC(=O)CN(CCN(CC(O)=O)Cc1cccc(O)c1O)Cc1ccccc1O
BHT	OS(=O)(=O)c1ccc(cc1)[NH+]=C1C=CC(C=C1)=C(c1ccc(Nc2cccc(c2)S(O)(=O)=O)cc1)c1ccc(Nc2cccc(c2)S(O)(=O)=O)cc1
BHY	C[C@@H](CNS(C)(=O)=O)c1ccc(cc1)-c1ccc(cc1)[C@@H](C)CNS(C)(=O)=O
BHX	OC(=O)CC[C@H](C[P@](O)(=O)CCC(O)=O)C(O)=O
BHZ	OC(=O)CN(CCN(CC(O)=O)Cc1ccccc1O)Cc1ccccc1
1H1	CCOC(=O)C[C@H](O)CC#N
1GP	OC[C@H](O)COP(O)(O)=O
BIB	C[C@@H](CN)C([O-])=O
SK2	CNC(=O)[C@@H]1Cc2ccc(NS(O)(=O)=O)cc2CN1C(=O)OCc1ccccc1
BIA	Oc1cc(cc(c1O)[N+]([O-])=O)C(=O)CCN1CCN(CC1)c1cccc(c1)C(F)(F)F
SK7	Cc1c(C=C(CO)CO)n(C)c(=O)[nH]c1=O
BIE	Oc1ccc(C(=O)c2ccccc2)c(c1O)[N+]([O-])=O
BIH	OS(=O)(=O)c1ccc2cc(ccc2c1)S(O)(=O)=O
BIG	CCCCSC[C@H]1CN(Cc2c[nH]c3c(N)ncnc23)C[C@@H]1O
1GW	OC[C@H]1O[C@H](O[P@@](O)(=O)O[P@@](O)(=O)OC[C@H]2O[C@H]([C@H](O)[C@@H]2O)n2cc(-c3ccc(C=O)s3)c(=O)[nH]c2=O)[C@H](O)[C@@H](O)[C@H]1O
BIK	OC(=O)c1cc2cc(O)ccc2cc1O
BIN	CC[n+]1c(C)c(C(=O)OC(C)C)c(-c2ccccc2Cl)c(C(O)=O)c1C(O)=O
SKA	Clc1ccc2CCNCc2c1Cl
BIP	OC(=O)[C@H](CI)Cc1ccccc1
BIO	C[C@@H](O)[C@@H](O)c1cnc2nc(N)[nH]c(=O)c2n1
BIT	Cc1ccc2N=C3N(CC[C@@]3(O)C(=O)c2c1)c1ccccc1
BIS	Nc1ncnc2n(cnc12)[C@@H]1O[C@H](CO[P@](O)(=O)O[P@@](O)(=O)C(F)(F)CCCC(F)(F)P(O)(O)=O)[C@@H](O)[C@H]1O
SKF	NS(=O)(=O)c1ccc2CCNCc2c1
BIX	N[C@@H](CC[P@@](O)(=O)C[C@@H](CCC(O)=O)C(O)=O)C(O)=O
SKK	Cc1cc2ncc(cn2n1)C(=O)NCC(C)(C)NCC(=O)N1CCC[C@H]1C#N
SKM	O[C@@H]1CC(=C[C@@H](O)[C@H]1O)C(O)=O
JZG	Cn1c(c(-c2cn(CCC(=O)Nc3ccc(cc3)-c3ccccc3)nn2)c2cc(C(O)=O)c(O)cc12)-c1ccccc1
1HR	OC(=O)[C@H]1C[C@@H]1C(=O)c1ccc(Cl)c(Cl)c1
9XZ	Cn1nnc(n1)-c1cc(cnc1N)-c1ccsc1
1HS	C[C@H](O)CSCCS(O)(=O)=O
JZM	Nc1nc(N)c2c(Sc3ccc(Cl)cc3)cccc2n1
1HV	CNC(=O)c1ccc(cc1)-n1nc(-c2ccc(cc2)C(=O)NCCCN)c2ccccc12
SKY	OC[C@H]1O[C@H]([C@H](O)[C@@H](O)[C@@H]1O)n1cc(nn1)-c1ccc2ccccc2c1
1HZ	Nc1ncnc2n(cnc12)[C@@H]1O[C@H](CNS(=O)(=O)CCc2cccc(O)c2O)[C@@H](O)[C@H]1O
SKZ	C=C1O[Fe]2345ON1CCCNC(=O)CC(CC(=O)NCCCN(O2)C(=C)O3)(O4)C(=O)O5
BJM	N[C@H](C(=O)N1[C@H]2C[C@H]2C[C@H]1C=N)[C@]12C[C@H]3C[C@H](C[C@](O)(C3)C1)C2
JZU	Nc1ncnc2n(cnc12)[C@@H]1O[C@H](CNS(N)(=O)=O)[C@@H](O)[C@H]1O
SLB	CC(=O)N[C@@H]1[C@@H](O)C[C@](O)(O[C@H]1[C@H](O)[C@H](O)CO)C(O)=O
BJZ	CN1C(=O)N(C(=O)[C@]11CN(C[C@H]1c1ccc(cc1)C#N)c1ccc(cn1)C(O)=O)c1cc(Cl)cc(Cl)c1
SLM	CC(=O)N[C@@H]1[C@@H](O)C[C@](O)(O[C@H]1[C@H](O)[C@H](O)CO)C(N)=O
SLP	OC(=O)CC[SeH]
9Z8	SCC(=O)NCCCCCC(=O)Nc1ccccc1
1J1	N[C@@H](CCCCNC(=O)[C@H]1CCC=N1)C(O)=O
1IP	NC(=O)C[C@H](NC(=O)CP(O)(O)=O)C(O)=O
1IQ	CC(C)[C@@]1(C)N=C(NC1=O)c1nc2ccccc2cc1C(O)=O
BKA	CCCCC(=O)CC(O)=O
BKE	COc1ccc(cc1)-n1cc(-c2ccccc2)c2c1nc[nH]c2=O
SLU	Nc1ncnc2n(cnc12)[C@@H]1O[C@H](COS(=O)(=O)NC(=O)c2csc(n2)-c2nc3ccc(O)cc3s2)[C@@H](O)[C@H]1O
SLZ	NCCSC[C@H](N)C(O)=O
BKI	Brc1ccc(cc1)-c1cn(-c2ccccc2)c2nc[nH]c(=O)c12
SMB	CC[C@H](C)C(O)=O
BL2	CC(C)C[C@H](NC(=O)OC(C)(C)C)C(O)=O
BKS	Clc1ccc(cc1)-c1cn(-c2ccccc2)c2nc[nH]c(=O)c12
BL4	Cc1cccc2N=C3N(CC[C@@]3(O)C(=O)c12)c1ccccc1
BKV	Brc1ccc(cc1)-n1cc(-c2ccccc2)c2c1nc[nH]c2=O
BL7	O[C@@]12CCN(C1=Nc1ccccc1C2=O)c1ccccc1
BL6	Cc1ccc2C(=O)[C@]3(O)CCN(C3=Nc2c1)c1ccccc1
9ZT	COc1ccc(C[C@@H]2C(=O)[C@@H](O)[C@H](O)C[C@]2(O)C(O)=O)cc1
SN0	CCC[C@H](NC(=O)CCC(O)=O)C(O)=O
1JN	COc1ccc(Cn2cnc3cc4CCCc4cc23)cc1C
SMN	O[C@H](C(O)=O)c1ccccc1
BLA	CC1=C(C=C)\C(NC1=O)=C\C1=N\C(=C/c2[nH]c(\C=C3/NC(=O)C(C=C)=C3C)c(C)c2CCC(O)=O)\C(CCC(O)=O)=C1C
1JT	COc1ccc(Cn2cnc3cc4CCCCc4cc23)cc1C
1K5	OC(=O)Cn1c2ccccc2c(=O)c2ccccc12
1JU	C(c1ccc2OCOc2c1)n1cnc2cc3CCCCc3cc12
1K9	FC(F)(F)c1cccc(NC(=O)Nc2cc(ccc2-c2ccsc2)S(=O)(=O)NC2CC2)c1
BM0	CCCCn1cc[n+](C)c1
BLQ	OC(=O)CCNC(=O)c1ccc(N\N=C2/C=CC(=O)C(=C2)C(O)=O)cc1
1KA	OCCOCC=O
BLP	Cc1ncc(COP(O)(O)=O)c(CNNC(=O)CNC(=O)c2ccccc2[N+]([O-])=O)c1O
SNA	NC(=O)[C@@H](CS)NC(=O)CCCCCNC(=O)[C@H](Cc1ccc(cc1)C(F)(F)P(O)(O)=O)NC(=O)[C@@H](CC(O)=O)NC(=O)Cc1ccc(cc1)C(F)(F)P(O)(O)=O
BM4	CC[C@]1(CCCCN(CCCCCCCCCN2CCCC[C@@](CC)(C2)c2cccc(O)c2)C1)c1cccc(O)c1
SND	NC(=S)c1ccc[n+](c1)[C@@H]1O[C@H](CO[P@@]([O-])(=O)O[P@](O)(=O)OC[C@H]2O[C@H]([C@H](O)[C@@H]2O)n2cnc3c(N)ncnc23)[C@@H](O)[C@H]1O
BM3	CC(=O)N[C@@H]1[C@@H](O)O[C@H](CO)[C@@H](O)[C@@H]1O
BM7	CC(=O)N[C@@H]1[C@H](O)O[C@H](CO)[C@@H](O)[C@@H]1O
1KH	OC(O)[C@H](O)[C@@H](O)[C@H](O)C[As](O)(O)=O
SNI	OC[C@H]1O[C@H]([C@H](O)[C@@H]1O)n1cnc2c1nc[nH]c2=[Se]
T01	OC(=O)CC[C@H](N[P@@](O)(=O)OC[C@H](NC(=O)CC[C@H](NC(=O)c1ccc(F)cc1)C(O)=O)C(O)=O)C(O)=O
SNO	[O-][N+](=O)c1ccc(cc1)[C@H]1CO1
SO3	[O-]S([O-])=O
SO2	O=S=O
BMA	OC[C@H]1O[C@@H](O)[C@@H](O)[C@@H](O)[C@@H]1O
T05	Cc1cccc(Oc2cc(ccc2C(O)=O)S(=O)(=O)N2CCC[C@@H](C2)n2cc(C)c(=O)[nH]c2=O)c1
BMD	CCCC(N)=O
SO4	[O-]S([O-])(=O)=O
T04	OC(=O)CC[C@@H](NC(=O)c1cc(CNc2ccc(\C=C3/SC(=S)NC3=O)cc2)ccc1F)C(O)=O
BME	OCCS
SNW	NC(=O)CC[C@H](NC[C@@]1(O)OC[C@@H](O)[C@@H](O)[C@@H]1O)C(O)=O
SNY	COc1cc(\C=C\C=O)cc(OC)c1O
BN1	Cn1nnc(n1)-c1onc(O)c1C[C@@H](N)C(O)=O
BN3	OC(=O)CCCOc1ccc(NC(=O)NC(=O)c2ccc(Cl)cc2Cl)c(Cl)c1
BN2	OC(=O)CCCCCCOc1c(Cl)cc(NC(=O)NC(=O)c2ccccc2Cl)cc1Cl
BN5	Cc1c(NC(=O)NC(=O)c2ccc(Cl)cc2Cl)cccc1OCCCCC(O)=O
SOE	OC[C@@]1(O)OC[C@H](O)[C@@H](O)[C@@H]1O
BN4	Cc1c(C)c(OCCCC(O)=O)ccc1NC(=O)NC(=O)c1ccc(Cl)cc1Cl
SOG	CCCCCCCCS[C@@H]1O[C@H](CO)[C@@H](O)[C@H](O)[C@H]1O
1LF	CNc1nc(C)nc(n1)N1CCC(CC1)C(=O)NCc1ccccc1C(F)(F)F
SOF	CCN1CCN(CC1)C1CCN(CC1)C(=O)COc1ccc(cc1)-c1ccccc1
1LG	Clc1cc(Cl)c(cc1C(=O)Nc1sc2CCCCc2c1C#N)S(=O)(=O)N1CCOCC1
BMX	CC(=O)N[C@@H]1[C@@H](O)O[C@H](COP(O)(O)=O)[C@@H](O)[C@@H]1O
SOL	OC[C@H](O)[C@@H](O)[C@H](O)C(=O)CO
T11	N[C@@H](Cc1ccc(cc1)C1(NN1)C(F)(F)F)C(O)=O
1LR	OC(=O)c1cccc(NC(=O)c2ccccc2)c1O
SOR	OC[C@H](O)[C@@H](O)[C@H](O)[C@H](O)CO
T13	COc1ccc(NS(=O)(=O)c2c(F)c(F)c(F)c(F)c2F)cc1F
SP5	CC(=O)NCCCNCCCCNCCCN
SP8	C[C@@H](CCNCCCCN)NC(=O)c1ccccc1
BNG	CCCCCCCCCO[C@@H]1O[C@H](CO)[C@@H](O)[C@H](O)[C@H]1O
BNF	O=CNCc1ccccc1
SP7	C[C@@H](CCNCCCCN)NC(C)=O
SP9	C[C@H](CCNCCCCN)NC(=O)c1ccccc1
SPD	NCCCCNCCCN
T1D	COc1ccc(cc1N1CC(=O)NS1(=O)=O)-c1ccccc1
T1C	C[NH+](C)[C@H]1[C@@H]2C[C@@H]3Cc4c(cc(NC(=O)CNC(C)(C)C)c(O)c4C(=O)C3=C(O)[C@]2(O)C(=O)C(C(N)=O)=C1O)[NH+](C)C
BO3	OB(O)O
1MC	Cn1ccc(N)nc1=O
SPF	COc1cc(\C=C\C(=O)SCCNC(=O)CCNC(=O)[C@]2(O)[C@H](O[P@@](O)(=O)O[P@](O)(=O)OC[C@H]3O[C@H]([C@@H](O)[C@@H]3OP(O)(O)=O)n3cnc4c(N)ncnc34)C2(C)C)cc(OC)c1O
1MD	CN(C)C(=O)CN1Cc2nc(C)c(CN)c(c2C1=O)-c1ccc(Cl)cc1Cl
BNT	CC(C)C1=C(Br)C(=O)C(C)=C(Br)C1=O
SPJ	C[C@@H](N)CCNCCCCNCC[C@@H](C)N
BNX	OC[C@H]1O[C@@H](O)[C@H](OP(O)(O)=O)[C@@H](O)[C@@H]1O
C09	CCOCc1nc2c(N)nc3ccccc3c2[nH]1
BNZ	c1ccccc1
1MM	COC(=O)c1ccccc1S(=O)(=O)NC(=O)Nc1nc(C)nc(OC)n1
SPM	NCCCNCCCCNCCCN
T1P	OC[C@@H](O)[C@@H](O)[C@H](O)Cn1c2[nH]c(=O)[nH]c(=O)c2n(CCCOP(O)(O)=O)c1=O
SPR	CO[C@H]1[C@H](O)CC(=O)O[C@H](C)C\C=C\C=C\[C@H](O[C@H]2CC[C@@H]([C@@H](C)O2)N(C)C)[C@H](C)C[C@H](CC=O)[C@@H]1O[C@@H]1O[C@H](C)[C@@H](O[C@H]2C[C@@](C)(O)[C@@H](O)[C@H](C)O2)[C@@H]([C@H]1O)N(C)C
C0A	CNC(=O)[C@H](Cc1ccc(c(Br)c1)C(F)(F)P(O)(O)=O)NS(C)(=O)=O
1N2	O=C1CCC(=O)N1CCN1C(=O)CCC1=O
T22	Cn1c(=O)cc(N2CCC[C@@H](N)C2)n(Cc2ccccc2C#N)c1=O
BOA	Oc1nc(Br)nc2nc[nH]c12
1N4	CCCc1cnn(O)c1[C@@H](N)C(O)=O
1MS	Cc1ccnc(NC(=O)NS(=O)(=O)c2ccccc2[N+]([O-])=O)n1
SPV	OC(=O)C(=O)CS(O)(=O)=O
C0E	OC(=O)C(\O)=C(\F)/C=C/C(=O)c1ccc(F)cc1
T26	OC(=O)CC[C@@H](NC(=O)c1cccc(NCc2ccc(\C=C3/SC(=S)NC3=O)cc2)c1)C(O)=O
1N7	C[C@H](CCC(=O)NCCC[N+](C)(C)C[C@H](O)CS(O)(=O)=O)[C@H]1CC[C@H]2[C@@H]3[C@H](O)C[C@@H]4C[C@H](O)CC[C@]4(C)[C@H]3C[C@H](O)[C@]12C
BOG	CCCCCCCCO[C@@H]1O[C@H](CO)[C@@H](O)[C@H](O)[C@H]1O
SPZ	C[C@H](N)CCNCCCCNCC[C@H](C)N
KA5	COc1ccc(OC)c(CNc2ccc3nc(N)nc(N)c3c2Cl)c1
C0K	CN(O)C(=O)CC[C@@H](c1ccc(F)c(F)c1)P(O)(O)=O
C11	CCCCCCCCCCCP(=O)OCCCC
BP1	Brc1ncnc2nc[nH]c12
C0R	C[C@]12C[C@H](O)[C@H]3[C@@H](CCC4=CC(=O)CC[C@]34C)[C@@H]1CC[C@@H]2C(=O)CO
C13	Clc1cc(Cl)cc(CNCCCNC(=O)Nc2ccccc2)c1
BP5	N[C@@H](Cc1ccc(nc1)-c1ccccn1)C(O)=O
C15	CCCCCCCCCCCC[N+](C)(C)CCCS(O)(=O)=O
C0T	COC(=O)NC1=C2[C@@H](O[C@@H]3O[C@H](C)[C@@H](NO)[C@H](O)[C@H]3O)C#C\C=C/C#C[C@](O)(CC1=O)\C2=C\CSSSC
T2D	O=C1CN(c2ccccc2)S(=O)(=O)N1
1ND	FC(F)(F)c1nn(c2CCCCc12)-c1ccc(cc1)C(=O)N1CCCC1
C14	CCCCCCCCCCCCCC
C17	Clc1cccc(COc2ccc3c(C=O)cc(=O)oc3c2)c1
1NE	CN(C)C(=O)c1ccc(cc1)-n1nc(c2CCCCc12)C(F)(F)F
1NF	Fc1cc(ccc1CN1CCCC1=O)-n1nc(c2CCCCc12)C(F)(F)F
1NG	FC(F)(F)c1nn(c2CCCCc12)-c1ccc(CC(=O)N2CCCC2)cc1
C18	CNCc1cc(=O)oc2cc(OCc3cccc(Cl)c3)ccc12
1NM	COc1ccc(cc1OCCF)-c1nc(CSc2nc(N)cc(N)n2)cs1
T30	CC(C)n1c(nnc1C1(CC1)c1ccc(F)cc1)-c1ccc(OC(F)(F)F)cc1
1NN	CCc1sc(nc1CSc1nc(N)cc(N)n1)-c1ccc(OC)c(OCCF)c1
KAI	CC(=C)[C@H]1CN[C@@H]([C@H]1CC(O)=O)C(O)=O
C1A	Cc1cc(CSC(=N)NC(N)=N)c(C)cc1CSC(=N)NC(N)=N
1NO	COc1ccc(cc1OCCF)-c1nc(CSc2nc(N)cc(N)n2)c(C)s1
T2P	OC[C@@H](O)[C@H](O)[C@@H](O)Cn1c2[nH]c(=O)[nH]c(=O)c2n(CCCOP(O)(O)=O)c1=O
SR1	CSC[C@H]1O[C@H](O)[C@H](O)[C@@H]1O
1NP	Oc1cccc2ccccc12
1NQ	CCNC(=O)c1ccc(s1)C(=O)NCCC1CCN(CC1)c1ncnc2cc(sc12)C(N)=O
SQS	CCCCCCCCCCCCC\C=C\[C@@H](O)[C@@H](N)CO
1NR	CC(C)(C)C(=O)NCCC1CCN(CC1)c1ncnc2cc(sc12)C(N)=O
203	O=C1NS(=O)(=O)Nc2nc[nH]c12
1NS	CS(=O)(=O)NCCC1CCN(CC1)c1ncnc2cc(sc12)C(N)=O
C1E	OC(=O)C(\O)=C(\Cl)/C=C/C(=O)c1ccccc1
KAM	C[C@H](NCc1c(COP(O)(O)=O)cnc(C)c1O)C(=O)CCCCCC(O)=O
BPG	OCCCCn1cnc2c1nc(Nc1ccccc1)[nH]c2=O
SR7	O=C(Nc1ccccc1-c1cn2c(CN3CCNCC3)csc2n1)c1cnc2ccccc2n1
KAN	NC[C@H]1O[C@H](O[C@@H]2[C@@H](N)C[C@@H](N)[C@H](O[C@H]3O[C@H](CO)[C@@H](O)[C@H](N)[C@H]3O)[C@H]2O)[C@H](O)[C@@H](O)[C@@H]1O
KAP	C[C@H](N)C(=O)CCCCCC(O)=O
BPM	OP(O)(=O)Oc1ccc(Cc2ccc(OP(O)(O)=O)cc2)cc1
SRA	Nc1ncnc2n(cnc12)[C@@H]1O[C@H](COP(O)(O)=S)[C@@H](O)[C@H]1O
C21	OC(=O)c1cccs1
T3A	OCC(CO)(CO)NCCCS(O)(=O)=O
BPS	O[S@@](=O)c1ccccc1-c1ccccc1
BPR	OB(O)[C@@H]1CCCN1C(=O)[C@@H]1CCCN1
T3F	C[C@H]1O[C@H](O[P@](O)(=O)O[P@@](O)(=O)OC[C@H]2O[C@H](C[C@@H]2O)n2cc(C)c(=O)[nH]c2=O)[C@H](O)[C@@H](N)[C@H]1O
20G	SCCCC(=O)NC1CCN(CC1)C(=O)COc1ccc(Cl)cc1Cl
BPY	Oc1cccc(c1O)-c1ccccc1
20H	SCCNC(=O)C1CCN(CC1)C(=O)COc1ccc(Cl)cc1Cl
C29	CN1CCOc2cc(ccc12)C(O)=O
BPX	OC(=O)[C@H](Cc1ccccc1)CC(O)(O)C[N+]([O-])=O
T3P	Cc1cn([C@H]2C[C@H](OP(O)(O)=O)[C@@H](CO)O2)c(=O)[nH]c1=O
KBG	OC[C@H]1O[C@@H](O)C(=O)[C@@H](O)[C@@H]1O
SRO	NCCc1c[nH]c2ccc(O)cc12
SS2	C[C@@H](O)c1ccccc1
T3Q	C[C@H]1O[C@H](O[P@@](O)(=O)O[P@](O)(=O)OC[C@H]2O[C@H](C[C@@H]2O)n2cc(C)c(=O)[nH]c2=O)[C@H](O)[C@@H](N)[C@@H]1O
SRT	O[C@@H]([C@@H](O)C(O)=O)C(O)=O
213	OP(O)(=O)c1cccc(c1)-c1ccc(C[C@@](Cc2ccc(cc2)C(F)(F)P(O)(O)=O)(c2ccccc2)n2nnc3ccccc23)cc1
20S	CCCCCCCC(=O)OC[C@H]1O[C@H](O[C@]2(CO)O[C@H](CO)[C@@H](O)[C@@H]2O)[C@H](O)[C@@H](O)[C@@H]1O
214	Cc1ccc2cc(cc(c2n1)P(O)(O)=O)-c1ccc(C[C@@](Cc2ccc(cc2)C(F)(F)P(O)(O)=O)(c2ccccc2)n2nnc3ccccc23)cc1
KBK	COc1ccc(cc1)[C@H](OCC(=O)N(C)O)P(O)(O)=O
1OT	N[C@@H](c1ccc(cc1)-n1cccn1)P(O)(O)=O
C2F	CN1[C@@H](CNc2ccc(cc2)C(=O)N[C@@H](CCC(O)=O)C(O)=O)CNc2nc(N)[nH]c(=O)c12
C2E	Nc1nc2n(cnc2c(=O)[nH]1)[C@@H]1O[C@@H]2CO[P@@](O)(=O)O[C@@H]3[C@@H](CO[P@@](O)(=O)O[C@H]2[C@H]1O)O[C@H]([C@@H]3O)n1cnc2c1nc(N)[nH]c2=O
T46	C[C@H]1O[C@H](O[P@](O)(=O)O[P@@](O)(=O)OC[C@H]2O[C@H](C[C@@H]2O)n2cc(C)c(=O)[nH]c2=O)[C@H](O)[C@@H](O)C1=O
SS9	NCCCNCCCCCS
SS8	OC(=O)c1cc2occ(\C=C/c3ccccc3)c2[nH]1
1P8	Brc1ccc2CC(=O)Nc2c1
C2G	Nc1ccn([C@@H]2O[C@H](CO[P@@](O)(=O)O[P@@](O)(=O)OC[C@@H](O)CO)[C@@H](O)[C@H]2O)c(=O)n1
20X	OC[C@H]1O[C@@H](NC(=S)N\N=C\c2ccc(F)cc2)[C@H](O)[C@@H](O)[C@@H]1O
20Y	CC(=O)Nc1ccc(cc1)C(=O)Nc1cc(ccc1N)-c1cccs1
C2N	N[C@H](CCl)C(O)=O
BQN	FC(F)(F)c1c(Sc2ccccc2OCc2cccnc2)ccc(\C=C\C(=O)N2CCOCC2)c1C(F)(F)F
C2M	Cc1nc(N)nc(N)c1-c1ccc(Cl)c(Cl)c1
BQM	Nc1cccc(Sc2ccc(\C=C\C(=O)N3CCOCC3)c(c2C(F)(F)F)C(F)(F)F)c1
SSA	N[C@@H](CO)C(=O)NS(=O)(=O)OC[C@H]1O[C@H]([C@H](O)[C@@H]1O)n1cnc2c(N)ncnc12
BR1	O[C@@H](CCCCCCc1ccccc1)c1ncc(o1)-c1ccc(CBr)cn1
C2R	Nc1c(ncn1[C@@H]1O[C@H](COP(O)(O)=O)[C@@H](O)[C@H]1O)C(O)=O
SSC	OC(=O)C[C@@H]1CC[C@H](N1)C(O)=O
SSB	CCCC[C@H]1CC[S@](=O)C1
1PB	C(Cc1ccccc1)\C=C\c1ccccc1
21C	CCS(=O)(=O)NC1CCN(CC1)C(=O)CNc1cc(Cl)c(Cl)cc1O
1PE	OCCOCCOCCOCCOCCO
21F	CCS(=O)(=O)NC1CCN(CC1)C(=O)CNc1cc(I)c(Cl)cc1OC
T4F	CC1(C)[C@@H]2CC[C@@]1(C)[C@H](C2)NC(=O)[C@H](CC1CCCCC1)NS(=O)(=O)N[C@@H](CCCCN)C(O)=O
1PG	COCCOCCOCCOCCOCCO
SSI	OC[C@H](CCP(O)(O)=O)NCc1c[nH]c2c1nc[nH]c2=O
T4K	C[C@H]1O[C@H](O[P@@](O)(=O)O[P@@](O)(=O)OC[C@H]2O[C@H](C[C@@H]2O)n2cc(C)c(=O)[nH]c2=O)[C@H](O)[C@@H](O)[C@@H]1\N=C\c1c(COP(O)(O)=O)cnc(C)c1O
1PJ	COc1ccc(cc1)C1(CC1)C(O)=O
21J	CCS(=O)(=O)NC1CCN(CC1)C(=O)COc1c2OC(C)(C)Oc2c(Cl)cc1Cl
1PK	Nc1nc2cccc3cccc([nH]1)c23
21K	CCS(=O)(=O)NC1CCN(CC1)C(=O)CNc1ccc(Cl)cc1Cl
21M	CCS(=O)(=O)NC1CCN(CC1)C(=O)COc1ccc(Cl)cc1Cl
SSN	OC(=O)CCC=O
21N	OC[C@H]1O[C@@H](NC(=S)N\N=C\c2ccc(cc2)C(F)(F)F)[C@H](O)[C@@H](O)[C@@H]1O
T4P	OC[C@@H](O)[C@H](O)[C@H](O)Cn1c2[nH]c(=O)[nH]c(=O)c2n(CCCOP(O)(O)=O)c1=O
1PQ	COc1cc(N[C@@H](C)CCCN)c2ncccc2c1
21R	CCc1cc(Cl)c(Cl)cc1NCC(=O)N1CCC(CC1)NS(=O)(=O)CC
223	Nc1ncnc2c(CN3C[C@H](O)[C@@H](CO)C3)c[nH]c12
C3B	Nc1ccn([C@@H]2O[C@H](CO)[C@@H](O)[C@H](O)[C@H]2O)c(=O)n1
BRB	OCc1ccc(Br)cc1
1PS	[O-]S(=O)(=O)CCC[n+]1ccccc1
21S	CCS(=O)(=O)NC1CCN(CC1)C(=O)CNc1c(Cl)cc(Cl)c2nsnc12
21T	CC(C)(C)c1c(cnn1-c1ccc(cc1)C(O)=O)C(=O)N[C@H]1[C@H]2C[C@@H]3C[C@@H](C[C@H]1C3)C2
SST	OC[C@H](O)C(O)[C@@H](O)CO
T55	CC(C)CCCCCCC(O)=O
T57	OC(=O)CC[C@H](N[P@@](O)(=O)OCCC[C@H](NC(=O)CC[C@H](NC(=O)CCCCCNC(=O)c1ccc(F)cc1)C(O)=O)C(O)=O)C(O)=O
21V	Nc1nc(=O)c2C[C@H](CCc3ccc(cc3)C(=O)N[C@@H](CCC(O)=O)C(O)=O)CNc2[nH]1
1Q8	OCNC(=O)c1ccccc1
21W	O=C(NCc1ccc(CNCc2ncc[nH]2)cc1)c1csc2nc[nH]c(=O)c12
1Q9	CCOc1c(C)cc(C)cc1CNc1nnn[nH]1
21X	NCc1ccc(CNC(=O)c2csc3nc[nH]c(=O)c23)cc1
229	OC[C@@H](O)[C@@H](CO)NCc1c[nH]c2c1nc[nH]c2=O
BRH	N[C@@H](Cc1onc(O)c1Br)C(O)=O
21Y	CCC(=O)N1CCN(CC1)C(=O)CNc1cc(Cl)c(Cl)cc1OC
KCT	OC(=O)[C@H]1NC(=O)c2c1c1c3ccccc3[nH]c1c1[nH]c3ccccc3c21
T5A	Cc1cn([C@H]2C[C@H](O)[C@@H](CO[P@](O)(=O)O[P@@](O)(=O)O[P@](O)(=O)O[P@](O)(=O)O[P@@](O)(=O)OC[C@H]3O[C@H]([C@H](O)[C@@H]3O)n3cnc4c(N)ncnc34)O2)c(=O)[nH]c1=O
22A	OCC(CO)NCc1c[nH]c2c1nc[nH]c2=O
BRP	OCC(Br)=C
1QB	CC(=O)NC1=CCC2=C(CC=C2)C1
BS3	[Bi+3]
1QC	CCCc1sc(nc1CSc1nc(N)cc(N)n1)-c1ccc(OC)c(OCCNS(C)(=O)=O)c1
22C	CCC(=O)N1CCN(CC1)C(=O)COc1ccc(Cl)cc1Cl
T5F	NCCCC[C@H](NS(=O)(=O)N[C@@H](CC1CCCCC1)C(=O)NC12CC3CC(CC(C3)C1)C2)C(O)=O
STE	CCCCCCCCCCCCCCCCCC(O)=O
STH	N[C@H]1Oc2ccccc2[C@H](O)S1
BRV	Nc1c(Br)c(C(O)=O)c(Br)c(C(O)=O)c1Br
22H	C[C@@H](O[C@@H]([C@H](O)[C@H](O)COP(O)(O)=O)[C@H](CO)NC(C)=O)C(O)=O
T5J	Cc1ccc(Nc2cc(C)c3c(O)cccc3n2)cc1F
STI	CN1CCN(Cc2ccc(cc2)C(=O)Nc2ccc(C)c(Nc3nccc(n3)-c3cccnc3)c2)CC1
STL	Oc1ccc(\C=C\c2cc(O)cc(O)c2)cc1
22J	OC(=O)C(=O)\C=C\[C@@H](F)C(=O)c1ccccc1F
T5K	C[C@H]1O[C@H](O[P@](O)(=O)O[P@@](O)(=O)OC[C@H]2O[C@H](C[C@@H]2O)n2cc(C)c(=O)[nH]c2=O)[C@H](O)[C@@H](O)[C@H]1\N=C\c1c(COP(O)(O)=O)cnc(C)c1O
BRZ	CC(C)(O)[C@@H]1Cc2cc3cc(c(=O)oc3cc2O1)C(C)(C)C=C
22L	O=c1[nH]cnc2scc(-c3ccccc3)c12
KDF	OC[C@H]1O[C@](O)(C[C@@H]1O)C(O)=O
T5P	OC[C@@H](O)[C@@H](O)[C@@H](O)Cn1c2[nH]c(=O)[nH]c(=O)c2n(CCCOP(O)(O)=O)c1=O
KDG	OC[C@@H](O)[C@@H](O)CC(=O)C(O)=O
1R0	CCc1nc(N)nc(N)c1C#CCc1cc(OC)cc(c1)-c1cccc2cnccc12
22O	OC[C@H]1O[C@@H](NC(=S)N\N=C\c2cccc(Br)c2)[C@H](O)[C@@H](O)[C@@H]1O
1R1	CCCCCCCCCCCCCCCCO[P@@](O)(=O)CCCN=[N+]=[N-]
C4B	OC[C@H]1O[C@H]([C@H](O)[C@@H](O)[C@@H]1O)n1c(=O)[nH]c(=O)[nH]c1=O
1R2	OC(=O)c1cc(O)cc(Oc2cccc(c2)[N+]([O-])=O)c1
1QQ	CC[C@H](C)C(=O)C(O)=O
STT	CC1=SC(=S)N(CCS(O)(=O)=O)C1=O
22S	OC[C@H]1O[C@@H](NC(=S)N\N=C\c2ccccc2Cl)[C@H](O)[C@@H](O)[C@@H]1O
234	COC(=O)c1c(O)cccc1OC\C=C\c1ccc(F)c(c1)-c1cc(no1)C(O)=O
KDN	OC[C@@H](O)[C@@H](O)[C@@H]1O[C@@](O)(C[C@H](O)[C@H]1O)C(O)=O
235	CC(C)[C@H](NS(=O)(=O)c1ccccc1)[P@@](O)(=O)C[C@H](C(O)=O)c1cccc(CN)c1
STX	CNCC(=O)c1nnc(o1)C(C)(C)C
T5X	Cc1c(CCO[P@](O)(=O)OP(O)(O)=O)sc([n+]1Cc1cnc(C)nc1N)[C@](O)(CO)[C@@H](O)[C@H](O)COP(O)(O)=O
T68	OC[C@H]1O[C@@H](NC(=O)NC(=O)c2ccccn2)[C@H](O)[C@@H](O)[C@@H]1O
KDO	OC[C@@H](O)[C@H]1O[C@](O)(C[C@@H](O)[C@H]1O)C(O)=O
1QW	CCCCCCCCCCCC(=O)OC[C@H](O)CO
SU8	CCCC[C@H](CC(O)=O)C(O)=O
1QX	CCCCCCCCCCCCO[P@](O)(=O)CCCN=[N+]=[N-]
1QY	CCCCCCCCCCCCCCO[P@@](O)(=O)CCCN=[N+]=[N-]
22Y	C[C@@H](Nc1nc(cnc1N)-c1cc(ccc1Cl)C(O)=O)c1ccccc1
C4L	CCCC(=O)N[C@@H](CCO)C(O)=O
1QZ	CCc1nc(N)nc(N)c1C#C[C@@H](C)c1cc(OC)cc(c1)-c1cccc2cnccc12
KE4	Cc1ncc(COP(O)(O)=O)c(CN[C@@H](CN)CCC(O)=O)c1O
SUC	OC[C@H]1O[C@@](CO)(O[C@H]2O[C@H](CO)[C@@H](O)[C@H](O)[C@H]2O)[C@@H](O)[C@@H]1O
T6C	Oc1c(Cl)cc(Cl)cc1Cl
1RB	O[C@@H]1[C@@H](COP(O)(O)=O)O[C@@H]([C@@H]1O)n1cnc2ccccc12
C57	CCN1CCC[C@H]1CNC(=O)c1cc(c(cc1OC)N(C)C)[N+]([O-])=O
C56	CCN1CCC[C@@H]1CNC(=O)c1cc(c(cc1OC)N(C)C)[N+]([O-])=O
T6F	Cc1c(CCO[P@](O)(=O)OP(O)(O)=O)sc([n+]1Cc1cnc(C)nc1N)[C@](O)(CO)[C@@H](O)[C@H](O)[C@H](O)COP(O)(O)=O
BSU	O=C(Nc1ccccc1)Nc1ccccc1
SUH	C[C@@H](CC(O)=O)C(O)=O
BSY	O[Se]([O-])=O
KEE	ONC(=O)[C@@H]1[C@@H]([C@H]1c1ccc(cc1)-c1cnco1)c1ccccc1
SUO	NCCC[C@H](NC(=O)CCC(O)=O)C(O)=O
KEG	O=[W]1234O[W]567(=O)O[W]89(=O)(O1)O[W]1%10%11(=O)O[W]%12%13(=O)(O[W]%14%15(=O)(O1)O[W]1%16%17(=O)O[W]%18(=O)(O[W]%19(=O)(O1)(O5)O[W]15(=O)(O[W]%20(=O)(O[W](=O)(O1)(O%16)(O%14)[O]5%20P([O]268)([O]%17%18%19)[O]%10%12%15)(O9)O%11)O7)(O3)O%13)O4
23N	OC(=O)[C@H](Cc1ccccc1)C[N+]([O-])=O
SV2	Nc1nc(=O)c2ncn(CC(COCP(O)(O)=O)COCP(O)(O)=O)c2[nH]1
C5A	N[C@]1(CC[C@@H](C1)C(O)=O)C(O)=O
SUP	OC[C@H]1O[C@H](O[C@]2(CO)O[C@H](COP(O)(O)=O)[C@@H](O)[C@@H]2O)[C@H](O)[C@@H](O)[C@@H]1O
1RP	NC(=O)c1nc(F)cn([C@@H]2O[C@H](COP(O)(O)=O)[C@@H](O)[C@H]2O)c1=O
T6P	OC[C@H]1O[C@H](O[C@H]2O[C@H](COP(O)(O)=O)[C@@H](O)[C@H](O)[C@H]2O)[C@H](O)[C@@H](O)[C@@H]1O
KEK	C[C@H](\C=C\C(=O)C([O-])=O)C(=O)CCc1ccccc1Cl
23Q	COc1cc2CCN3C[C@@H]([C@@H](N)C[C@H]3c2cc1OC)c1cccc(CF)c1
BTB	OCCN(CCO)C(CO)(CO)CO
C5B	N[C@]1(CC[C@H](C1)C(O)=O)C(O)=O
1S3	OC[C@H]1O[C@@H]2O[P@@](O)(=O)O[C@@H]2[C@@H](O)[C@@H]1O
KEM	C[C@H](\C=C\C(=O)C([O-])=O)C(=O)CC[C@@H]1[C@H]2CC[C@H](O)[C@@]2(C)CCC1=O
1S5	CCCCCCc1cc(=O)c(Oc2ccc(N)cc2C)cn1C
1RT	Nc1nc(=O)[nH]cc1C(O)=O
T6T	OC[C@]1(O)OC[C@@H](O)[C@H](O)[C@@H]1O
BTD	OC[C@H]1O[C@H](C[C@@H]1O)n1cc(-c2ccc(Br)s2)c(=O)[nH]c1=O
C5G	Nc1ccn([C@@H]2O[C@H](CO[P@](O)(=O)O[P@@](O)(=O)O[C@H]3O[C@H](CO)[C@@H](O)[C@H](O)[C@H]3O)[C@@H](O)[C@H]2O)c(=O)n1
SV7	OP(O)(=O)c1ccccc1
KEN	CN(C)C
23V	OC[C@H]1O[C@@H](NC(=S)N\N=C\c2cccc(Cl)c2)[C@H](O)[C@@H](O)[C@@H]1O
1S8	COc1cc2c(Nc3ccc(NC(=O)c4ccccc4)cc3)nc(Cc3ccccc3)nc2cc1O
BTH	CC(=O)[C@H](CC(O)=O)NC(=O)[C@H](CCCCNC(=O)c1ccc(Nc2cnc3ccccc3n2)cc1)c1cccs1
1S9	COc1cc2c(Nc3ccc(NC(=O)c4ccccc4)cc3)ncnc2cc1OCC(O)=O
KEU	N[C@@H]1N[C@H](N)[C@H](CCC[C@H](c2ccc(cc2)C(=O)N[C@@H](CCC(O)=O)C(O)=O)C(O)(O)C(F)(F)F)C(=O)N1
BTL	C[N+](C)(C)CC=O
KET	Cc1[nH+]cc(COP(O)(O)=O)c(\C=N\C(CC(O)=O)C(O)=O)c1O
BTN	OC(=O)CCCC[C@@H]1SC[C@@H]2NC(=O)N[C@H]12
BU2	C[C@H](O)CCO
C5P	Nc1ccn([C@@H]2O[C@H](COP(O)(O)=O)[C@@H](O)[C@H]2O)c(=O)n1
BU1	OCCCCO
24B	OCc1ccc(F)cc1F
BU3	C[C@@H](O)[C@@H](C)O
C63	CCCCCCOC[C@H](CO[P@](O)(=O)CCCCC)OCCCCCC
24D	Clc1ccc(CNC(=O)N2CCC(CC2)Oc2ncccn2)c(Cl)c1
1SE	Oc1ccc(cc1[N+]([O-])=O)C(=O)Nc1ccc(NC(=O)c2ccccn2)cc1
BTT	Oc1cc(O)c(O)cc1O
1SF	[O-][N+](=O)c1cccc(c1)N1CCC(=O)NC1=O
BTW	C[C@@H](S)[C@@H](Cc1ccccc1)C(O)=O
1SG	COc1cc(cc(c1)-c1c[nH]c(=O)[nH]c1=O)C(=O)Nc1ccc(NC(=O)c2ccccn2)cc1
1SH	CNCCOP(O)(O)=O
BTY	Cc1cc2[nH]c(=O)nc(N)n2n1
24H	Nc1nc2n(C[C@@H](CO)OCP(O)(O)=O)cnc2c(=O)[nH]1
24I	OC(=O)CC[C@H](C[P@](O)(=O)Cc1ccc(I)cc1)C(O)=O
BU9	C[C@@H](O)[C@H](C)O
SVN	Nc1csc2nccnc12
1SM	COC(=O)c1ccccc1S(=O)(=O)NC(=O)Nc1nc(C)cc(C)n1
250	OCCN1CCN(C[C@@H](O)CS(O)(=O)=O)CC1
T80	CCCCCCCCCCCCCCCCCC(=O)OCCOCCOCCOCCOCCOC
SVR	Cc1ccc(cc1NC(=O)c1cccc(NC(=O)Nc2cccc(c2)C(=O)Nc2cc(ccc2C)C(=O)Nc2ccc(c3cc(cc(c23)S(O)(=O)=O)S(O)(=O)=O)S(O)(=O)=O)c1)C(=O)Nc1ccc(c2cc(cc(c12)S(O)(=O)=O)S(O)(=O)=O)S(O)(=O)=O
1SP	CCC[C@H](O)CO
BUB	CCCCB(O)O
BUA	CCCC(O)=O
1SQ	Nc1nccc2ccccc12
24S	OC[C@H]1O[C@@H](NC(=S)N\N=C/c2ccccc2[N+]([O-])=O)[C@H](O)[C@@H](O)[C@@H]1O
SVS	Nc1ncnc2n(cnc12)[C@@H]1O[C@H](CNS(=O)(=O)CCc2ccccc2O)[C@@H](O)[C@H]1O
KFQ	Sc1nnc2n1c1ccccc1[nH]c2=O
1SY	Nc1nc(=O)c2ncn([C@@H]3O[C@@H]4CO[P@](O)(=O)O[C@@H]5[C@@H](CO[P@@](O)(=O)O[C@@H]3[C@@H]4O)O[C@H]([C@@H]5O)n3cnc4c(N)ncnc34)c2[nH]1
C6L	CCCCCC(=O)N[C@@H](CCO)C(O)=O
C6P	Cc1ncc(COP(O)(O)=O)c(CN[C@@H](CS)C(O)=O)c1O
25A	Nc1ncnc2n(cnc12)[C@@H]1O[C@H](CO[P@](O)(=O)O[C@@H]2[C@H](O)[C@@H](CO[P@](O)(=O)O[C@@H]3[C@H](O)[C@@H](COP(O)(O)=O)O[C@H]3n3cnc4c(N)ncnc34)O[C@H]2n2cnc3c(N)ncnc23)[C@@H](O)[C@H]1O
1TB	COC(=O)c1ccccc1S(=O)(=O)NC(=O)N(C)c1nc(C)nc(OC)n1
25D	Cc1cc(C)c(NC(=O)Nc2cc3ccccc3cc2C(=O)N[C@@](C)(C2CCCCC2)C(O)=O)c(C)c1
25E	OC[C@H]1O[C@@H](NC(=S)N\N=C/c2ccc(O)cc2)[C@H](O)[C@@H](O)[C@@H]1O
SWH	O[B-](O)(O)c1ccc(COc2ccc(\C=C3/SC(=O)N(Cc4ccc(F)cc4)C3=O)cc2)cc1
25H	Nc1nc2n(CCOCCP(O)(O)=O)cnc2c(=O)[nH]1
1TJ	Cc1cc(O)c2C3=C(C(=O)Cc2c1)C(=O)c1c(O)cccc1C3=O
SX0	N[C@@H](CCSC[C@H]1O[C@H]([C@H](O)[C@@H]1O)n1cc(Br)c2c(N)ncnc12)C(O)=O
1TN	CCCCCCc1ccc(Oc2ccccc2[N+]([O-])=O)c(O)c1
T8N	COC(=O)C\C(=C/C(O)=O)C(O)=O
1U0	Cc1c(CCO[P@@](O)(=O)OP(O)(O)=O)sc([C@H](O)CO)c1Cc1cnc(C)nc1N
1TP	C[C@H]1[C@H](CCO[P@](O)(=O)OP(O)(O)=O)S[C@@H](N1Cc1cnc(C)nc1N)[C@@](C)(O)C(O)=O
BVB	Oc1cc(O)cc(\C=C\c2ccc(Br)cc2)c1
BVD	OC[C@H]1O[C@H](C[C@@H]1O)n1cc(\C=C\Br)c(=O)[nH]c1=O
25U	CCc1nc(N)nc(N)c1C#CCc1cccc(c1)-c1cncnc1
KH2	C[N+]1(CCCS([O-])(=O)=O)CCCCC1
26A	CN(C)c1ncnc2n(cnc12)[C@@H]1O[C@H](CO)[C@@H](O)[C@H]1O
BVP	O[C@H]1C[C@@H](O[C@@H]1COP(O)(O)=O)n1cc(\C=C\Br)c(=O)[nH]c1=O
C84	CC(C)[C@H](O)[C@@H](O)C(=O)N[P@](O)(=O)O[C@@H]1C[C@H](O)[C@@H](O1)n1cnc2c(N[P@](O)(=O)O[C@H]3[C@@H](O)O[C@H](CO)[C@@H](O)[C@@H]3O)ncnc12
26B	C[C@@H](OC(C)(C)C)[C@H](NC(=O)c1cc2ccccc2cc1NC(=O)Nc1c(C)cc(C)cc1C)C(O)=O
SXC	CCO[P@](=O)(CCCc1cc2C[S@@+](C)[Pd]3(Br)[S@+](C)Cc(c1)c23)Oc1ccc(cc1)[N+]([O-])=O
SXI	OC(=O)[C@@H]1C[C@H]2C[C@H](CC[C@H]2CN1)Oc1cccc(Cl)c1-c1nnn[nH]1
26M	OC[C@H]1O[C@@H](NC(=O)COc2ccc(cc2)-c2ccccc2)[C@H](O)[C@@H](O)[C@@H]1O
SY1	N[C@@H]1CCCN(C1)c1nc2ccccc2c(=O)n1Cc1ccccc1C#N
26O	OC[C@H]1O[C@@H](NC(=S)N\N=C\c2ccccc2O)[C@H](O)[C@@H](O)[C@@H]1O
1V2	OC[C@H]1C[C@@H](O)CCN1CCc1ccc(Nc2nc(cs2)-c2ccc(Cl)c(Cl)c2)cc1
1UQ	CN(O)C(=O)CS[C@@H](c1ccccc1)P(O)(O)=O
26Q	OC[C@H]1O[C@@H](NC(=O)\C=C\c2ccc(cc2)-c2ccccc2)[C@H](O)[C@@H](O)[C@@H]1O
26R	CC(C)c1ccc(C[C@@H](C)C(=O)N[C@@H]2O[C@H](CO)[C@@H](O)[C@H](O)[C@H]2O)cc1
BWD	N[C@@H](Cn1cc(Br)c(=O)[nH]c1=O)C(O)=O
1US	CCCCCCc1ccc(Oc2ccccc2Cl)c(O)c1
C8E	CCCCCCCCOCCOCCOCCOCCO
SXX	COc1cc(\C=C\C(O)=O)cc(OC)c1O
1UV	N[C@@H]1CCN2[C@@H]1COCc1c2c(F)cc2c1n(cc(C(O)=O)c2=O)C1CC1
26V	OC[C@H]1O[C@@H](NC(=O)CCCc2ccc3CCCCc3c2)[C@H](O)[C@@H](O)[C@@H]1O
277	C[C@H]([C@H](N)C(=O)N1CC[C@H](F)C1)[C@H]1CC[C@@H](CC1)N(C)C(C)=O
26W	CCc1ccc(cc1)[C@H](C)CC(=O)N[C@@H]1O[C@H](CO)[C@@H](O)[C@H](O)[C@H]1O
1UX	CCCc1sc(nc1CSc1nc(N)cc(N)n1)-c1ccc(OC)c(OCC(C)(C)O)c1
26Y	CC(C)c1ccc(\C=C\C(=O)N[C@@H]2O[C@H](CO)[C@@H](O)[C@H](O)[C@H]2O)cc1
KI5	Cc1cc(C)nc(SCCO)n1
KI9	Oc1c(Cl)c(Cl)c(Cl)c2c3cc(Cl)cc(Cl)c3[nH]c12
C8R	Nc1nc2c3ncn([C@@H]4O[C@H](CO[P@](O)(=O)O[P@@](O)(=O)OC[C@H]5O[C@H]([C@H](O)[C@@H]5O)n13)[C@@H](O)[C@H]4O)c2=O
27C	CCCCO[P@@](O)(=O)OC[C@H]1O[C@H](O)[C@@H](F)[C@@H]1O
SYM	C[C@H](C[C@H](N)C([O-])=O)C(O)=O
1VL	O[C@@H]1C(=O)N(CN2CCN(Cc3ccc4OCOc4c3)CC2)c2ccccc12
1VM	Cc1cc2nc(-c3nccs3)n(-c3ccc4c(N)nc(N)nc4c3)c2cc1C
1VN	Cc1cc2nc(-c3nccs3)n(-c3cc4nc(N)nc(N)c4cc3Cl)c2cc1C
1VO	Cc1cc2nc(-c3cscn3)n(-c3ccc4c(N)nc(N)nc4c3)c2cc1C
BXA	OC(=O)CBr
281	CC(C)[C@H](NS(=O)(=O)c1cccc2nsnc12)[P@](O)(=O)C[C@H](C(O)=O)c1cccc(CN)c1
SYR	COC(=O)c1cc(OC)c(O)c(OC)c1
KIJ	OC(=O)c1cc(O)c(O)c(Oc2cccc(c2)[N+]([O-])=O)c1
BXB	Clc1cccc(Cl)c1C(=O)NCc1ccc2OCOc2c1
288	OCCN([C@H](O)CNC(=O)c1cc2cc(Cl)ccc2[nH]1)C1CCCC1
KIQ	N[C@H]1CC(=CC[C@@H]1c1cc(F)c(F)cc1F)C(=O)N1CCn2c(C1)nnc2C(F)(F)F
27X	COC(=O)c1cc2C(=O)N(C)c3c(N)cc(N)c(n1)c23
1W9	Cc1ncc(COP(O)(O)=O)c(\C=N\[C@H](CO)C(O)=O)c1O
KIR	CC[C@H](C(=O)NC\C=C\C=C(/C)[C@@H](OC)[C@@H](C)[C@@H]1O[C@H](\C=C\C=C\C=C(/C)C(=O)c2c(O)cc[nH]c2=O)[C@H](O)[C@@H]1O)[C@@]1(O)O[C@@H](\C=C\C=C/C)C(C)(C)[C@@H](O)[C@H]1O
C9M	COC\C=C\c1ccc(O)c(OC)c1
KIU	OC(=O)c1cc(OCc2cccc(c2)[N+]([O-])=O)cc(c1)C(O)=O
KIW	OC(=O)c1cc(NCc2cccc(c2)[N+]([O-])=O)cc(c1)C(O)=O
BXP	O[C@@H]1CO[C@@H](O[C@@H]2CO[C@@H](O)[C@H](O)[C@H]2O)[C@H](O)[C@H]1O
SZC	FC(F)(F)c1ccc(cc1)-c1nc2cccc(c2[nH]1)S(=O)(=O)NC1CCCC1
1WD	OC(=O)c1ncccc1S
1WH	COCCN1Cc2nc(C)c(CN)c(c2C1=O)-c1ccc(Cl)cc1Cl
297	NCCCCCCCCCCCCN
298	C\C=C\C=N/CCCC\N=C\C=C/C
1X9	C\C=C\C\C=C\CCC(=O)[C@H]1O[C@H]1C(N)=O
28Y	O=c1[nH]c2nccn2c2nc[nH]c12
28Z	Nc1nc2ncc(CNc3ccc(cc3)C(=O)N[C@@H](CCC(=O)N[C@@H](CCC(O)=O)C(O)=O)C(O)=O)nc2c(=O)[nH]1
KJU	Clc1ccc2OCC(=O)Nc2c1
BZ0	Nc1c(NC(=O)c2ccccc2)c(=O)[nH]c(=O)n1Cc1ccccc1
BZ3	COc1ccc2[nH]ccc2c1
KJZ	OC(=O)CN(\N=C\c1cccc2ccccc12)C(=O)CCC(=O)Nc1ccccc1Cl
BZ2	OC(=O)c1cc2ccccc2o1
BZ5	O[C@@H]1C[C@@](O)([C@@H](Cc2ccc3sccc3c2)C(=O)[C@H]1O)C(O)=O
29C	Nc1nc2ncc(CNc3ccc(cc3)C(=O)N[C@@H](CCC(=O)N[C@@H](CCC(=O)N[C@@H](CCC(O)=O)C(O)=O)C(O)=O)C(O)=O)nc2c(=O)[nH]1
29D	Nc1nc2ncc(CNc3ccc(cc3)C(=O)N[C@@H](CCC(=O)N[C@@H](CCC(=O)N[C@@H](CCC(=O)N[C@@H](CCC(O)=O)C(O)=O)C(O)=O)C(O)=O)C(O)=O)nc2c(=O)[nH]1
1XG	C\C=C\C\C=C\CCC(=O)[C@H](O)CC(N)=O
BYZ	Brc1cn[nH]c1
29P	Cc1[nH]c(C[C@@H]2NC(=O)C(CCC(O)=O)=C2CC(O)=O)c(CCC(O)=O)c1CC(O)=O
KKK	CC(=O)N1CCN(CC1)c1ccc(OC[C@H]2CO[C@@](Cn3ccnc3)(O2)c2ccc(Cl)cc2Cl)cc1
BZE	Nc1nc(N)nc(n1)-c1ccccc1
BZD	OC[C@H]1O[C@@H](NC(=O)NC(=O)c2ccccc2)[C@H](O)[C@@H](O)[C@@H]1O
KKN	Cc1c2ccocc2oc1=O
1Y7	OC[C@H](O)[C@@H](O)[C@H](O)[C@H](O)[C@H](O)COP(O)(O)=O
BZI	c1nc2ccccc2[nH]1
29W	COc1ccc2n(CC(O)=O)c(cc2c1)C(=O)NS(=O)(=O)c1ccc(C)cc1
1XX	C[C@H]1OC(C)=C(O)C1=O
KKT	CCCCS(=O)(=O)N(C)c1c(N)n(Cc2ccccc2)c(=O)[nH]c1=O
1YA	Nc1nc2NC[C@@H](CN(C=O)c3ccc(cc3)C(=O)N[C@@H](CCC(O)=O)C(O)=O)Nc2c(=O)[nH]1
BZP	OC(=O)N1CCNCC1
BZS	OC(=O)C[C@@H](Cc1ccccc1)C(O)=O
1YC	Nc1nc2n(cnc2c(=O)[nH]1)[C@@H]1O[C@@H]2CO[P@](O)(=O)O[C@@H]3[C@H](O)[C@@H](CO[P@@](O)(=O)O[C@@H]1[C@@H]2O)O[C@H]3n1cnc2c(N)ncnc12
1YD	Nc1nc2n(cnc2c(=O)[nH]1)[C@@H]1O[C@H]2CO[P@](O)(=O)O[C@H]3[C@H](CO[P@@](O)(=O)O[C@@H]2[C@H]1O)O[C@H]([C@@H]3O)n1cnc2c(N)ncnc12
1YE	Cc1ccc2c(oc3c(CC(O)=O)cccc3c2=O)c1C
1YF	C[C@H]1O[C@H](O[P@](O)(=O)O[P@@](O)(=O)OC[C@H]2O[C@H](C[C@@H]2O)n2cc(C)c(=O)[nH]c2=O)[C@H](O)[C@@H](NC=O)[C@@H]1O
1YJ	Nc1nc2NC[C@@H](CNc3ccc(cc3)C(=O)N[C@@H](CCC(O)=O)C(O)=O)Nc2c(=O)[nH]1
1YK	COc1cc(cc(OC)c1OC)-c1cc2O[C@]3(C)CC[C@@]4(O)C(C)(C)C=CC(=O)[C@]4(C)[C@@]3(O)Cc2c(=O)o1
1YL	C[C@H]1COC2=C1C(=O)C(=O)c1c2ccc2c(C)cccc12
1YV	CC(C)S(=O)(=O)NC[C@H](C)c1ccc(cc1)-c1ccc(cc1)C#N
1YW	CC(=O)NC[C@@H]1CC(=NO1)c1ccc(N2CCCC2)c(F)c1
1YX	CC(C)S(=O)(=O)NC[C@@H]1CC(=NO1)c1ccc(N2CC[C@@H](C2)NC(C)=O)c(F)c1
1YY	C[C@H]1COCCN1C[C@H]1CN(CCN1c1ccc(cc1)[C@@](C)(O)C(F)(F)F)S(=O)(=O)c1cccs1
KMP	Oc1ccc(cc1)-c1oc2cc(O)cc(O)c2c(=O)c1O
1ZZ	CCCCCCCCCCCC(=O)O[P@](O)(=O)OC[C@H]1O[C@H]([C@H](O)[C@@H]1O)n1cnc2c(N)ncnc12
KMT	CSCCC(=O)C(O)=O
KMY	ONC(=O)c1sc2ccccc2c1Cl
L06	NC(=N)NCCC[C@@H](CS)C(O)=O
L08	CCOc1ccccc1Sc1ccc(cc1[N+]([O-])=O)-c1ccnc(c1)N1CCN(CC1)C(C)=O
KOB	[O-][N+](=O)c1ccc(NNC(=S)Nc2ccc(F)cc2)c(c1)[N+]([O-])=O
TA1	CC(=O)O[C@@H]1C2=C(C)[C@H](C[C@@](O)([C@@H](OC(=O)c3ccccc3)C3[C@@]4(CO[C@@H]4C[C@H](O)[C@@]3(C)C1=O)OC(C)=O)C2(C)C)OC(=O)[C@H](O)[C@@H](NC(=O)c1ccccc1)c1ccccc1
TA6	OC[C@@]1(O)O[C@H](COP(O)(O)=O)[C@H](O)[C@@H]1O
KOM	Oc1ccc2c(cc(=O)oc2c1O)-c1ccccc1
TA8	C[C@@H](C[C@@H](C[C@H](CCC(O)=O)C(O)=O)C(O)=O)C(O)=O
TA7	COc1ccc(cc1)C(=O)CC(=O)C(F)(F)F
KP2	Nc1nc(N)c2c(c[nH]c2n1)-c1ccccc1
KP1	CC(C)(O)CC(C)(C)O
KOP	COP(O)(O)=O
L14	OC(=O)[C@H]1CC[C@@H](CC1)C(O)=O
KOU	Cc1ncc(COP(O)(O)=O)c(\C=N\[C@@H](CO)C(O)=O)c1O
KP6	Cc1nn(C)c(C)c1CCO
KOT	OC[C@H]1O[C@H]([C@H](O)[C@@H](O)[C@@H]1O)n1cc(nn1)-c1ccccc1
L18	CC(C[C@@H](C)c1ccccc1)C[C@@H]1CCCCN1C
TAB	CCc1nc(N)nc(N)c1-c1ccc(Cl)c(c1)\N=N\N(CCOC(C)=O)Cc1ccccc1
TAD	NC(=O)c1csc(n1)[C@@H]1O[C@H](CO[P@](O)(=O)C[P@](O)(=O)OC[C@H]2O[C@H]([C@H](O)[C@@H]2O)n2cnc3c(N)ncnc23)[C@@H](O)[C@H]1O
TAC	CN(C)C1[C@@H]2C[C@H]3C(=C(O)[C@]2(O)C(=O)C(C(N)=O)=C1O)C(=O)c1c(O)cccc1[C@@]3(C)O
TAE	Cc1cn(C\C=C\C[P@@](O)(=O)OP(O)(O)=O)c(=O)[nH]c1=O
KPA	OC(=O)C(=O)CCCP(O)(O)=O
TAL	C[C@H](O)[C@H]1O[C@H]([C@H](O)[C@@H]1O)n1cnc2c(C)ncnc12
KPC	CC(=O)CSCCS(O)(=O)=O
TAM	NC(CCO)(CCO)CCO
TAP	NC(=S)c1ccc[n+](c1)[C@@H]1O[C@H](CO[P@]([O-])(=O)O[P@@](O)(=O)OC[C@H]2O[C@H]([C@H](OP(O)(O)=O)[C@@H]2O)n2cnc3c(N)ncnc23)[C@@H](O)[C@H]1O
KPG	OC(O)[C@@H](O)[C@@H](O)[C@H](O)C(=O)COP(O)(O)=O
TAR	O[C@@H]([C@H](O)C(O)=O)C(O)=O
TAQ	Nc1ccc2nc(N)nc(N)c2c1
KPL	CC(C)(CO)C(=O)C(O)=O
TAS	O[As](O)O
TAU	NCCS(O)(=O)=O
KPS	O[C@H](COP(O)(O)=O)[C@@H](O)[C@@H](O)Cc1c[nH]c(=O)[nH]c1=O
L24	Nc1nc(O)c2C[C@H](CCc3ccc(cc3)C(=O)N[C@@H](CCC(O)=O)C(O)=O)CNc2n1
KPV	OC(=O)C(=O)CCCc1ccccc1
CA2	O[C@@H]1C[C@@](O)(C[C@H](CCCOc2ccccc2)[C@H]1O)C(O)=O
CA6	CC(C)(CO[P@@](O)(=O)O[P@](O)(=O)OC[C@H]1O[C@H]([C@H](O)[C@@H]1OP(O)(O)=O)n1cnc2c(N)ncnc12)[C@@H](O)C(=O)NCCC(=O)NCCCCS(C)(=O)=O
CA8	CC(C)(CO[P@@](O)(=O)O[P@](O)(=O)OC[C@H]1O[C@H]([C@H](O)[C@@H]1OP(O)(O)=O)n1cnc2c(N)ncnc12)[C@@H](O)C(=O)NCCC(=O)NCCCCS(=O)(=O)c1ccccc1
TBH	CCCCCN[C@H](O)[C@H](Cc1ccc(OCC(O)=O)c(c1)C(O)=O)N[C@@H](O)[C@H](Cc1ccccc1)N[C@@H](O)OC(C)(C)C
L2D	O=C1C[N@@]23CC4=CC=CC=[N]4[Fe]224(O1)OC(=O)C[N@]2(CC1=[N]4C=CC=C1)[C@@H]1CCCC[C@@H]31
TBN	Nc1ncnc2n(ccc12)[C@@H]1O[C@H](CO)[C@@H](O)[C@H]1O
CAA	CC(=O)CC(=O)SCCNC(=O)CCNC(=O)[C@H](O)C(C)(C)CO[P@@](O)(=O)O[P@@](O)(=O)OC[C@H]1O[C@H]([C@H](O)[C@@H]1OP(O)(O)=O)n1cnc2c(N)ncnc12
CAC	C[As](C)([O-])=O
TC4	CCCCNC(=O)OC[C@H](COP(=O)CCCC)OC(=O)NCCCC
TBR	[Br]1[Ta]234567[Br][Ta]2289%10%11[Br][Ta]132123[Br][Ta]4114%12([Br]5)[Br][Ta]6811([Br]7)([Br]9)[Br][Ta]%10241([Br]3)([Br]%11)[Br]%12
TC3	CCO[P@@](O)(=O)NC
CAB	N[C@@H](CC(O)(O)C=O)C(O)=O
TC6	CCC\C=C\C(=O)SCCNC(=O)CCNC(=O)[C@H](O)C(C)(C)CO[P@]([O-])(=O)O[P@]([O-])(=O)OC[C@H]1O[C@H]([C@H](O)[C@@H]1OP([O-])([O-])=O)n1cnc2c(N)ncnc12
TBU	CC(C)(C)O
L2M	C[N@]12CC3=CC=CC=[N]3[Fe++]113OC(=O)C[N@]1(CC1=CC=CC=[N]31)[C@H]1CCCC[C@H]21
CAD	C[As](C)(O)=O
TC5	CCCN[P@@](O)(=O)OCC
CAG	C[C@@H](O[P@@](O)(=O)O[P@](O)(=O)O[P@](O)(=O)OC[C@H]1O[C@H]([C@H](O)[C@@H]1O)n1cnc2c1nc(N)[nH]c2=O)c1ccccc1[N+]([O-])=O
TC7	Oc1cc(Cl)c(Cl)cc1Cl
KR2	N[C@@H](CC(=O)N1CCCCCN1C(=O)c1ccccc1)Cc1cc(F)c(F)cc1F
L31	CC(=O)N1CCc2c([nH]c3ccc(C)cc23)[C@H]1c1cccc(O)c1
L34	Nc1nc(O)c2N3[C@@H](CN(C3=O)c3ccc(cc3)C(=O)N[C@@H](CCC(O)=O)C(O)=O)CNc2n1
CAK	O[C@@H]1C[C@H](COP(O)(O)=O)[C@@H](O)[C@H](O)[C@H]1O
CAJ	CCOC(=O)CCCCNC(=O)CCNC(=O)[C@H](O)C(C)(C)CO[P@@](O)(=O)O[P@](O)(=O)OC[C@H]1O[C@H]([C@H](O)[C@@H]1OP(O)(O)=O)n1cnc2c(N)ncnc12
CAO	CC(C)(CO[P@@](O)(=O)O[P@@](O)(=O)OC[C@H]1O[C@H]([C@H](O)[C@@H]1OP(O)(O)=O)n1cnc2c(N)ncnc12)[C@@H](O)C(=O)NCCC(=O)NCCSO
CAN	NOCC[C@H](N)C(O)=O
L37	Nc1nc(O)c(N)c(NC(=O)Nc2ccc(cc2)C(=O)N[C@@H](CCC(O)=O)C(O)=O)n1
TCB	OC[C@H]1O[C@@H](S[C@@H]2[C@@H](CO)O[C@@H](O)[C@H](O)[C@H]2O)[C@H](O)[C@@H](O)[C@@H]1O
CB1	NC(=O)c1cc(N2CC2)c(cc1[N+]([O-])=O)[N+]([O-])=O
TCA	OC(=O)\C=C\c1ccccc1
CB3	Nc1nc(=O)c2cc(CN(CC#C)c3ccc(cc3)C(=O)N[C@@H](CCC(O)=O)C(O)=O)ccc2[nH]1
CAR	Nc1ccn([C@@H]2O[C@H](COP(O)(O)=O)[C@@H](O)[C@@H]2O)c(=O)n1
TCC	Oc1ccccc1Nc1ccc(Cl)cc1Cl
CB6	Cc1ccc2sc(COC3=C[C@](O)(C[C@@H](O)[C@@H]3O)C(O)=O)cc2c1
TCF	NC(=O)CCc1ccc(Br)cc1
CAT	CCCCCCCCCCCC[N+](C)(C)C
CAW	OC[C@H]1O[C@@H](NC(=O)NC(=O)c2cccc3ccccc23)[C@H](O)[C@@H](O)[C@@H]1O
TCH	C[C@H](CCC(=O)NCCS(O)(=O)=O)[C@H]1CC[C@H]2[C@@H]3[C@H](O)C[C@@H]4C[C@H](O)CC[C@]4(C)[C@H]3C[C@H](O)[C@]12C
CB8	O[C@@H]1C[C@](O)(C(O)=O)C(Cc2cccs2)=C(OCc2cc3ccccc3s2)[C@H]1O
CB7	O[C@@H]1C[C@](O)(C(O)=O)C(Cc2ccc3sccc3c2)=C(OCc2ccc3sccc3c2)[C@H]1O
TCL	Oc1cc(Cl)ccc1Oc1ccc(Cl)cc1Cl
TCK	Cc1ccc(cc1)S(=O)(=O)N[C@@H](CCCCN)C(=O)CCl
KRH	CC(C)Cn1c2nn(Cc3cccc4ccccc34)c(-c3cncn3C)c2c(=O)n(C)c1=O
2A1	C[C@H](N)CO
TCR	OC(=O)[C@@H]1Cc2c(CN1)[nH]c1ccccc21
CBA	Cc1ncc(COP(O)(O)=O)c(CN[C@@](O)([C@@H](O)C(O)=O)C(O)=O)c1O
CBD	Nc1c(cc(Nc2ccc(Nc3nc(Cl)nc(Nc4ccccc4S(O)(=O)=O)n3)c(c2)S(O)(=O)=O)c2C(=O)c3ccccc3C(=O)c12)S(O)(=O)=O
TD5	Cc1c(CCO[P@](O)(=O)OP(O)(O)=O)sc([C@H](O)CCC(O)=O)[n+]1Cc1cnc(C)nc1N
TCT	Oc1ccc2cc(Oc3ccc(Cl)cc3O)ccc2c1
TD7	CC1=C(CCO[P@@](O)(=O)OP(O)(O)=O)S\C(N1Cc1cnc(C)nc1N)=C(\O)CCC(O)=O
CBF	NC(=O)[C@]1(O)O[C@H](CO)[C@@H](O)[C@H](O)[C@H]1O
TD6	Cc1c(CCO[P@@](O)(=O)OP(O)(O)=O)sc([C@@H](O)CCC(O)=O)[n+]1Cc1cnc(C)nc1N
TCU	CCCCCCc1ccc(Oc2ccccc2C)c(O)c1
KRM	C1CN(CCO1)c1cc([nH]n1)-c1ccc(Oc2ccccc2)cc1
TD9	Cc1c(CCO[P@@](O)(=O)OP(O)(O)=O)sc([C@@H](O)CCCC(O)=O)[n+]1Cc1cnc(C)nc1N
TCX	CCNP(O)(O)=O
TD8	Cc1c(CCO[P@](O)(=O)OP(O)(O)=O)sc([C@H](O)CCCC(O)=O)[n+]1Cc1cnc(C)nc1N
TCW	Cc1ccc(cc1)C(=O)c1cc(O)c(O)c(c1)[N+]([O-])=O
CBI	OC[C@H]1O[C@@H](O[C@H]2[C@H](O)[C@@H](O)[C@H](O)O[C@@H]2CO)[C@H](O)[C@@H](O)[C@@H]1O
L47	CC(=O)N1N=C(C[C@H]1c1cccc(O)c1)c1ccccc1Cl
CBO	CC1(C)[C@H](CC[C@@]2(C)[C@H]1CC[C@]1(C)[C@@H]2C(=O)C=C2[C@@H]3C[C@](C)(CC[C@]3(C)CC[C@@]12C)C(O)=O)OC(=O)CCC(O)=O
CBQ	OP(O)(=O)C(Nc1ccc(Cl)cn1)P(O)(O)=O
TDB	CCCS(=O)(=O)N1N=Cc2sc(C)cc2B1O
CC5	Nc1ncnc2n(cnc12)[C@@H]1OC[C@@H](O)[C@H]1O
2AC	Cc1ccc(O)c(N)c1
CBS	CC(=O)N[C@H]1[C@H](O)O[C@H](CO)[C@@H](O[C@@H]2O[C@H](CO)[C@@H](O)[C@H](O)[C@H]2NC(C)=O)[C@@H]1O
2AD	N[C@@H]1[C@H](O)[C@@H](CO)O[C@H]1n1cnc2c(N)ncnc12
CBU	O[C@H]1[C@@H](O)[C@H](O)[C@H](O)[C@@H](O)[C@@H]1O
CC6	Oc1cc(O)c2c(c1)oc(c(O)c2=O)-c1ccccc1O
2AF	Nc1ccccc1O
TDI	CSC[C@H]1CN(Cc2c[nH]c3c(N)ncnc23)C[C@@H]1O
2AG	N[C@@H](CC=C)C(O)=O
CBW	CC1(C)[C@@H](O)CC[C@@]2(C)[C@H]1CC[C@]1(C)[C@@H]2C(=O)C=C2[C@@H]3C[C@](C)(CC[C@]3(C)CC[C@@]12C)C(O)=O
TDK	CO[P@@](O)(=O)[C@](C)(O)c1sc(CCO[P@](O)(=O)OP(O)(O)=O)c(C)[n+]1Cc1cnc(C)nc1N
2AI	Nc1ncc[nH]1
TDM	C\C(O)=C1/SC(CCO[P@](O)(=O)OP(O)(O)=O)=C(C)N1Cc1cnc(C)nc1N
2AK	Cc1cc2C(=O)C(=O)Nc2c(Br)c1
L4D	C[N@]12CC[N@]34CC(=O)O[Fe++]13([N]1=CC=CC=C1C4)[N]1=C(C2)C=CC=C1
TDL	Cc1c(CCO[P@](O)(=O)OP(O)(O)=O)sc([n+]1Cc1cnc(C)nc1N)[C@@](C)(O)C(O)=O
2AL	NC(=O)NC1=NC(=O)NC1=O
2AM	Nc1ncnc2n(cnc12)[C@@H]1O[C@H](CO)[C@@H](O)[C@H]1OP(O)(O)=O
TDN	CC\C(O)=C1/SC(CCO[P@](O)(=O)OP(O)(O)=O)=C(C)N1Cc1cnc(C)nc1N
TDP	Cc1c(CCO[P@](O)(=O)O[P@](O)([O-])=O)sc[n+]1Cc1cnc(C)nc1N
2B1	Cc1ncc(COP(O)(O)=O)c(C\N=N\c2nc3ccccc3s2)c1O
CCB	O=CN(C1CCC1)C1CCCC1
TDR	Cc1c[nH]c(=O)[nH]c1=O
2B4	OC(=O)C(Oc1ccc(Br)cc1)C(O)=O
TE6	O[Te](O)(O)(O)(O)O
2AS	C[C@@H]([C@H](N)C(O)=O)C(O)=O
TDT	NC(=O)C1=CN(C=C[C@@H]1n1cc2c(n1)ncn([C@H](C(=O)N1CCCCCC1)c1ccccc1)c2=S)[C@@H]1O[C@H](CO[P@@]([O-])(=O)O[P@]([O-])(=O)OC[C@H]2O[C@H]([C@H]([O-])[C@@H]2[O-])n2cnc3c(N)ncnc23)[C@@H](O)[C@H]1O
CCD	C[C@@H](O)CCC[N+](C)(C)C
2B5	COc1ccc2n(CC(O)=O)c(CNC(=O)c3cc4ccccc4o3)cc2c1
TDW	C[C@H](O)c1sc(CCO[P@@](O)(=O)OP(O)(O)=O)c(C)[n+]1Cc1cnc(C)nc1N
2B6	Cc1ncc(COP(O)(O)=O)c(C\N=N\C(=O)c2nc3ccccc3s2)c1O
L50	CN(O)C(=O)C[C@@H](CCCc1ccc(C)cc1)CP(O)(O)=O
TDV	Fc1ccc(cc1)-c1cn(nn1)[C@H]1C[C@H](N(C1)C(=O)CCCc1ccccc1)C(=O)N1CCCC1
TE7	COc1ccc2c(c1)c(=O)c1c(NCCN(C)C)ccc3ncn2c13
2B8	CCCn1cnc2C[C@@](CCCN)(CCc12)C(O)=O
2B9	CC1=C(O)\C(=C/N=N/C(=O)c2ccncc2)C(COP(O)(O)=O)=CN1
TDX	Cc1cn([C@H]2C[C@H](O)[C@@H](CO[P@@](O)(=O)O[P@@](O)(=O)O[C@H]3OC[C@@H](O)[C@H](O)[C@H]3O)O2)c(=O)[nH]c1=O
L54	CN(O)C(=O)C[C@@H](CCCc1ccc(cc1)C(F)(F)F)CP(O)(O)=O
2AZ	Cc1ccc(cc1)C(=O)N(CCCN)[C@H](C1CC1)c1nn2ccc(Cl)c2c(=O)n1Cc1ccccc1
KT3	Nc1nc(N)c(CCC[C@@H](c2ccc(cc2)C(=O)N[C@@H](CCC(=O)N[C@H](CCC(=O)N[C@H](CCC(O)=O)C(O)=O)C(O)=O)C(O)=O)C(O)(O)C(F)(F)F)c(O)n1
L56	CN(O)C(=O)C[C@@H](CCCc1cccc(C)c1)CP(O)(O)=O
KT5	Nc1nc(N)c(CCC[C@@H](c2ccc(cc2)C(=O)N[C@@H](CCC(=O)N[C@H](CCC(=O)N[C@H](CCC(=O)N[C@H](CCC(=O)N[C@H](CCC(O)=O)C(O)=O)C(O)=O)C(O)=O)C(O)=O)C(O)=O)C(O)(O)C(F)(F)F)c(O)n1
CCO	OC(=O)CSc1nc(no1)-c1cccc(Cl)c1
CCN	CC#N
CCQ	CC(C)(CO[P@]([O-])(=O)O[P@@](O)(=O)OC[C@H]1O[C@H]([C@H](O)[C@@H]1OP(O)(O)=O)n1cnc2c(N)ncnc12)[C@@H](O)C(=O)NCCC(=O)NCCSC(=O)C[C@@H](O)C[N+](C)(C)C
TEA	CC[NH+](CC)CC
CCP	CCCCP(O)(O)=O
2BA	Nc1ncnc2n(cnc12)[C@@H]1O[C@@H]2CO[P@](O)(=O)O[C@@H]3[C@@H](CO[P@](O)(=O)O[C@H]2[C@H]1O)O[C@H]([C@@H]3O)n1cnc2c(N)ncnc12
CCU	OC(=O)\C=C/C=C\C(O)=O
TEF	N[C@@H](Cc1ccc(cc1)-n1ncnn1)C(O)=O
2BF	OP(O)(=O)[C@@H](NCc1ccccc1)c1ccccc1
2BG	NCc1nc2ccccc2s1
TEG	OCCOCCOCC(O)=O
CCV	Cc1c(CC(CO)CO)[nH]c(=O)[nH]c1=O
2BH	N[C@@H](CC\C=C\[B-](O)(O)O)C(O)=O
2BJ	Cc1ccc(Oc2cccc(NC(=O)c3cc(ccc3C(O)=O)[N+]([O-])=O)c2)cc1C
2BK	C[C@H](O)[C@H](NCc1c(COP(O)(O)=O)cnc(C)c1O)C(O)=O
TEP	Cn1c2nc[nH]c2c(=O)n(C)c1=O
TEO	O[C@H](\C=C(/O)[O-])C([O-])=O
2BO	C[C@@H](O)[C@H](NCc1c(COP(O)(O)=O)cnc(C)c1O)C(O)=O
2C0	NC[C@H](CC(O)=O)c1ccc(Cl)cc1
2BQ	NC[C@](O)(CS(O)(=O)=O)c1ccc(Cl)cc1
CDC	C[N+](C)(C)CCO[P@]([O-])(=O)O[P@](O)(=O)OC[C@H]1O[C@H]([C@H](O)[C@@H]1O)n1ccc(N)nc1=O
TES	C[C@]12CC[C@H]3[C@@H](CCC4=CC(=O)CC[C@]34C)[C@@H]1CC[C@@H]2O
CDF	Nc1ccn([C@H]2O[C@H](CO[P@](O)(=O)OP(O)(O)=O)[C@@H](O)[C@@H]2O)c(=O)n1
2BV	C[C@H](NC[C@H](O)C[P@@](O)(=O)CC1CCCCC1)c1ccc(Cl)c(Cl)c1
TEX	CC(C)[C@@H]1N(C)c2ccc(c3[nH]cc(C[C@@H](CO)NC1=O)c23)[C@](C)(CCC=C(C)C)C=C
2BW	CCOC(OCC)[P@](O)(=O)CCCN
KTR	OC(=O)[C@@H]1CCn2c1ccc2C(=O)c1ccccc1
2BX	CC1(C)CO[C@@H](CC(O)=O)CN1
2BY	NC[C@H](CP(O)(O)=O)c1ccc(Cl)cc1
CDM	C[C@](O)(CO)[C@H](O)CO[P@@](O)(=O)O[P@@](O)(=O)OC[C@H]1O[C@H]([C@H](O)[C@@H]1O)n1ccc(N)nc1=O
CDP	Nc1ccn([C@@H]2O[C@H](CO[P@](O)(=O)OP(O)(O)=O)[C@@H](O)[C@H]2O)c(=O)n1
KTZ	CN(C)c1nc(N)nc2[nH]c(c(-c3ccccc3)c12)-c1ccccc1
TFC	CCCCCCCCSCC(=O)C(F)(F)F
CE2	CC(C)(C)c1onc([O-])c1C[C@H]([NH3+])C([O-])=O
TFG	OC(O)(c1ccc(s1)C(=O)N1CCn2c(C1)ncc2-c1ccccc1)C(F)(F)F
CDU	CCCCCCCCCCNC(=O)NC1CCCCC1
2CG	N[C@@H](C1[C@H]([C@@H]1C(O)=O)C(O)=O)C(O)=O
TFL	CN(C)c1ccc(cc1)-c1sc2cc(O)ccc2[n+]1C
L6G	CC(C)[C@@H]1NC(=O)[C@]2(C)CSC(=N2)c2csc(CNC(=O)C[C@H](NC1=O)\C=C\CCS)n2
KUF	Cc1ccc2cc[nH]c(=O)c2c1
TFQ	N[C@@H](Cc1ccc(CC(F)(F)F)cc1)C(O)=O
2CQ	Cc1cc(N)c(N)cc1Cl
TG6	OCC(=O)[C@@H](O)[C@@H](O)[C@H](O)COP(O)(O)=O
2D5	Nc1ncnc2n(cnc12)[C@@H]1O[C@H](CSCCCNC(=O)[C@H]2Cc3ccccc3CN2)[C@@H](O)[C@H]1O
CEI	Oc1ccc(CC(=O)Nc2ncc(nc2Cc2ccccc2)-c2ccc(O)cc2)cc1
KV1	CCNC(=O)[C@@H]1C[C@H](CN1C(=O)c1coc2ccccc12)NC(=O)c1cc(CC)nn1C
L71	CCN1C(=O)C[C@H](C1=O)c1cccc(CN)c1
CEL	Cc1ccc(cc1)-c1cc(nn1-c1ccc(cc1)S(N)(=O)=O)C(F)(F)F
2DB	OC[C@H](O)CO[B-](O)(O)O
CF3	FC(F)(F)C(=O)CCCCCCC(=O)Nc1ccccc1
CER	C\C=C\C\C=C\CCC(=O)[C@@H](O)CC(N)=O
TGF	Nc1nc2NC[C@H](CNc3ccc(cc3)C(=O)N[C@@H](CCC(=O)N[C@@H](CCC(=O)N[C@@H](CCC(O)=O)C(O)=O)C(O)=O)C(O)=O)N(C=O)c2c(=O)[nH]1
CEY	OC[C@H]1O[C@H](O[C@H]2[C@H](O)[C@@H](O)[C@@H](O[C@H]3[C@H](O)[C@@H](O)[C@@H](O[C@H]4[C@H](O)[C@@H](O)[C@@H](O[C@H]5[C@H](O)[C@@H](O)[C@@H](O[C@H]6[C@H](O)[C@@H](O)[C@@H](O)O[C@@H]6CO)O[C@@H]5CO)O[C@@H]4CO)O[C@@H]3CO)O[C@@H]2CO)[C@H](O)[C@@H](O)[C@@H]1O
2DH	COc1ccc2n(CC(O)=O)c(cc2c1)C(=O)NS(=O)(=O)c1ccc(cc1)C(F)(F)F
2DI	OC[C@@H]1CC[C@@H](O1)n1cnc2c1nc[nH]c2=O
2DJ	COc1ccc2n(CC(O)=O)c(cc2c1)C(=O)NS(=O)(=O)c1ccc(cc1)C(C)(C)C
2DK	COc1ccc2n(CC(O)=O)c(cc2c1)C(=O)NS(=O)(=O)N1CCOCC1
TH1	Cc1ccc2sc(nc2c1)[C@@H]1O[C@H](CO)[C@@H](O)[C@H](O)[C@H]1O
2DN	COc1ccc2n(CC(O)=O)c(cc2c1)C(=O)NS(=O)(=O)c1nnc(NC(C)=O)s1
L7G	CC(C)[C@@H]1NC(=O)[C@]2(C)CSC(=N2)c2ccnc(CNC(=O)C[C@H](NC1=O)\C=C\CCS)c2
CFB	Nc1nc(Cl)nc2n(cnc12)[C@@H]1O[C@H](CO)[C@@H](O)[C@@H]1F
2DQ	COc1ccc(cc1)S(=O)(=O)NC(=O)c1cc2cc(OC)ccc2n1CC(O)=O
2E2	Cc1cn([C@H]2C[C@H]3O[C@](OC[C@H]3O2)(c2ccc(cc2)C(O)=O)P(O)(O)=O)c(=O)[nH]c1=O
2E4	OP(O)(=O)O[P@](O)(=O)OCc1cccnc1
2E5	OP(O)(=O)O[P@@](O)(=O)OCc1ccncc1
CFF	Cn1cnc2n(C)c(=O)n(C)c(=O)c12
2DT	Cc1cn([C@H]2CC[C@@H](COP(O)(O)=O)O2)c(=O)[nH]c1=O
2E6	OP(O)(=O)O[P@@](O)(=O)OCc1ccccn1
2DU	COc1ccc2n(CC(O)=O)c(cc2c1)C(=O)NS(=O)(=O)Cc1ccccc1
2E7	OP(O)(=O)O[P@@](O)(=O)OCc1ccc(Cl)nc1
2DV	COc1ccc2n(CC(O)=O)c(cc2c1)C(=O)NS(=O)(=O)Cc1ccc(cc1)C(F)(F)F
TGX	Cc1ccc2NC(=O)CSc2c1
TH9	CCCCCCOc1cccc(CCCNC(=O)\C=C(/O)C(O)=O)c1
2DW	COc1ccc2n(CC(O)=O)c(cc2c1)C(=O)NS(=O)(=O)c1ccc2ccccc2c1
2E9	Oc1c(CNCCCNC(=O)Nc2ccsc2)cc(Cl)cc1CC=C
2DZ	COc1ccc2n(CC(O)=O)c(cc2c1)C(=O)NS(=O)(=O)c1ccc(cc1[N+]([O-])=O)C(F)(F)F
L7S	CCN1C(=O)C[C@@H](C1=O)c1cccc(c1)C(N)=O
CFN	S1[Fe]23[S]4[Fe]5[S]2[Fe]26S[Fe]78[S]9[Mo]%10[S]%11[Fe]19[N]3271[Fe]4(S[Fe]%111[S]8%10)[S]56
CFM	S1[Fe]2[S@]3[Fe]4S[Fe]5[S@@]6[Fe](S[Fe]7[S@]4[Fe]3[S@]27)[S@@]2[Fe]1[S@]5[Mo]62
THA	Nc1c2CCCCc2nc2ccccc12
CFP	Fc1nc(Cl)c2nc[nH]c2n1
CG3	Oc1ccccc1[N+](O)=O
2EB	Oc1c(I)cc(Cl)cc1CNCCCNC(=O)Nc1ccsc1
CFQ	C[As+](C)(C)CCO[C@@H](c1ccccc1[N+](O)=O)C(F)(F)F
THE	OC[C@@H](O)[C@H](O)C([O-])=O
THD	CC1=C(CCO[P@](O)(=O)OP(O)(O)=O)S\C(N1Cc1cnc(C)nc1N)=C(\O)CO
THG	Nc1nc2NC[C@H](CNc3ccc(cc3)C(=O)N[C@@H](CCC(O)=O)C(O)=O)Nc2c(=O)[nH]1
2EE	Clc1cc(CNCCCNC(=O)Nc2ccsc2)c(OCc2ccccc2)c(CC=C)c1
THF	Nc1nc(=O)c2N(CO)[C@@H](CNc3ccc(cc3)C(=O)N[C@@H](CCC(O)=O)C(O)=O)C=Nc2[nH]1
2EF	CCOc1c(I)cc(Cl)cc1CNCCCNC(=O)Nc1ccsc1
THH	CN1[C@@H](CNc2ccc(cc2)C(=O)N[C@@H](CCC(O)=O)C(O)=O)CNc2nc(N)nc(O)c12
THJ	[O-]S([S-])(=O)=O
2EJ	O=C(NCCCNCc1cccc(c1)C#C)Nc1ccsc1
KWB	Oc1ccc(cc1C([O-])=O)C1CCCCC1
THM	Cc1cn([C@H]2C[C@H](O)[C@@H](CO)O2)c(=O)[nH]c1=O
2EK	Clc1cc(CNCCCNC(=O)Nc2ccsc2)c(Cl)s1
2EL	Nc1ncnc2c(CN3C[C@H](O)[C@@H](CSCCOCCO)C3)c[nH]c12
2EM	Cc1sc2ccccc2c1CNCCCNC(=O)Nc1ccsc1
L8G	CC(C)[C@@H]1NC(=O)[C@]2(C)CSC(=N2)c2cccc(CNC(=O)C[C@H](NC1=O)\C=C\CCS)n2
2EN	Clc1cc(CNCCCNC(=O)Nc2ccsc2)c(OCC=C)c(CC=C)c1
CGB	O[C@H]1[C@H]2CC[C@](O)(N2)[C@@H](O)[C@@H]1O
THR	C[C@@H](O)[C@H](N)C(O)=O
THT	CCCCCCCCCCCCCCCC(=O)SCCNC(C)=O
THW	Cc1c(CCO[P@@](O)(=O)OP(O)(O)=O)sc([C-](O)c2ccccc2)[n+]1Cc1cnc(C)nc1N
2EU	OC(c1ccc(cc1)N1CCN(CC1)S(=O)(=O)c1cccs1)(C(F)(F)F)C(F)(F)F
2F6	Cc1nn(C)cc1-c1cc[nH]n1
THV	CC(C)[C-](O)c1sc(CCO[P@](O)(=O)OP(O)(O)=O)c(C)[n+]1Cc1cnc(C)nc1N
2F7	CC[C@@H](C)[C@H](NC(=O)c1ccc(F)cc1)C(=O)N[C@@H](CO[P@](O)(=O)N[C@@H](CCC(O)=O)C(O)=O)C(O)=O
CGF	N[C@H](O)[C@]1(O[C@H](CO)[C@@H](O)[C@H](O)[C@H]1O)N=[N+]=[N-]
THY	CC[C@H](C)[C-](O)c1sc(CCO[P@@](O)(=O)OP(O)(O)=O)c(C)[n+]1Cc1cnc(C)nc1N
2F9	CC(C)[C@H](NC(=O)c1ccc(F)cc1)C(=O)N[C@@H](CO[P@](O)(=O)N[C@@H](CCC(O)=O)C(O)=O)C(O)=O
CGK	Nc1ncnc2n(cnc12)[C@@H]1O[C@H](CO[P@@](O)(=O)O[P@](O)(=O)OC[C@H]2O[C@@H]3S[C@@](O)(CCC(O)=O)O[C@@H]3[C@@H]2O)[C@@H](O)[C@H]1O
L98	NC(=N)Nc1cccc(c1)[C@@H](CS)C(O)=O
2FA	Nc1nc(F)nc2n(cnc12)[C@@H]1O[C@H](CO)[C@@H](O)[C@H]1O
CGR	Nc1nc2N3CN([C@@H]4O[C@H](CO[P@@](O)(=O)O[P@](O)(=O)OC[C@H]5O[C@@H]3[C@H](O)[C@@H]5O)[C@@H](O)[C@H]4O)c2c(=O)[nH]1
2FD	Nc1nc(F)nc2n(cnc12)[C@H]1C[C@H](O)[C@@H](CO)O1
CH8	Oc1cc(Cl)ccc1Oc1ccccc1
2FG	OC[C@H]1O[C@@H](O)[C@H](F)[C@@H](O)[C@H]1O
KXB	COCCN1Cc2c(nc(C)c(CN)c2-c2ccc(Cl)cc2Cl)C1=O
CH9	Oc1ccccc1-c1ccccc1
KXA	COc1ccccc1N1Cc2c(nc(C)c(CN)c2-c2ccc(Cl)cc2Cl)C1=O
2FM	N[C@@H](CCSC(F)F)C(O)=O
2FP	O[C@H](COP(O)(O)=O)[C@H](O)[C@@H](O)C(=O)COP(O)(O)=O
2FQ	Cc1ncc2cc(N)c(=O)n(C)c2n1
2G2	N[C@@H](CCC(=O)N[C@@H](CO[P@](O)(=O)N[C@@H](CCC(O)=O)C(O)=O)C(O)=O)C(O)=O
CHD	C[C@H](CCC(O)=O)[C@H]1CC[C@H]2[C@@H]3[C@H](O)C[C@@H]4C[C@H](O)CC[C@]4(C)[C@H]3C[C@H](O)[C@]12C
2G4	OC(=O)CC[C@H](N[P@@](O)(=O)OCCCCc1ccccc1)C(O)=O
2G5	OC(=O)CC[C@H](N[P@@](O)(=O)OC[C@H](NC(=O)c1ccccc1)C(O)=O)C(O)=O
TIV	O=C1NC(=O)[C@H]([C@@H]1c1c[nH]c2ccccc12)c1cn2CCCc3cccc1c23
KXN	O[C@H]1Cc2c(O)cc(O)cc2O[C@@H]1c1ccc(O)c(O)c1
CHH	CC(=O)CCC[N+](C)(C)C
KY1	Nc1ccccc1C(=O)CCC(O)=O
CHJ	Cc1cc(=O)oc2cc(Oc3ccc(Cl)cc3O)ccc12
TIZ	NC(=O)c1csc(n1)[C@@H]1O[C@H](CO)[C@@H](O)[C@H]1O
CHI	OC1CCN(CC1)C(=O)[C@H](Cc1ccc(F)cc1)NC(=O)c1cc2cc(Cl)ccc2[nH]1
KXU	Cc1cc(CNC(=O)c2cc(CSc3nc(C)cc(C)n3)on2)ccn1
L9X	CCN1C(=O)C[C@@H](SC[C@H](NC(=O)CC[C@H](N)C(O)=O)C(=O)NCC(O)=O)C1=O
2GB	OC(=O)CC[C@H](N[P@@](O)(=O)OCc1ccc(cc1)-c1ccccc1)C(O)=O
CHT	C[N+](C)(C)CCO
TJE	C[C@H](NC(=O)[C@H](Cc1ccc(O)cc1)NC(C)=O)[P@](O)(=O)C[C@@H](CCc1ccccc1)C(O)=O
CHV	Oc1ccc2cc(Oc3ccc(Cl)cc3O)c(=O)oc2c1
CI9	ON(O)c1ccc(NCCOCCOCCOCCOCc2cn(CCCC[C@H](NC(=O)N[C@@H](CCC(O)=O)C(O)=O)C(O)=O)nn2)c(c1)N(O)O
KYA	OC(=O)c1cc(O)c2ccccc2n1
TJH	Oc1cccc2C(=O)C(NCCNc3c4CCCCc4nc4cc(Cl)ccc34)=CC(=O)c12
2GN	Clc1cc(Cl)c(cc1C(=O)Nc1sc2CN(Cc3ccc(cc3)-c3nn[nH]n3)CCc2c1C#N)S(=O)(=O)N1CCOCC1
2GQ	O=c1[nH]c(cc2ccccc12)N1CCCC1
2H3	O[C@H]1[C@H](O)[C@@H](O)[C@H](O)[C@@H](O)[C@@H]1O
2GR	OC(=O)CC[C@H](N[P@@](O)(=O)OCCNC(=O)c1ccccc1)C(O)=O
CIE	CCOC(=O)c1ccccc1S(=O)(=O)NC(=O)Nc1nc(Cl)cc(OC)n1
2H4	Oc1ccc(C[C@@H]2NCCc3cc(O)c(O)cc23)cc1O
2H5	OC[C@H]1O[C@@H](O)[C@H](O)[C@@H](F)[C@H]1O
KYN	N[C@@H](CC(=O)c1ccccc1N)C(O)=O
2GW	OC[C@H]1O[C@H](O[P@](O)(=O)O[P@](O)(=O)OC[C@H]2O[C@H]([C@H](O)[C@@H]2O)n2cc(-c3ccccc3)c(=O)[nH]c2=O)[C@H](O)[C@@H](O)[C@H]1O
2H9	OC(=O)CC[C@H](N[P@@](O)(=O)OC[C@@H](NC(=O)c1ccccc1)C(O)=O)C(O)=O
2HA	OCC(=O)CO
KZ9	Oc1cccc(c1)[C@@H]1NC(=S)NC2=C1C(=O)CCC2
CIR	N[C@@H](CCCNC(N)=O)C(O)=O
CJ3	NC(=S)N1N=Cc2ccccc2B1O
CIU	Ic1ccc(NC(=O)NC2CCCCC2)cc1
2HD	CCCCCCCCP(=O)OC[C@@H](COCCCC)OCCCC
CIT	OC(=O)CC(O)(CC(O)=O)C(O)=O
2HE	OCCP(O)(O)=O
CIY	COc1cc(\C=C\C=O)ccc1O
2HI	O[C@H]1Oc2cc(O)ccc2C(=O)[C@@H]1c1ccc(O)cc1
CIZ	C\C(=C\C(O)=O)C(O)=O
2HN	O[C@@H]1C[C@@](O)([C@H](Cc2c(F)c(F)c(F)c(F)c2F)C(=O)[C@H]1O)C(O)=O
KZH	CC\C=C/CC(=O)\C=C\C=C\CCCCCCCC(O)=O
2HP	OP(O)([O-])=O
CJB	OC[C@H]1O[C@H]([C@H](O)[C@@H](O)[C@@H]1O)n1ccc(=O)[nH]c1=O
2HR	CCCCCC[P@](O)(=O)OC[C@H](C)Cc1ccccc1
TL5	C\C=C\C(\C)=C\[C@@]1(C)SC(=O)C(C)=C1O
2HS	CCCCCC[P@](O)(=O)OC[C@@H](C)Cc1ccccc1
TL6	CC1=C(O)[C@](C)(SC1=O)\C=C\C=C
TLA	O[C@H]([C@@H](O)C(O)=O)C(O)=O
CJP	CS(=O)(=O)n1c(c(CN)c2ccccc12)-c1ccc(Cl)cc1Cl
TLE	CCC1=C(O)[C@](C)(SC1=O)\C=C(/C)C=C
2IC	CN1C(=O)N(C(=O)[C@]11CN(Cc2cc(cs2)C(O)=O)C[C@H]1c1ccc(cc1)C#N)c1cc(Cl)cc(Cl)c1
TLG	C\C(C=C)=C\[C@@]1(C)SC(=O)C(C(C)=O)=C1O
TLF	Cc1c(Cl)cccc1Nc1ccccc1C(O)=O
TLH	C\C(C=C)=C/[C@@]1(C)SC(=O)C(C(=O)C(F)(F)F)=C1O
TLJ	CCCC1=C(O)[C@](C)(SC1=O)\C=C(/C)C=C
TLM	C\C(C=C)=C/[C@@]1(C)SC(=O)C(C)=C1O
TLO	Cc1cn([C@H]2C[C@H](O)[C@@H](CO[P@@](O)(=O)O[P@](O)(=O)Oc3ccccc3)O2)c(=O)[nH]c1=O
CKA	OC(=O)c1cc(=O)c2ccc(Cl)cc2[nH]1
TM1	Nc1ncnc2n(cnc12)[C@@H]1O[C@H](COP(O)(O)=O)[C@H]2O[C@]3(O[C@@H]12)C(=C[C@@H](C=C3[N+]([O-])=O)[N+]([O-])=O)[N+]([O-])=O
TLP	C[C@@H](O)[C@@H](NCc1c(COP(O)(O)=O)cnc(C)c1O)C(O)=O
CKC	CC(=O)[C@@H](N)CCCCN
CKB	Cc1cn([C@@H]2O[C@H](CO)[C@@H](O)[C@H](O)[C@H]2O)c(=O)[nH]c1=O
2J5	Cc1cccnc1NCc1ccccc1O
2J6	Oc1cc(F)ccc1CNc1ncccc1-c1ncccn1
2J7	Oc1ccccc1CNc1cc(NCc2ccccc2O)ncn1
2J9	Fc1ccc2N(CNS(=O)(=O)c2c1)C1CC1
TLZ	OC[C@@H](O)[C@H](O)[C@H](O)[C@H](O)CO
TMA	C[N+](C)(C)C
CKP	O[C@@H]1[C@@H](COP(O)(O)=O)O[C@](O)([C@@H]1O)C(O)=O
CL4	Nc1ncnc2n(cnc12)[C@@H]1O[C@H](\C=C\CNC(=O)c2cc(cc(O)c2O)[N+]([O-])=O)[C@@H](O)[C@H]1O
TMC	Cc1cn([C@H]2C[C@H](O)[C@]3(CO)C[C@H]23)c(=O)[nH]c1=O
TMF	Nc1nc(=O)c2N3CN(C[C@H]3C=Nc2[nH]1)c1ccc(cc1)C(=O)N[C@H](CCC(O)=O)C(O)=O
TMJ	Clc1ccc(NS(=O)(=O)c2ccc3CCNCc3c2)cc1
CL9	Nc1nc(Cl)nc2n(cnc12)[C@H]1C[C@H](O)[C@@H](CO)O1
2JJ	N[C@H](CCCP(O)(O)=O)C(O)=O
2JK	Cc1cc(C)c2c(O)cc(nc2c1)C(O)=O
2JL	OC(=O)[C@@H]1NCCN([C@@H]1C(O)=O)C(=O)c1ccc2c(ccc3ccccc23)c1
2JM	Oc1c(Br)cccc1-c1[nH]c(Br)c(Br)c1Br
TMP	Cc1cn([C@H]2C[C@H](O)[C@@H](COP(O)(O)=O)O2)c(=O)[nH]c1=O
TMO	C[N+](C)(C)[O-]
TN3	CNC(=O)c1ccc(Oc2ccc(Cl)cc2O)c(Cl)c1
TN2	Oc1cc(Cl)ccc1Oc1ccc(cc1Cl)[N+]([O-])=O
TMQ	COc1cc(NCc2ccc3[nH+]c(N)nc(N)c3c2C)cc(OC)c1OC
TN5	Nc1ccc(Oc2ccc(Cl)cc2O)c(Cl)c1
2JR	C1CCN(C1)C1(CCCCC1)c1cnc(s1)-c1ccc2[nH]ccc2c1
CLC	CC(=O)N[C@H](CO)[C@H](O)c1ccc(cc1)[N+]([O-])=O
CLF	[S@@]12[Fe]3[S@]4[Fe]5[S@@]3[Fe]1S513([Fe]5[S@@]6[Fe]7[S@@]([Fe]16)[Fe]3[S@@]57)[Fe]24
TN7	CCN[P@@](O)(=O)OCC
TN6	CCN(CC)P(O)(O)=O
2JW	Cc1cn([C@H]2C[C@H]3O[C@](OC[C@H]3O2)(c2ccc(cc2)[N+]([O-])=O)P(O)(O)=O)c(=O)[nH]c1=O
CLJ	CO[C@@H]1[C@@H](O)[C@H](C)O[C@@H](Oc2c(I)c(C)c(C(=O)S[C@H]3[C@@H](O)C[C@H](ON[C@@H]4[C@@H](C)O[C@@H](O[C@H]5C#C\C=C/C#C[C@]6(O)CC(=O)C(NC(=O)OC)=C5\C6=C/CSSSC)[C@H](O)[C@H]4O)O[C@@H]3C)c(OC)c2OC)[C@@H]1O
CLL	CCCCC\C=C/C\C=C/CCCCCCCC(=O)O[C@H]1CC[C@]2(C)[C@H]3CC[C@]4(C)[C@H](CC[C@H]4[C@@H]3CC=C2C1)[C@H](C)CCCC(C)C
CLK	Nc1ccc(cc1)[C@@H](O)[C@@H](CO)NC(=O)C(Cl)Cl
CLM	OC[C@@H](NC(=O)C(Cl)Cl)[C@H](O)c1ccc(cc1)[N+]([O-])=O
TNA	N[C@@H](CCN[C@@H](CCN[C@@H](CCC(O)=O)C(O)=O)C(O)=O)C(O)=O
CLP	[S@@]12[Fe]3[S@]4[Fe]5[S@@]3[Fe]1[S@]5([Fe]24)[S@@]12[Fe]3[S@@]4[Fe]5[S@@]([Fe]14)[Fe]2[S@@]35
CLQ	CCN(CC)CCC[C@@H](C)Nc1ccnc2cc(Cl)ccc12
TNE	CN1[C@H]2CC[C@@H]1CC(=O)C2
CLT	OC(=O)CCCc1ccccc1
TND	COc1cc(OC)cc(c1)C(=O)N[C@@H]1[C@H](O)[C@@H](CO)O[C@H]1n1cnc2c(N[C@@H]3CCCc4ccccc34)ncnc12
TNG	[O-][N+](=O)OCC(CO[N+]([O-])=O)O[N+]([O-])=O
TNF	Oc1c(cc(cc1[N+]([O-])=O)[N+]([O-])=O)[N+]([O-])=O
2KG	COc1ccccc1[C@@H]1N(C(=O)C1(C)C)c1cccc(c1)S(C)(=O)=O
CLX	ClC(Cl)(Cl)C=O
TNH	O=C(NCCCCCCNc1c2CCCCc2nc2ccccc12)c1cccnc1
2KH	O[C@@H]1[C@@H](CO[P@](O)(=O)N[P@@](O)(=O)OP(O)(O)=O)O[C@H]([C@@H]1O)n1ccc(=O)[nH]c1=O
CLZ	Nc1ccc2nc(N)nc(N)c2c1[Cl](=O)=O
CMA	NC(=N)NCCC[C@H](NCCC(O)=O)C(O)=O
2KS	NC[C@@]1(CC[C@@H](CC1)OC\C=C\c1ccccc1)c1ccccc1
U06	CCc1nc(N)nc(N)c1C#CCc1cc(ccc1OC)-c1ccc(cc1)C(O)=O
2KT	CCC(=O)C(O)=O
2KV	NC[C@@]1(CC[C@@H](CC1)N1CCCCC1=O)c1cccc(Cl)c1
2L7	CC(C)(Br)C(=O)Nc1ccc(C[C@H](N)C(O)=O)cc1
CMK	Nc1ccn([C@@H]2O[C@H](CO[P@@](O)(=O)O[C@]3(C[C@@H](O)[C@@H](O)[C@H](O3)[C@H](O)CO)C(O)=O)[C@@H](O)[C@H]2O)c(=O)n1
CMO	[C-]#[O+]
CN2	COc1cc2CC[C@H](NC(=O)CS)c3cc(=O)c(OC)ccc3-c2c(OC)c1OC
CMP	Nc1ncnc2n(cnc12)[C@@H]1O[C@@H]2CO[P@](O)(=O)O[C@H]2[C@H]1O
CN1	O[Fe](O)(O)[O]1O[Fe]1(O)(O)O[Fe](O)(O)(O)O
TOD	CC(C)C[C@H]([C@H](O)C(=O)NO)C(=O)N[C@H](C(O)=O)c1ccccc1
CMU	Clc1c(CN2CCCC2=N)[nH]c(=O)[nH]c1=O
TOF	Cn1ncnc2c1nc(=O)n(C)c2=O
2LD	Oc1cc(CCc2ccccc2)c[nH]c1=O
TOE	COCCOCCOCCO
2LG	CCN(CC)S(=O)(=O)c1ccc(Cl)c(c1)C(=O)Nc1sc2CCCc2c1C#N
TOG	Cc1c(CCO[P@@](O)(=O)OP(O)(O)=O)sc([C-](O)CCC(O)=O)[n+]1Cc1cnc(C)nc1N
TOI	Cc1c(CCO[P@](O)(=O)OP(O)(O)=O)sc([n+]1Cc1c[nH]c(C)nc1=N)[C@](O)(CCC(O)=O)[C@H]1C=C[C@H](OC(=C)C(O)=O)[C@@H](O)[C@@H]1C(O)=O
TON	CC(C)(C)CC(C)(C)c1ccc(OCCOCCO)cc1
2LM	CSCC\C(=N/Cc1c(COP(O)(O)=O)cnc(C)c1O)C(O)=O
TOP	COc1cc(Cc2cnc(N)nc2N)cc(OC)c1OC
CNB	O[Fe]1(O)O[Fe](O)(O)(O)O[Fe](O)(O)(O)O1
CNA	NC(=O)c1ccc[n+](c1)[C@@H]1C[C@H](CO[P@@](O)(=O)O[P@](O)(=O)OC[C@H]2O[C@H]([C@H](O)[C@@H]2O)n2cnc3c(N)ncnc23)[C@@H](O)[C@H]1O
2LQ	N[C@@H](Cc1ccc(NC(=O)[C@@H]2CCC\C=C\CC2)cc1)C(O)=O
CND	NC(=O)c1c[nH+]cc(c1)[C@@H]1O[C@H](CO[P@@]([O-])(=O)O[P@](O)(=O)OC[C@H]2O[C@H]([C@H](O)[C@@H]2O)n2cnc3c(N)ncnc23)[C@@H](O)[C@H]1O
2M3	Cc1[nH]c2ncccc2c1[C@@H]1CCN(C1)C(=O)C1(CC1)c1ccccn1
CNC	C[C@H](CNC(=O)CC[C@]1(C)[C@@H](CC(N)=O)C2=[N-]3C1=C(C)C1=[N]4C(=CC5=[N]6C(=C(C)C7=[N]([C@]2(C)[C@@](C)(CC(N)=O)[C@@H]7CCC(N)=O)[Co++]346C#N)[C@@](C)(CC(N)=O)[C@@H]5CCC(N)=O)C(C)(C)[C@@H]1CCC(N)=O)O[P@@](O)(=O)O[C@@H]1[C@@H](CO)O[C@@H]([C@@H]1O)n1cnc2cc(C)c(C)cc12
2LT	N[C@@H](Cc1cc(Cl)c(O)c(Cl)c1)C(O)=O
CNF	O[Fe]1(O)(O)O[Fe]2(O)(O)O[Fe](O)(O)(O)(O)[O]12
TP6	OC[C@@H](O)[C@@H](O)[C@H](O)Cn1c2[nH]c(=O)[nH]c(=O)c2n(CCCCCOP(O)(O)=O)c1=O
CNE	CCOc1ccc(\C=C\C(=O)OC)cc1CC(=O)N[C@@H](C(C)C)C(=O)N[C@@H](CC(O)=O)C(=O)CSCc1c(F)cccc1Cl
CNH	CC(C)(O)C#N
TP9	C\C(NCc1cnc(C)nc1N)=C(\S)CCO[P@@]([O-])(=O)O[P@@](O)([O-])=O
2M8	OC[C@@H](O[C@H]1O[C@H](CO)[C@@H](O)[C@H](O)[C@@H]1O)C(O)=O
TP8	Cc1c(CCO[P@@]([O-])(=O)O[P@@](O)([O-])=O)sc(\C(O)=C\CO[P@](O)([O-])=O)[n+]1C[C@H]1C=NC(C)=NC1=N
CNI	[O-][N+](=O)c1cc2=NC(=O)C(=O)N=c2cc1C#N
CO3	[O-]C([O-])=O
CNR	C[C@H](Cl)C(O)=O
CO2	O=C=O
2MD	Nc1nc2N[C@@H]3O[C@H](CO[P@@](O)(=O)O[P@@](O)(=O)OC[C@H]4O[C@H]([C@H](O)[C@@H]4O)n4cnc5c4nc(N)[nH]c5=O)[C@H](S)[C@H](S)[C@@H]3Nc2c(=O)[nH]1
CO4	COc1cc(cc(OC)c1OC)N(C)Cc1cnc2nc(N)nc(N)c2c1C
2ME	CCOC
CO7	C\C=C\C(=O)SCCNC(=O)CCNC(=O)[C@H](O)C(C)(C)CO[P@](O)(=O)O[P@](O)(=O)OC[C@H]1O[C@H]([C@H](OP(O)(O)=O)[C@@H]1O)n1cnc2c(N)ncnc12
TPI	NC(=O)[C@H](CCC(O)=O)NC(=O)c1ccc2cc(ccc2c1)C(F)(F)P(O)(O)=O
D09	COc1ccccc1\C(C)=C\c1coc2nc(N)nc(N)c12
CO8	CCCCCCCC(=O)SCCNC(=O)CCNC(=O)[C@H](O)C(C)(C)CO[P@@](O)(=O)O[P@@](O)(=O)OC[C@H]1O[C@H]([C@H](O)[C@@H]1OP(O)(O)=O)n1cnc2c(N)ncnc12
2MH	C[C@H]1CC[C@@H](N)CC1
U1K	CC(C)(C)c1snc([O-])c1C[C@H]([NH3+])C(O)=O
U20	CCCCCCCCCCC[C@@H](O)CC(=O)O[C@H]1[C@H](O)[C@@H](CO)O[C@H](O[P@](O)(=O)O[P@](O)(=O)OC[C@H]2O[C@H]([C@H](O)[C@@H]2O)n2ccc(=O)[nH]c2=O)[C@@H]1NC(C)=O
2MM	CSCC[C@H](N(C)C)C(O)=O
TPO	C[C@@H](OP(O)(O)=O)[C@H](N)C(O)=O
U1N	C[C@H](CCc1ccc(cc1)C(N)=O)NCC(=O)c1ccc(F)cc1
COA	CC(C)(CO[P@@](O)(=O)O[P@](O)(=O)OC[C@H]1O[C@H]([C@H](O)[C@@H]1OP(O)(O)=O)n1cnc2c(N)ncnc12)[C@@H](O)C(=O)NCCC(=O)NCCS
2MO	O=[Mo]=O
TPP	Cc1c(CCO[P@@](O)(=O)OP(O)(O)=O)sc[n+]1Cc1cnc(C)nc1N
2MP	Cc1ccc(O)cc1C
TPS	Cc1c(CCOP(O)(O)=O)sc[n+]1Cc1cnc(C)nc1N
TQ4	Cc1ccc(Sc2cccc3nc(N)nc(N)c23)cc1
COB	C[C@H](CNC(=O)CC[C@]1(C)[C@@H](CC(N)=O)C2=[N-]3C1=C(C)C1=[N]4C(=CC5=[N]6C(=C(C)C7=[N]([C@]2(C)[C@@](C)(CC(N)=O)[C@@H]7CCC(N)=O)[Co++]346C)[C@@](C)(CC(N)=O)[C@@H]5CCC(N)=O)C(C)(C)[C@@H]1CCC(N)=O)O[P@@](O)(=O)O[C@@H]1[C@@H](CO)O[C@@H]([C@@H]1O)n1cnc2cc(C)c(C)cc12
TQ3	Nc1nc(N)c2c(Sc3ccccc3)cccc2n1
TPU	Cc1c(CCO[P@@](O)(=O)OP(O)(O)=O)nnn1Cc1cnc(C)nc1N
TQ6	Nc1nc(N)c2c(Sc3ccc(cc3)N3CCOCC3)cccc2n1
COD	CC(C)(CO[P@](O)(=O)O[P@](O)(=O)OC[C@H]1O[C@H]([C@H](O)[C@@H]1O)n1cnc2c(N)ncnc12)[C@@H](O)C(=O)NCCC(=O)NCCS
TPT	Cl[Pt+]12[N]3=CC=CC=C3C3=CC=CC(C4=[N]1C=CC=C4)=[N]23
TQ5	CC(C)(C)c1ccc(Sc2cccc3nc(N)nc(N)c23)cc1
TPW	Cc1c(Cc2cnc(C)nc2N)csc1CCO[P@](O)(=O)OP(O)(O)=O
TQ8	Cc1ccc(cc1)S(=O)(=O)N[C@@H](Cc1ccccc1)C(=O)CCl
COG	COc1ccc(OC)c(CN(C)c2ccc3nc(N)nc(N)c3c2)c1
COI	CC(C)CC(=O)C(O)=O
LA1	CNC(=O)[C@H](Cc1ccc2ccccc2c1)N1CCC(=O)N(Cc2cnc3ccccc3c2)[C@@H](CC(C)C)C1=O
TQ9	OC(=O)CCC(=O)CCl
2MX	CN(Cc1cnc2nc(N)nc(N)c2n1)c1ccc(cc1)C(=O)N[C@@H](CCC(=O)NCCCCCCCCCNC(=O)CC[C@H](NC(=O)c1ccc(cc1)N(C)Cc1cnc2nc(N)nc(N)c2n1)C(O)=O)C(O)=O
COK	CC(C)(CO[P@](O)(=O)O[P@](O)(=O)OC[C@H]1O[C@H]([C@H](O)[C@@H]1OP(O)(O)=O)n1cnc2c(N)ncnc12)[C@@H](O)C(=O)NCCC(=O)NCCSSCCO
COJ	C\C1=C2\N[C@@](C)([C@@H]3N=C(\C(C)=C4/N=C(/C=C5\N=C1[C@@](C)(CC(O)=O)[C@@H]5CCC(O)=O)C(C)(C)[C@H]4CCC(O)=O)[C@](C)(CCC(O)=O)[C@H]3CC(O)=O)[C@@](C)(CC(O)=O)[C@@H]2CCC(O)=O
COM	OS(=O)(=O)CCS
COL	OC(=O)C(=O)Nc1sc2CSCCc2c1C(O)=O
CP0	CCc1c2Cn3c(cc4c(COC(=O)[C@]4(O)CC)c3=O)-c2nc2ccc(OC(=O)N3CCC(CC3)N3CCCCC3)cc12
COO	C\C=C\C(=O)SCCNC(=O)CCNC(=O)[C@@H](O)C(C)(C)CO[P@](O)(=O)O[P@](O)(=O)OC[C@H]1O[C@H]([C@H](O)[C@@H]1OP(O)(O)=O)n1cnc2c(N)ncnc12
LA8	Nc1ncnc2n(cnc12)[C@H]1O[C@@H](CO[P@@](O)(=O)OP(O)(O)=O)[C@H](O)[C@@H]1O
CP2	C[C@H](Cl)CCl
COQ	COc1cc(CN(C)c2cnc3nc(N)nc(N)c3c2)cc(OC)c1
LA9	CC(C)C[C@H](NC(C)=O)C(=O)N[C@@H](C)[P@@](O)(=O)C[C@@H](CCc1ccccc1)C(O)=O
2NA	OCc1ccc2ccccc2c1
COP	Nc1nc(N)c2nc(CNc3ccc(cc3)C(=O)N[C@@H](CCCNC(=O)c3ccccc3C(O)=O)C(O)=O)cnc2n1
CP4	Clc1ccc2[nH]c(cc2c1)C(=O)NCCOCCOCCNC(=O)c1cc2cc(Cl)ccc2[nH]1
TQD	COc1cc(cc(OC)c1OC)N(C)C[C@H]1CCC2=C(C1)C(N)=N[C@H](N)N2
U2F	OC[C@H]1O[C@H](O[P@](O)(=O)O[P@@](O)(=O)OC[C@H]2O[C@H]([C@H](O)[C@@H]2O)n2ccc(=O)[nH]c2=O)[C@H](F)[C@@H](O)[C@@H]1O
2ND	OC[C@H]1O[C@H](C[C@@H]1O)n1cnc2c1nc[nH]c2=O
CP6	CCc1nc(N)nc(N)c1-c1ccc(Cl)cc1
COU	O=c1ccc2ccccc2o1
D16	CN(Cc1ccc2[nH]c(C)nc(=O)c2c1)c1ccc(s1)C(=O)N[C@@H](CCC(O)=O)C(O)=O
COW	CC(C)(CO[P@](O)(=O)O[P@](O)(=O)OC[C@H]1O[C@H]([C@H](O)[C@@H]1OP(O)(O)=O)n1cnc2c(N)ncnc12)[C@@H](O)C(=O)NCCC(=O)NCCSC(=O)c1ccccc1N
2NF	NC(=O)c1ccc[n+](c1)[C@@H]1O[C@H](CO[P@]([O-])(=O)O[P@@](O)(=O)OC[C@H]2O[C@H]([C@H](O)[C@@H]2O)n2cnc3c(N)ncnc23)[C@@H](O)[C@H]1F
CP7	CCc1nc(N)nc(N)c1-c1ccccc1
D17	OC(=O)CC[C@H](NC(=O)c1cccc(CNc2ccc(\C=C3/SC(=S)NC3=O)cc2)c1)C(O)=O
COY	C[C@H](CNC(=O)CC[C@]1(C)[C@@H](CC(N)=O)[C@H]2[N-]3C1C(C)=C1[C@@H](CCC(N)=O)C(C)(C)C4C=C5[C@@H](CCC(N)=O)[C@](C)(CC(N)=O)C6N5[Co++]3(CCCCCn3cnc5c(N)ncnc35)(N14)N1C([C@@H](CCC(N)=O)[C@](C)(CC(N)=O)[C@]21C)=C6C)O[P@@](O)(=O)O[C@@H]1[C@@H](CO)O[C@@H]([C@@H]1O)n1cnc2cc(C)c(C)cc12
LAC	C[C@@H](O)C(O)=O
COZ	CC(C)(CO[P@@](O)(=O)O[P@@](O)(=O)OC[C@H]1O[C@H]([C@H](O)[C@@H]1OP(O)(O)=O)n1cnc2c(N)ncnc12)[C@H](O)C(=O)NCCC(=O)NCCS
U2P	OC[C@H]1O[C@H]([C@H](OP(O)(O)=O)[C@@H]1O)n1ccc(=O)[nH]c1=O
LAH	CC(C)O[P@](O)(=O)O[C@H]1[C@H](O)OC[C@H](O)[C@@H]1O
TQP	C[C@H]1O[C@H](O[P@@](O)(=O)O[P@@](O)(=O)OC[C@H]2O[C@H](C[C@@H]2O)n2cc(C)c(=O)[nH]c2=O)[C@H](O)[C@@H](\N=C\c2c(COP(O)(O)=O)cnc(C)c2O)[C@@H]1O
2NO	ON=O
CPB	CN1CC[C@@H]([C@H](O)C1)c1c(O)cc(O)c2c1oc(cc2=O)-c1ccccc1Cl
2NP	N[C@@H](CCCC(=C)C(O)=O)C(O)=O
TR3	CSc1nn(-c2ccccc2)c2cc(NC(=O)C3CCNCC3)ccc12
302	OC(=O)c1ccc(\C=N\OCCO\N=C\c2cc(=O)[nH]c(=O)[nH]2)cc1
2O2	OP(O)(=O)\C=C\c1cn([C@H]2C[C@H]3O[C@](OC[C@H]3O2)(c2ccccc2)P(O)(O)=O)c(=O)[nH]c1=O
TR2	Oc1ccnc2ccsc12
D1D	O[C@@H]1CSSC[C@H]1O
TR5	Cn1nc(N)c2cn([C@@H]3O[C@H](COP(O)(O)=O)[C@@H](O)[C@H]3O)c3ncnc1c23
TQT	N[C@H]1N[C@@H](N)[C@@H]2C[C@@H](CN3CC[C@H]4CCCC[C@H]34)CC[C@@H]2N1
D1C	N[C@@H](CNS(=O)(=O)NCc1ccc(cc1)S(N)(=O)=O)Cc1cc(F)c(F)cc1F
LAK	OC[C@H]1O[C@@H](OC[C@H]2O[C@@H](O)[C@H](O)[C@@H](O)[C@@H]2O)[C@H](O)[C@@H](O)[C@H]1O
TR4	CSc1nn(c(N)c1C#N)-c1ccccc1
TR7	COC(=O)[C@@H](N)Cc1c[nH]c2ccccc12
TQV	Cc1ccccc1O[P@](O)(=O)OCc1ccccc1O
D1F	CCCCCC#Cc1cn([C@@H]2O[C@H](CO)[C@@H](O)[C@H](O)[C@H]2O)c(=O)[nH]c1=O
CPF	OC(=O)c1cn(C2CC2)c2cc(N3CCNCC3)c(F)cc2c1=O
TR6	N[C@H]1[C@@H]2CN(C[C@H]12)c1nc2n(cc(C(O)=O)c(=O)c2cc1F)-c1ccc(F)cc1F
LAM	OC[C@H]1O[C@@H](S[C@H]2[C@H](O)[C@@H](CO)O[C@@H](O[C@@H]3[C@H](O)[C@@H](CO)O[C@H](Oc4ccc(cc4)[N+]([O-])=O)[C@@H]3O)[C@@H]2O)[C@H](O)[C@@H](O)[C@@H]1O
2NV	CCOCCOCCOCCOCCOC[C@@H](C)N
2O7	Clc1cc(Cl)cc(c1)C1=C(C#N)[C@@]2(Cc3ccc(cc3)C#N)CCCN2C1=O
LAO	O[C@H]1CO[C@@H](O)[C@H](OP(O)(O)=O)[C@H]1O
D1J	CCCC#Cc1cn([C@@H]2O[C@H](CO)[C@@H](O)[C@H](O)[C@H]2O)c(=O)[nH]c1=O
D1I	CCCCCc1cc2cn([C@@H]3O[C@H](CO)[C@@H](O)[C@H](O)[C@H]3O)c(=O)nc2o1
LB2	OC[C@H]1O[C@@H](O[C@@H]2[C@@H](O)[C@H](O)O[C@H](CO)[C@H]2O)[C@H](O)[C@@H](O)[C@@H]1O
LAT	OC[C@H]1O[C@@H](O[C@H]2[C@H](O)[C@@H](O)[C@H](O)O[C@@H]2CO)[C@H](O)[C@@H](O)[C@H]1O
D1K	CCCc1cc2cn([C@@H]3O[C@H](CO)[C@@H](O)[C@H](O)[C@H]3O)c(=O)nc2o1
D1M	OC[C@H]1O[C@H]([C@H](O)[C@@H](O)[C@@H]1O)n1cc(C#C)c(=O)[nH]c1=O
CPM	CS(=N)(=N)C[C@@H](Cc1ccccc1)C(O)=O
TRA	[O-]C(=O)C\C(=C/C([O-])=O)C([O-])=O
CPO	CC(=O)N[C@@H]1CCCN2O[Fe]345(ON(CCC[C@@H]6NC(=O)[C@H](CCCN(O3)C(\C=C(C)\CCOC1=O)=[O]4)NC6=O)C(C=C(C)CCO)=[O]5)[O]=C2C=C(C)CCO
TRC	OC(=O)CC(CC(O)=O)C(O)=O
30A	OC(=O)c1cnn2c(O)c(Cc3ccccc3)c(Cl)nc12
LAZ	OCCNC(=O)c1ccc(Cl)cc1
D22	CCCCCCCCNCCCCCCCC
TRE	OC[C@H]1O[C@H](O[C@H]2O[C@H](CO)[C@@H](O)[C@H](O)[C@H]2O)[C@H](O)[C@@H](O)[C@@H]1O
D1T	CCCCCCCCCCS
CPS	C[C@H](CCC(=O)NCCC[N+](C)(C)CCCS([O-])(=O)=O)[C@H]1CC[C@H]2[C@@H]3[C@H](O)C[C@@H]4C[C@H](O)CC[C@]4(C)[C@H]3C[C@H](O)[C@]12C
CQ4	[O-][Cr]([O-])(=O)=O
D1V	Sc1nc2ccccc2c(=O)[nH]1
CPU	O=C(NCCCc1ccccc1)NC1CCCCC1
D1X	OC(=O)C1=CC(=O)NC(=O)C1
CPW	N[C@@H](Cn1c2CCCc2c(=O)[nH]c1=O)C(O)=O
TRH	C[C@@H]1O[C@H](O[P@@](O)(=O)O[P@](O)(=O)OC[C@H]2O[C@H](C[C@@H]2O)n2cc(C)c(=O)[nH]c2=O)[C@H](O)[C@H](O)[C@H]1O
30J	C[C@@H]1CN(CCN1c1ccc(cn1)C#N)c1nnc(Cc2ccccc2)c2ccc(Cl)cc12
TS0	OC[C@@H](O)[C@H](O)[C@@H](O)Cn1c2[nH]c(=O)[nH]c(=O)c2n(CCCCOP(O)(O)=O)c1=O
CQA	CCN(CC)Cc1cc(Nc2ccnc3cc(Cl)ccc23)ccc1O
TS2	N[C@@H](CCC(=O)N[C@H]1CSSC[C@H](NC(=O)CC[C@H](N)C(O)=O)C(=O)NCC(=O)NCCCNCCCCNC(=O)CNC1=O)C(O)=O
TRP	N[C@@H](Cc1c[nH]c2ccccc12)C(O)=O
TS1	OC[C@@H](O)[C@@H](O)[C@H](O)Cn1c2[nH]c(=O)[nH]c(=O)c2n(CCCCOP(O)(O)=O)c1=O
2OP	C[C@H](O)C(O)=O
LBH	Cc1[nH]c2ccccc2c1CCNCc1ccc(\C=C\C(=O)NO)cc1
311	Cc1ccc(cc1F)-c1cccc(n1)C(=O)N1CCCC(C)(C)C1
TRS	[NH3+]C(CO)(CO)CO
2P2	CC(C)(C)[C@H]1CC[C@H](N1C(=O)CCCc1ccccc1)C(=O)N1CCC[C@H]1[C@@H](O)CO
TS4	NCCCCNCCCNC(=O)CNC(=O)[C@H](CSSC[C@H](NC(=O)CC[C@@H](N)C(O)=O)C(=O)NCC(=O)NCCCNCCCCN)NC(=O)CC[C@@H](N)C(O)=O
TRR	COc1cc(Cc2c[nH+]c(N)nc2N)cc(OC)c1OC
313	CS(C)CC(O)=O
D2B	COc1ccccc1\C(=C/c1coc2nc(N)nc(N)c12)C(C)C
2OS	CCCCCCCC(=O)O[C@H]1[C@H](O)[C@@H](CO)O[C@H](O[C@]2(CO)O[C@H](CO)[C@@H](O)[C@@H]2O)[C@@H]1O
2P4	OC[C@H](O)[C@@H]1CCCN1C(=O)[C@@H]1CCC=C1C(=O)NCc1ccccc1
TS6	OP(O)(S)=O
TRU	NS(=O)(=O)c1cc2c(N[C@H](NS2(=O)=O)C(Cl)Cl)cc1Cl
D2E	COc1ccccc1\C(=C\c1coc2nc(N)nc(N)c12)C1CC1
TRT	COCCOCCOCCOc1ccc(cc1)C(C)(C)CC(C)(C)C
315	CS(=O)(=O)c1ccc([C@H]2NO[C@@H](N2)[C@@H](CC2CC2)[C@H](N)C(=O)N2CC[C@H](F)C2)c(F)c1
D2D	COc1ccccc1\C(CC(C)C)=C\c1coc2nc(N)nc(N)c12
2P6	O=C(CCCc1ccccc1)N1CCC[C@H]1C(=O)N1CCC[C@H]1C#N
2OU	OP(O)(=O)CC(=O)O[C@H]1[C@H](OP(O)(O)=O)[C@@H](OP(O)(O)=O)[C@@H](OCc2ccccc2)[C@@H](OP(O)(O)=O)[C@@H]1OP(O)(O)=O
2OV	OP(O)(=O)O[C@H]1[C@H](OCc2ccccc2)[C@@H](OP(O)(O)=O)[C@H](OP(O)(O)=O)[C@H](OCc2ccccc2)[C@@H]1OP(O)(O)=O
317	CS(=O)(=O)c1ccc(-c2noc(n2)[C@@H](CC2CC2)[C@H](N)C(F)=C2CCCC2)c(Cl)c1
D2F	CCCC\C(=C/c1coc2nc(N)nc(N)c12)c1ccccc1OC
2P8	OC[C@H](O)[C@@H]1CCCN1C(=O)[C@@H]1CCCN1C(=O)NCc1ccccc1
2OW	COC(=O)N1CCN(Cc2cccc(NC(=O)Nc3ccc(C)nc3)c2F)CC1
D2H	CC[C@@H](C)C(=C/c1coc2nc(N)nc(N)c12)\c1ccccc1OC
D2K	CCOC(=O)CCCOc1ccc(OC)c(Cc2cnc3nc(N)nc(N)c3c2C)c1
D2J	COc1ccc(OCCCCCC(O)=O)cc1Cc1cnc2nc(N)nc(N)c2c1C
LBT	OC[C@H]1O[C@@H](O[C@H]2[C@H](O)[C@@H](O)[C@@H](O)O[C@@H]2CO)[C@H](O)[C@@H](O)[C@H]1O
LC5	CN(O)C(=O)C[C@@H](CCCc1cccc2ccccc12)CP(O)(O)=O
D2O	COc1ccc(OCCc2ccccc2)cc1Cc1cnc2nc(N)nc(N)c2c1C
LC7	CN(O)C(=O)C[C@@H](CCCc1cccc(F)c1)CP(O)(O)=O
D2N	CCOC(=O)CCCCCOc1ccc(OC)c(Cc2cnc3nc(N)nc(N)c3c2C)c1
D2Q	CCOC(=O)CCCCOc1ccc(OC)cc1Cc1cnc2nc(N)nc(N)c2c1C
D2P	OC[C@H](Cl)CCl
CR1	COC(=O)N[C@@H]1O[C@H](CO)[C@@H](O)[C@H](O)[C@H]1O
2PC	[O-]C(=O)C1=[NH+]CCC1
D2R	COc1ccc(C#CCCCC(O)=O)c(Cc2cnc3nc(N)nc(N)c3c2C)c1
TSF	OC[C@@H](O)[C@@H](O)[C@H](O)Cn1c2[nH]c(=O)[nH]c(=O)c2n(CCCCC(F)(F)P(O)(O)=O)c1=O
CR6	CC(=O)N[C@@]1(O[C@H](CO)[C@@H](O)[C@H](O)[C@H]1O)C(N)=O
2PE	OCCOCCOCCOCCOCCOCCOCCOCCOCCO
2PF	Cc1cc2N3[C@H](O)C[C@H](c4c(F)c(F)c(F)c(F)c4F)[C@]33C(=O)NC(=O)N=C3N(C[C@H](O)[C@H](O)[C@H](O)CO[P@@](O)(=O)O[P@](O)(=O)OC[C@H]3O[C@H]([C@H](O)[C@@H]3O)n3cnc4c(N)ncnc34)c2cc1C
2PG	OC[C@@H](OP(O)(O)=O)C(O)=O
31I	COc1cc(Cc2cnc(N)nc2N)cc(\C=C\C(=O)N2N=Cc3ccccc3[C@@H]2C(C)C)c1OC
TSN	C[C@H](\C=C(/C)\C=C\C(=O)NO)C(=O)c1ccc(cc1)N(C)C
LCF	CC1(C)Cc2c(c(c(CC(O)=O)n2C1)-c1ccc(Cl)cc1)-c1ccccc1
2PM	CN(C)CCOC(c1ccccc1)c1ccccc1
2PN	OP(O)(=O)NP(O)(O)=O
TSP	Cc1cn([C@H]2C[C@H](S)[C@@H](COP(O)(O)=O)O2)c(=O)[nH]c1=O
CRB	O[C@@H]1C[C@@](O)(C[C@H](CP(O)(O)=O)[C@H]1O)C(O)=O
TSR	NC(=O)Cc1c[nH]c2ccccc12
2Q2	OC[C@H](O)[C@@H](O)[C@@H](O)[C@H](O)C(O)=O
CRA	COC(=O)N[C@@]1(O[C@H](CO)[C@@H](O)[C@H](O)[C@H]1O)C(N)=O
CRD	C\C=C\C=O
D3C	N[C@@H](CCNC(=O)N1CCn2c(C1)ccc2C(F)(F)F)Cc1cc(F)c(F)cc1F
LCN	OC[C@H]1OC=C(O)[C@@H](O)[C@@H]1O
LCM	Oc1cccc(C(=O)NCCCCNC(=O)c2cccc(O)c2O)c1O
D3E	C[C@](O)(c1ccc(cc1)C(=O)N(C1CC1)[C@H]1CC[C@@H](CC1)c1cccnc1)C(F)(F)F
TSU	Cc1ccc(cc1)S(O)(=O)=O
LCP	[O-][Cl](=O)(=O)=O
TSX	CCCCn1c2nc(Cc3ccc(NC(C)=O)cc3)[nH]c2c(=O)n(CC=C)c1=O
LCO	[O-][Cl](=O)=O
TT8	CNc1ncnc2n(cnc12)[C@@H]1O[C@H](CSCC[C@H](N)C(O)=O)[C@@H](O)[C@H]1O
TSZ	NNC(N)=S
CRI	CN(C)C(=O)c1cc(NC(=O)c2ccc(C)cc2)cc(c1)-c1ccc(cc1)C(=O)NO
31Z	Cc1cn([C@H]2CCCN(Cc3ccc(C(O)=O)c(Oc4cccc(Cl)c4)c3F)C2)c(=O)[nH]c1=O
LCS	Cc1ncc(COP(O)(O)=O)c(C\N=C2/CONC2=O)c1O
CRN	CN(CC(O)=O)C(N)=N
CRM	OC[C@@H](O)[C@@H](O)[C@@H](O)Cn1c2[nH]c(=O)[nH]c(=O)c2nc(CCC(O)=O)c1=O
CS2	OC[C@@H](O)[C@@H](O)[C@H](O)[C@H](O)C(O)=O
32B	CC[C@@H](N1CCC[C@@H](C1)n1cc(C)c(=O)[nH]c1=O)c1ccc(C(O)=O)c(Oc2cccc(Cl)c2)c1OC
32C	CC(C)C[C@@H](N1CCC[C@@H](C1)n1cc(C)c(=O)[nH]c1=O)c1ccc(C(O)=O)c(Oc2cccc(Cl)c2)c1F
2QD	CNC(=O)CC[C@H](C[C@H](N)C(O)=O)C(O)=O
2QE	COC(=O)CC[C@H](C[C@H](N)C(O)=O)C(O)=O
32E	CC(C)C[C@H](N1CCC[C@@H](C1)n1cc(C)c(=O)[nH]c1=O)c1ccc(C(O)=O)c(Oc2cccc(Cl)c2)c1F
LDA	CCCCCCCCCCCC[N+](C)(C)[O-]
LDC	Nc1ccn([C@@H]2C[C@@H](O)[C@H](CO)O2)c(=O)n1
32K	COc1c(CN2CCC[C@@H](C2)n2cc(C)c(=O)[nH]c2=O)ccc(C(O)=O)c1Oc1cccc(Cl)c1
TTL	N[C@H]1CCc2ccccc2[C@@H]1O
2QM	OC(=O)[C@H](CCCCNC(=O)c1ccc(I)cc1)NC(=O)N[C@H](C(O)=O)c1ccc(O)cc1
2QN	OC(=O)[C@H](CCCCNC(=O)c1ccc(I)cc1)NC(=O)N[C@@H](Cc1ccncc1)C(O)=O
TTN	OC(C([O-])=O)C([O-])=O
U5P	O[C@@H]1[C@@H](COP(O)(O)=O)O[C@H]([C@@H]1O)n1ccc(=O)[nH]c1=O
TTP	Cc1cn([C@H]2C[C@H](O)[C@@H](CO[P@@](O)(=O)O[P@](O)(=O)OP(O)(O)=O)O2)c(=O)[nH]c1=O
2QP	OC(=O)[C@H](CCCCNC(=O)c1ccc(I)cc1)NC(=O)N[C@@H](Cc1ccco1)C(O)=O
2QQ	OC(=O)[C@H](CCCCNC(=O)c1ccc(I)cc1)NC(=O)N[C@@H](CC#C)C(O)=O
CSC	CC(=O)OCC1=C(N2[C@H](SC1)[C@H](NC(=O)CCC[C@@H]([NH3+])C(O)=O)C2=O)C(O)=O
2QR	Cc1ncc(COP(O)(O)=O)c(CN[C@H]2CO[C@H](O[P@@](O)(=O)O[P@@](O)(=O)OC[C@H]3O[C@H]([C@H](O)[C@@H]3O)n3ccc(=O)[nH]c3=O)[C@H](O)[C@H]2O)c1O
2QS	OC(=O)[C@H](CCCCNC(=O)c1ccc(I)cc1)NC(=O)N[C@@H](C[C@H]1CO1)C(O)=O
335	OP(O)(=O)C(F)(F)c1ccc(CC(Cc2ccc(cc2)C(F)(F)P(O)(O)=O)(c2ccccc2)n2nnc3ccccc23)cc1
LDO	N[C@@H](CCCCO)C(O)=O
CSF	CC(=O)N[C@@H]1[C@@H](O)[C@@H](F)[C@](O[P@@](O)(=O)OC[C@H]2O[C@H]([C@H](O)[C@@H]2O)n2ccc(N)nc2=O)(O[C@H]1[C@H](O)[C@H](O)CO)C(O)=O
2R7	OC(=O)[C@H](CCCCNC(=O)c1ccc(I)cc1)NC(=O)NC1(CC1)C(O)=O
LDP	NCCc1ccc(O)c(O)c1
TTX	CC(C)C[C@@H]1NC(=O)[C@H](C)N(C)C(=O)CNC(=O)\C(=C\c2ccccc2)N(C)C1=O
D4M	Cc1cn([C@@H]2O[C@H](COP(O)(O)=O)C=C2)c(=O)[nH]c1=O
D4N	C[C@@H]1CN(CC2(CC2)C(N)=O)CCN1S(=O)(=O)c1ccc(cc1)[C@](C)(O)C(F)(F)F
CSN	Oc1ccc(cc1OS(O)(=O)=O)[N+]([O-])=O
D52	Cc1cc2N(C[C@H](O)[C@H](O)[C@H](O)CO[P@@](O)(=O)O[P@](O)(=O)OC[C@H]3O[C@H]([C@H](O)[C@@H]3O)n3cnc4c(N)ncnc34)C3=NC(=O)NC(=O)[C@H]3N(c2cc1C)[C@@](N)(CCc1ccccc1)c1ccccc1
D51	Cc1cc2N3[C@@](C)(N)C[C@@H](c4ccccc4)[C@@]33[C@@H](NC(=O)NC3=O)N(C[C@H](O)[C@H](O)[C@H](O)CO[P@@](O)(=O)O[P@](O)(=O)OC[C@H]3O[C@H]([C@H](O)[C@@H]3O)n3cnc4c(N)ncnc34)c2cc1C
2RA	NC[C@@H](N)C(O)=O
TUD	C[C@H](CCC(=O)NCCS(O)(=O)=O)[C@H]1CC[C@H]2[C@@H]3[C@H](O)C[C@@H]4C[C@H](O)CC[C@]4(C)[C@H]3CC[C@]12C
CSS	N[C@@H](CSS)C(O)=O
33G	Cc1[nH]nc2OC(N)=C(C#N)[C@@](C3CCC3)(c12)c1cc(cc(c1)-c1cccc(F)c1)C#N
2RH	CC(C)C[C@@H](O)C(O)=O
LEA	CCCCC(O)=O
CSX	N[C@@H](CS=O)C(O)=O
TUL	O=c1cc[nH]c(=S)[nH]1
TUN	CCO[P@](O)(=O)N(CC)CC
33M	CN(c1cnc2nc(N)nc(N)c2c1)c1cccc2ccccc12
33N	O=C(NCCC(c1ccccc1)c1ccccc1)c1cccnc1
340	COC1=CC(=O)c2c(c(COc3ccccc3)c(C)n2C)C1=O
33P	C[C@H](CNCc1c(COP(O)(O)=O)cnc(C)c1O)OP(O)(O)=O
2RR	Nc1ccc(cc1)C(=O)Cn1c(nc2ccccc12)-c1nonc1NCCC#N
343	CC(C)[C@H](NC(=O)[C@H](Cc1ccc(O)cc1)NC(=O)OCc1ccccc1)[P@@](O)(=O)O[C@H](C(O)=O)c1cccc(NC(N)=N)c1
D5C	N[C@@H](CCNC(=O)c1ccc(cc1)-c1cccc(c1)C(F)(F)F)Cc1cc(F)c(F)cc1F
CTC	CN(C)[C@H]1[C@@H]2C[C@H]3C(=C(O)[C@]2(O)C(=O)C(C(N)=O)=C1O)C(=O)c1c(O)ccc(Cl)c1[C@@]3(C)O
33T	C[C@@H]1CN(CCN1S(=O)(=O)c1ccc(cc1Cl)C(N)=O)c1ccc(F)cc1C(F)(F)F
CTE	N[C@@H](Cc1c[nH]c2c(Cl)cccc12)C(O)=O
2RU	CC(C)C(=O)N1CCC(CC1)NC(=O)Nc1ccc(cc1)C(F)(F)F
2RV	CCC(=O)N1CCC(CC1)NC(=O)Nc1ccc(OC(F)(F)F)cc1
CTL	N[C@H]1CCc2ccccc2[C@H]1O
33Z	CC(C)[C@H](NC(=O)[C@H](Cc1ccccc1)NC(=O)OCc1ccccc1)[P@@](O)(=O)C[C@H](C(O)=O)c1cccc(NC(N)=N)c1
CTN	Nc1ccn([C@@H]2O[C@H](CO)[C@@H](O)[C@H]2O)c(=O)n1
LF7	O[C@]12C[C@@H]3C[C@H](C1)C[C@@](C3)(C2)NCC(=O)N1CCC[C@H]1C=N
LEU	CC(C)C[C@H](N)C(O)=O
D5M	Nc1ncnc2n(cnc12)[C@H]1C[C@H](O)[C@@H](COP(O)(O)=O)O1
CTP	Nc1ccn([C@@H]2O[C@H](CO[P@@](O)(=O)O[P@@](O)(=O)OP(O)(O)=O)[C@@H](O)[C@H]2O)c(=O)n1
CU1	[Cu+]
CTO	CC(=O)N[C@H]1[C@H](O)O[C@H](CO)[C@@H](O[C@@H]2O[C@H](CO)[C@@H](O[C@@H]3O[C@H](CO)[C@@H](O)[C@H](O)[C@H]3NC(C)=O)[C@H](O)[C@H]2NC(C)=O)[C@@H]1O
LEW	OC[C@H]1O[C@H]([C@H](O)[C@@H](O)[C@@H]1O)n1cc(nn1)-c1cccc2ccccc12
CTR	OC[C@H]1O[C@@H](O[C@H]2[C@H](O)[C@@H](O)[C@H](O[C@H]3[C@H](O)[C@@H](O)[C@@H](O)O[C@@H]3CO)O[C@@H]2CO)[C@H](O)[C@@H](O)[C@@H]1O
34A	Cc1ccc(N)cc1C
2SA	O[C@@H]1[C@@H](COP(O)(O)=O)O[C@H]([C@@H]1O)n1cnc2c(N[C@@H](CC(O)=O)C(O)=O)ncnc12
34B	[H][B]1234[B]567([H])[B]118([H])[B]229([H])[B]33%10([H])[B]454([H])[B]656([H])[B]711([H])[B]822([H])[C]933([H])[B]%1045([H])[C]6123Cc1c(C)nc(N)nc1N
CTS	O[C@H]1CCN2C[C@H](O)[C@@H](O)[C@H](O)[C@@H]12
D64	Cc1ccc(cc1)-c1ccc2nc(N)nc(N)c2c1
34F	ON(CC[C@@H](c1ccc(Cl)c(Cl)c1)P(O)(O)=O)C=O
CTX	CC\C(=C(/c1ccccc1)c1ccc(OCCN(C)C)cc1)c1ccccc1
D5X	CC(=O)C(O)(O)[C@@H](O)COP(O)(O)=O
D69	Cc1cc2N[C@@]3([C@@H](CC(=N)Cc4ccccc4)c4ccccc4)[C@@H](NC(=O)NC3=O)N(C[C@H](O)[C@H](O)[C@H](O)CO[P@@](O)(=O)O[P@](O)(=O)OC[C@H]3O[C@H]([C@H](O)[C@@H]3O)n3cnc4c(N)ncnc34)c2cc1C
CTW	OC(=O)CC[C@H](N[P@@](O)(=O)OCCC[C@H](NC(=O)CC[C@H](NC(=O)c1ccc(F)cc1)C(O)=O)C(O)=O)C(O)=O
LFC	C[C@H](O)[C@@H](O)[C@@H](O)[C@H](O)C(O)=O
2SM	COC(=O)c1ccccc1S(=O)(=O)NC(=O)Nc1nccc(C)n1
LFF	CC(C)C[C@H](NC(C)=O)C(=O)N[C@@H](Cc1ccccc1)[P@@]([O-])(=O)C[C@@H](Cc1ccccc1)C(O)=O
34N	CS(=O)(=O)c1ccc(cc1)[C@@H](CCNC(=O)c1ccc(cc1)C#N)c1ccc(F)cc1
2T2	OC(=O)Cc1cn(Cc2cccc(c2)C#C)c2ccccc12
34Q	N[C@H]1CN(C[C@H]1C(=O)N1CCCC1)C(=O)c1cnc2ccccc2n1
352	C[C@H](NC1=NC(=O)[C@@](C)(S1)C(C)(C)O)c1ccc(F)cc1
34R	COc1cc(Cc2cnc(N)nc2N)cc(\C=C\C(=O)N2N=Cc3ccccc3[C@H]2c2ccccc2)c1OC
34S	COc1cc(Cc2cnc(N)nc2N)cc(\C=C\C(=O)N2N=Cc3ccccc3[C@@H]2c2ccccc2)c1OC
CUE	Oc1ccc2c(c1)oc1c2c(=O)oc2cc(O)ccc12
2SU	N[C@](CF)(Cc1c[nH]c2ccccc12)C(O)=O
D6G	O[C@@H]1C[C@@H](O)[C@H](O)[C@@H](COP(O)(O)=O)O1
356	CC#CCn1c(nc2n(C)c(=O)n(Cc3nc(C)c4ccccc4n3)c(=O)c12)N1CCC[C@@H](N)C1
2T7	COc1ccc(cc1Cn1cc(CC(O)=O)c2ccccc12)[N+]([O-])=O
34X	Nc1nc(cn1NC(=O)Nc1ccccc1F)-c1ccccc1
2SX	OC(=O)Cc1c[nH]c2ccc(Br)cc12
2T9	COc1ccc(cc1Cn1cc(CC(O)=O)c2ccc(cc12)-c1cc(N)cc(N)c1)[N+]([O-])=O
U89	Nc1nc(N)c(CCCN(C(=O)CSCC(=O)NCCCCOP(O)(O)=O)c2ccc(cc2)C(=O)N[C@@H](CCC(O)=O)C(O)=O)c(=O)[nH]1
2SY	OC(=O)Cc1cn(Cc2cccc(Cl)c2)c2ccccc12
34Z	OC(=O)c1ccc(Cl)c(Cl)c1
D70	CCC(=N)C[C@@H](c1ccccc1)[C@]12Nc3cc(C)c(C)cc3N(C[C@H](O)[C@H](O)[C@H](O)CO[P@@](O)(=O)O[P@@](O)(=O)OC[C@H]3O[C@H]([C@H](O)[C@@H]3O)n3cnc4c(N)ncnc34)[C@@H]1NC(=O)NC2=O
CV1	Nc1[n+]2cnc3n([C@@H]4O[C@H](CO[P@](O)(=O)O[P@@](O)(=O)OC[C@H]5O[C@@H]2[C@H](O)[C@@H]5O)[C@@H](O)[C@H]4O)c(Br)nc13
LFX	C[C@H]1COc2c(N3CCN(C)CC3)c(F)cc3c2n1cc(C(O)=O)c3=O
D6P	OCC[C@@H](O)[C@H](O)[C@H](O)\C=C\P(O)(O)=O
35B	CNC(=O)N(C1CCCCC1)c1cccc(c1)-c1sc(C(O)=O)c(OCC(O)=O)c1Br
D73	CC(=N)C[C@@H](c1ccccc1)[C@]12Nc3cc(C)c(C)cc3N(C[C@H](O)[C@H](O)[C@H](O)CO[P@@](O)(=O)O[P@@](O)(=O)OC[C@H]3O[C@H]([C@H](O)[C@@H]3O)n3cnc4c(N)ncnc34)C1=NC(=O)NC2=O
2TD	CC(=O)CCCCCCCCCC=C
2TE	CC#CC[C@@](O)(c1ccc(cc1)N1CCN(C[C@@H]1C#CC)S(=O)(=O)c1ccc(N)nc1)C(F)(F)F
2TF	CC#C[C@H]1CN(CCN1c1ccc(cc1)[C@](O)(CO)C(F)(F)F)S(=O)(=O)c1ccc(N)nc1
2TG	CC#C[C@H]1CN(CCN1c1ccc(cc1)[S@](=N)(=O)C(F)(F)F)S(=O)(=O)c1ccc(N)nc1
2TH	O[C@H]1[C@@H](Cc2ccccc12)NC(=O)c1cc2cc(Cl)sc2[nH]1
35I	COc1cc(Cc2cnc(N)nc2N)cc(\C=C\C(=O)N2N=Cc3ccccc3[C@@H]2CCC(F)(F)F)c1OC
2TJ	CNS(=O)(=O)c1ccc(cc1)N1CCN(C[C@@H]1C#CC)S(=O)(=O)c1ccc(N)nc1
2TK	CCCCCCc1ccc(Oc2ccccc2Br)c(O)c1
35K	N[C@@H](CCc1ccc2[nH]c(=O)c(=O)[nH]c2c1)C(O)=O
LGC	OC[C@H]1OC(=O)[C@H](O)[C@@H](O)[C@@H]1O
TWN	CCCCCCCCCCCC(=O)OCC[C@H](C)[C@@H]1OC[C@H](C)[C@@H]1C
LGE	COC(=O)CN1Cc2c(nc(C)c(CN)c2-c2ccc(Cl)cc2Cl)C1=O
2TN	CC(C)NC[C@@H](O)COc1ccc(CC(N)=O)cc1
2TO	Nc1ccc(cn1)S(=O)(=O)N1CCN(CC1)c1ncc(cc1-c1cccnc1)C(O)(C(F)(F)F)C(F)(F)F
2TP	Cc1c(CCO[P@@](O)(=O)OP(O)(O)=O)sc[n+]1Cc1cnc(C)nc1NO
361	N[C@H]1Cn2c(C[C@@H]1c1cc(F)c(F)cc1F)nc1cnccc21
LGP	Nc1nc2n(CO[C@@H](CO)COP(O)(O)=O)cnc2c(=O)[nH]1
U98	NS(=O)(=O)c1cccnc1Nc1cccc(c1)C(F)(F)F
D7K	CO[P@@](O)(=O)[C@](O)(c1sc(CCO[P@](O)(=O)OP(O)(O)=O)c(C)[n+]1Cc1cnc(C)nc1N)c1ccccc1
36A	N[C@@H](CCSC[C@H]1O[C@H]([C@H](O)[C@@H]1O)n1cnc2c(NCc3cccc(Cl)c3)ncnc12)C(O)=O
CVR	O[C@@H]1[C@@H]2C[C@H]([C@@H]1O)n1cnc3n(cnc3c1=N)[C@@H]1O[C@H](CO[P@@](O)(=O)O[P@](O)(=O)OC2)[C@@H](O)[C@H]1O
TXB	O[C@H]1OC[C@@H](S)[C@H](O)[C@H]1O
TXE	NC(=O)[C@@H]1CC=CN(C1)[C@@H]1O[C@H](CO[P@@](O)(=O)O[P@](O)(=O)OC[C@H]2O[C@H]([C@H](O)[C@@H]2O)n2cnc3c(N)ncnc23)[C@@H](O)[C@H]1O
TXD	NC(=O)[C@@H]1CN(CC=C1)[C@@H]1O[C@H](CO[P@](O)(=O)O[P@](O)(=O)OC[C@H]2O[C@H]([C@H](O)[C@@H]2O)n2cnc3c(N)ncnc23)[C@@H](O)[C@H]1O
36E	FC(F)(F)c1nc2ccccc2[nH]1
CVU	C[C@H](O)[C@@H](O)[C@@H](O)C(=O)CO
2UF	OC[C@H](O)[C@@H](O)[C@H](O)[C@H](O)C(O)=O
36G	COc1ccccc1NC(=O)N1CCCc2ccccc12
CVX	CCCCO[P@@](C)(O)=O
2UH	CCC(=O)NCCCNc1nc2n(cnc2c(=O)[nH]1)[C@@H]1O[C@H](CO[P@@](O)(=O)OP(O)(O)=O)[C@@H](O)[C@H]1O
36I	C1CN(CCO1)c1nc(nc2ccsc12)-c1ccccc1
2UJ	CCC(=O)NCCCNc1nc(=O)c2ncn([C@@H]3O[C@H](CO[P@](O)(=O)O[P@@](O)(=O)OP(O)(O)=O)[C@@H](O)[C@H]3O)c2[nH]1
36K	CCn1c(NC(=O)Nc2ccccc2OC)nc2ccccc12
2UK	CCC(=O)NCCCNc1nc(=O)c2ncn([C@@H]3O[C@H](CO[P@](O)(=O)O[P@](O)(=O)NP(O)(O)=O)[C@@H](O)[C@H]3O)c2[nH]1
TXL	CC(=O)O[C@@]12CO[C@@H]1C[C@H](O)[C@]1(C)[C@@H]2[C@H](OC(=O)c2ccccc2)[C@]2(O)C[C@H](OC(=O)[C@H](O)[C@@H](NC(=O)OC(C)(C)C)c3ccccc3)C(C)=C([C@@H](O)C1=O)C2(C)C
36L	CO[C@H]([C@@H](C)[C@@H]1C[C@H](O)[C@@]2(C)O[C@@H]2\C=C\[C@@H](C)[C@H]2C[C@H](CC(=O)O2)C\C=C\C(=O)O1)C(\C)=C\C=C\C(\C)=C\c1coc(C)n1
2UN	COC(=O)C(Cc1ccccc1)(Cc1ccc(NS(O)(=O)=O)cc1)C(=O)OC
36P	O=C(N1CCc2ccccc12)c1csc(n1)-c1ccsc1
TXP	NC(=O)[C@@H]1CN(CC=C1)[C@@H]1O[C@H](CO[P@](O)(=O)O[P@@](O)(=O)OC[C@H]2O[C@H]([C@H](OP(O)(O)=O)[C@@H]2O)n2cnc3c(N)ncnc23)[C@@H](O)[C@H]1O
372	CN1C(=O)[C@H](CC#N)c2cc(NC(C)=O)ccc12
2V4	C[C@]1(O)CC(=O)c2c(C1)cc(O)c1C(=O)c3c(O)cccc3C(=O)c21
36S	CNCCN1CCC(CC1)c1ccc2[nH]c(c(Cl)c2c1)-c1ccccc1OC
TXT	C[C@H]1O[C@H](O[C@@H]2[C@@H](CO)O[C@H](O[C@@H]3[C@@H](CO)O[C@H](O[C@@H]4[C@@H](CO)O[C@H](O)[C@H](O)[C@H]4O)[C@H](O)[C@H]3O)[C@H](O)[C@H]2O)[C@H](O)[C@H](O)[C@@H]1N[C@H]1C[C@@H](CO)[C@H](O)[C@@H](O)[C@@H]1O
CWD	N[C@@H](Cn1cc(Cl)c(=O)[nH]c1=O)C(O)=O
TXW	CCCc1cc2[nH]c(=O)ccc2c(C)n1
376	OC[C@H]1O[C@@H](NC(=O)C(=O)Nc2cccc3ccccc23)[C@H](O)[C@@H](O)[C@@H]1O
D8G	Cc1cc2n(C)c3c(cnn(Cc4ccccc4F)c3=O)c2s1
2UW	C[C@](O)(c1cnc(-c2ccc(s2)S(=O)(=O)c2ccc(N)nc2)c(Cl)c1)C(F)(F)F
2UX	C[C@](O)(c1ccc(cc1)-c1ccc(cc1)S(=O)(=O)c1ccc(N)nc1)C(F)(F)F
2UY	C[C@](O)(c1ccc(nc1)-c1ccc(nc1Nc1ccccc1)S(=O)(=O)c1ccc(N)nc1)C(F)(F)F
LI5	CCC(=O)C(=O)C[C@@H](O)COP(O)=O
LHY	ONC(=O)N[C@@H](Cc1ccccc1)C(O)=O
TYA	N[C@H](CO[P@]([O-])(=O)OC[C@H]1O[C@H]([C@H](O)[C@@H]1O)n1cnc2c(N)ncnc12)Cc1ccc(O)cc1
TYD	Cc1cn([C@H]2C[C@H](O)[C@@H](CO[P@@](O)(=O)OP(O)(O)=O)O2)c(=O)[nH]c1=O
TYC	N[C@@H](Cc1ccc(O)cc1)C(N)=O
CX6	O=C1N2CCC[C@H]2Oc2cc3OCCOc3cc12
CX5	O=C(N1CCCCC1)c1ccc2nccnc2c1
TYE	N[C@H](CO)Cc1ccc(O)cc1
2VH	CS(=O)(=O)n1cc2CN(Cc2n1)[C@H]1CO[C@@H]([C@@H](N)C1)c1cc(F)c(F)cc1F
D8X	CC(C)CC(=O)C(O)(O)[C@@H](O)COP(O)(O)=O
2VJ	CCc1cc(Sc2ncc([nH]2)C(O)=O)nc(n1)[C@H]1CCCC[C@@H]1C(=O)NCc1ccc(Cl)c(Cl)c1
TYL	CC(=O)Nc1ccc(O)cc1
TYM	N[C@@H](Cc1c[nH]c2ccccc12)C(=O)O[P@@](O)(=O)OC[C@H]1O[C@H]([C@H](O)[C@@H]1O)n1cnc2c(N)ncnc12
LIH	Cc1c(CNc2cccc3ncccc23)cnc2nc(N)nc(N)c12
TYR	N[C@@H](Cc1ccc(O)cc1)C(O)=O
381	NCCC[P@@](O)(=O)CC1CCCCC1
CXA	NS(=O)(=O)N[C@@H](Cc1ccccc1)C(O)=O
2W2	NC(=N)NCCC[C@H](N[C@H](CCC(O)=O)C(O)=O)C(O)=O
TZ2	[N-]=[N+]=NCCNc1c2CCCCc2nc2ccccc12
LII	COc1ccc(OC)c(\C=C/c2cnc3nc(N)nc(N)c3c2C)c1
2W3	CCc1cc(nc(n1)[C@H]1CCCC[C@@H]1C(=O)NCc1ccc(Cl)c(Cl)c1)-c1nc(O)c(C(N)=O)c(=O)[nH]1
TZ5	Nc1ccc2c(c1)c(-c1ccccc1)[n+](CCCCCCc1cnnn1CCNc1c3CCCCc3nc3ccccc13)c1cc(N)ccc21
383	N[C@@H](Cc1ccc(O)cc1)C(=O)N[C@@H]([C@H]1[C@H](O)[C@]2(O)CO[C@@H]([C@@H]2O)N1O)C(O)=O
2VS	OC(=O)C(\O)=C\C=C\C=O
2W4	O=C(C1CC1)N1CC[C@@H](Cc2n[nH]c(=O)n2-c2ccc(cc2)-c2ccc3occc3c2)C1
TZ4	Nc1ccc2c(c1)c(-c1ccccc1)[n+](CCCCCCc1cn(CCNc3c4CCCCc4nc4ccccc34)nn1)c1cc(N)ccc21
37T	Cn1cnc2n(C)c(=O)[nH]c(=O)c12
2W5	COc1cc(OC)nc(n1)[C@@H]1CCCC[C@H]1C(=O)NCc1ccc(Cl)c(Cl)c1
CXF	O=CNC1CCCCC1
387	Oc1cccc(NC(=O)NCCCNCc2cc(Cl)cc(Cl)c2)c1
LIP	O[C@H]1[C@H](O)[C@H](O)[C@H](OP([O-])([O-])=O)[C@@H](O)[C@@H]1O
LIR	CN1C(=O)c2[nH]c(N3CCC[C@H](N)C3)[n+](Cc3ccccc3C#N)c2C1=O
37Z	NCCCCNCCCCN
CXL	OC1CCCCC1
CXP	OC(=O)CCC1CCCCC1
LJ9	CCc1nn(-c2ccccc2)c2cc(ccc12)N1C[C@@H]2CNC[C@@H]2C1
TZA	N[C@@H](CC[C@@H]1C=C[C@H](N)C=C1)C(O)=O
CXO	O=C1CCCCC1=O
CXR	O[C@@H]1[C@H]2CO[P@](O)(=O)O[P@](O)(=O)OC[C@H]3O[C@H]([C@H](O)[C@@H]3O)n3cnc4n(cnc4c3=N)[C@H](O2)[C@@H]1O
TZE	Cc1ncsc1CCO
CXS	OS(=O)(=O)CCCNC1CCCCC1
TZD	Cc1c(CCO[P@](O)(=O)OP(O)(O)=O)sc(=O)n1Cc1cnc(C)nc1N
TZG	N[C@@H](Cc1cc(Cl)c(cc1CCC(O)=O)[N+]([O-])=O)C(O)=O
38I	N[C@](CCCC[B-](O)(O)O)([C@@H]1C[C@@H]2CC[C@H](C1)N2Cc1ccc(Cl)c(Cl)c1)C(O)=O
CXY	Nc1ccn([C@@H]2O[C@H](CO[P@@](O)(=O)O[P@](O)(=O)O[C@H]3OC[C@@H](O)[C@H](O)[C@H]3O)[C@@H](O)[C@H]2O)c(=O)n1
38J	OC[C@H]1O[C@H](O[C@H]2[C@H](O)[C@@H](O)[C@@H](O[C@H]3[C@H](O)[C@@H](O)[C@H](O)O[C@@H]3CO)O[C@@H]2CO)[C@H](O)[C@@H](O)[C@@H]1O
38K	COc1ncc(c(OC)n1)-c1ccc2c(Nc3cccc(c3)C(O)=O)c(cnc2c1)S(N)(=O)=O
TZN	COc1cc2nc(nc(N)c2cc1OC)N1CCN(CC1)C(=O)[C@H]1CCCO1
2WP	N[C@@H](CCSC[C@H]1O[C@H](O)[C@H](O)[C@@H]1O)C(O)=O
2X1	NCc1cccc(NC(=O)Nc2ccc(cc2)C(N)=N)c1
TZP	Cc1ncsc1CCOP(O)(O)=O
392	Oc1ccccc1NC(=O)NCCCNCc1cc(Cl)cc(Cl)c1
38Q	COc1ncc(c(OC)n1)-c1ccc2c(Nc3cccc(c3)C(O)=O)c(cnc2c1)C(N)=O
2WT	Cn1c(c(I)c2cc(C(O)=O)c(O)cc12)-c1cccc(NC(=O)CCC(=O)NCc2ccc3OCOc3c2)c1
TZT	CC[C@@H](C)[C@@H]([C@H](CC(=O)N1CCC[C@H]1[C@H](OC)[C@H](C)C(=O)NCCc1ccccc1)OC)N(C)C(=O)[C@@H](NC(=O)[C@H](C(C)C)N(C)C)C(C)C
2X7	N=c1ccccoc1=O
LK2	CCCCOc1ccc2cc(ccc2c1)S(=O)(=O)N[C@H](CCC(O)=O)C(O)=O
CYH	O=C1CCCCC1
LK1	CCCCOc1ccc2cc(ccc2c1)S(=O)(=O)N[C@@H](CCC(O)=O)C(O)=O
2WX	Clc1ccccc1[C@@H](NS(=O)(=O)c1ccc2OCCCOc2c1)c1cc2ccccc2s1
2WY	O=S(=O)(N[C@@H](c1cc2ccccc2o1)c1ccccc1)c1ccc2OCCCOc2c1
LK4	OC(=O)CC[C@@H](NS(=O)(=O)c1ccc2cc(OCc3ccc(cc3)C#N)ccc2c1)C(O)=O
2WZ	CC(C)(O)c1ccnc(c1)-c1cccc2cc(sc12)[C@H](NS(=O)(=O)C1CC1)c1c(Cl)cnc(N)c1F
LK3	CCCCCOc1ccc2cc(ccc2c1)S(=O)(=O)N[C@H](CCC(O)=O)C(O)=O
CYN	[C-]#N
2XA	N[C@@H](CSC(c1ccccc1)(c1ccccc1)c1ccc(Cl)cc1)C(O)=O
CYS	N[C@@H](CS)C(O)=O
39B	[H][B]12[H][B]34([H])[C]56([H])[C]78(Cc9c(C)nc(N)nc9N)[B@]9([H])[B]11%10([H])[B]232([H])[B]453([H])[B]674([H])[B]891([H])[B]%10234[H]
2XB	Nc1nc(O)c2c(Cc3ccc(cc3)C(=O)N[C@@H](CCC(O)=O)C(O)=O)c[nH]c2n1
LJZ	Clc1ccccc1NC(=O)CCC(=O)\N=N\C=c1ccc(=C\N=N\C(=O)CCC(=O)Nc2ccccc2Cl)cc1
39E	[H][B]12[H][B]34([H])[C]56([H])[C]78(Cc9c(C)nc(N)nc9N)[B@@]9([H])[B]11%10([H])[B]232([H])[B]453([H])[B]674([H])[B]891([H])[B]%10234[H]
2XE	Sc1ccc(Br)cc1
CYT	Nc1ccnc(=O)[nH]1
2XG	Fc1ccc(S)cc1F
2XH	Sc1cccc2ccccc12
CYX	OP(O)(=O)CCC(=C)C=O
2XJ	CCCc1sc(nc1CSc1cc(N)nc(N)n1)-c1ccc(OC)c(OCC(C)(C)O)c1
39J	CC[C@H](Cl)C(O)=O
CYZ	NS(=O)(=O)c1cc2c(N[C@@H](NS2(=O)=O)[C@H]2C[C@@H]3C[C@H]2C=C3)cc1Cl
2XL	CCCc1sc(nc1CSc1nc(N)cc(N)n1)-c1ccc(OC)c(O)c1
2XM	CCCc1sc(nc1CSc1nc(N)cc(N)n1)-c1ccc(OCCO)c(OCCO)c1
2XN	COc1ccc(cc1OCCNS(C)(=O)=O)-c1nc([C@@H](C)Sc2nc(N)cc(N)n2)c(C)s1
2Y0	CCCc1sc(nc1CSc1nc(N)cc(N)n1)-c1cccc(OCCNS(C)(=O)=O)c1
2XO	SCc1nc2ccccc2[nH]1
2Y1	CCCc1sc(nc1[C@@H](C)Sc1nc(N)cc(N)n1)-c1ccc(OC)c(OCCF)c1
2XP	OC(=O)C(=N)C\C=C/C=O
2XR	ClCC(=O)c1c[nH]c2ccccc12
2Y6	CC(C)(O)c1ccnc(c1)-c1cccc2cc(sc12)[C@H](NS(=O)(=O)C1CC1)c1ccccc1Cl
LKM	OC(=O)CC[C@@H](NS(=O)(=O)c1ccc2cc(OCc3ccc(cc3F)C#N)ccc2c1)C(O)=O
2Y7	COc1ccc(cc1OCCF)-c1nc([C@H](C)Sc2nc(N)cc(N)n2)c(C)s1
2Y8	COc1ccc(cc1OCCF)-c1nc([C@@H](C)Sc2nc(N)cc(N)n2)c(C)s1
2XX	CC[C@H]1OC(C)=C(O)C1=O
2XZ	CCCc1sc(nc1CSc1nc(N)cc(N)n1)-c1ccc(OC)c(OCCO)c1
CZL	S1[Fe]2345S6[Fe]227S[Fe]89%10%11S%12[Fe@@]88S%13[Fe]139%12[Fe]%10%131(S[Fe]2112S7[Fe]461S52)S%118
2YC	C[C@H]1CC=N[C@@H]1C(=O)NCCCC[C@H](N)C(O)=O
2YF	N[C@@H](CCCCNC(=O)[C@H]1CCCC=N1)C(O)=O
2YG	NCCCC[C@H](N)C(=O)NCCCC[C@H](N)C(O)=O
2YH	NCCC[C@@H](N)C(=O)NCCC[C@H](N)C(O)=O
2YJ	NCCCC[C@@H](N)C(=O)NCCC[C@H](N)C(O)=O
LLF	Cc1ncc(COP(O)(O)=O)c(\C=N\CC(F)F)c1O
2YN	OP(O)(=O)O[C@@H]1[C@H](OP(O)(O)=O)[C@H](O[P@](O)(=O)OP(O)(O)=O)[C@@H](OP(O)(O)=O)[C@H](O[P@@](O)(=O)OP(O)(O)=O)[C@H]1OP(O)(O)=O
LLP	Cc1ncc(COP(O)(O)=O)c(\C=N\CCCC[C@H](N)C(O)=O)c1O
LLT	Cc1cn([C@@H]2C[C@@H](O)[C@H](CO)O2)c(=O)[nH]c1=O
LLX	Nc1ccc(cc1NC(=O)c1ccccc1)-c1ccccc1
2ZW	CC(C)c1ccc(NC(=O)c2c(C)onc2-c2ccccc2Cl)cc1
LMR	O[C@@H](CC(O)=O)C(O)=O
LMT	CCCCCCCCCCCCO[C@@H]1O[C@H](CO)[C@@H](O[C@H]2O[C@H](CO)[C@@H](O)[C@H](O)[C@H]2O)[C@H](O)[C@H]1O
LMS	Nc1ncnc2n(cnc12)[C@@H]1O[C@H](COS(N)(=O)=O)[C@@H](O)[C@H]1O
LMZ	OC[C@@H](O)[C@@H](O)[C@@H](O)CNc1[nH]c(=O)[nH]c(=O)c1N=O
LNC	NC(=O)c1cc(CC[C@H](O)C(O)=O)c[n+](c1)[C@@H]1O[C@H](CO[P@@](O)(=O)O[P@@]([O-])(=O)OC[C@H]2O[C@H]([C@H](O)[C@@H]2O)n2cnc3c(N)ncnc23)[C@@H](O)[C@H]1O
LO1	NCc1ccc(NC(=O)C(O)=O)cc1
LNR	NC[C@H](O)c1ccc(O)c(O)c1
M08	OC[C@H]1O[C@@]2(CC(=NO2)c2ccccc2)[C@H](O)[C@@H](O)[C@@H]1O
M07	COc1ccc(cc1)C1=NO[C@@]2(C1)O[C@H](CO)[C@@H](O)[C@H](O)[C@H]2O
M09	OC[C@H]1O[C@@]2(C[C@H](NO2)c2ccc(cc2)[N+]([O-])=O)[C@H](O)[C@@H](O)[C@@H]1O
LOC	COc1cc2CC[C@H](NC(C)=O)c3cc(=O)c(OC)ccc3-c2c(OC)c1OC
UA1	CNC(=O)[C@H](Cc1ccc(NS(O)(=O)=O)cc1)NC(=O)[C@H](Cc1ccc(O)cc1)NC(=O)OC(C)(C)C
UA2	Nc1ncnc2c(c[nH]c12)[C@@H]1N[C@H](CO)[C@@H](O)[C@H]1O
UA5	CCc1ccc(NS(O)(=O)=O)cc1
M10	[O-][Mo]12([O-])([O-])O[Mo]3([O-])([O-])([O-])O[Mo]([O-])([O-])(=O)(O1)[O]23
LP5	CCCCCCCCCCC[C@@H](O)CC(=O)N[C@H]1[C@@H](OP(O)(O)=O)O[C@H](CO)[C@@H](O)[C@@H]1OC(=O)C[C@H](O)CCCCCCCCCCC
LP4	CCCCCCCCCCC[C@@H](O)CC(=O)N[C@H]1[C@H](O)O[C@H](CO)[C@@H](OP(O)(O)=O)[C@@H]1OC(=O)C[C@H](O)CCCCCCCCCCC
UAD	O[C@@H]1[C@@H](CO[P@](O)(=O)O[P@](O)(=O)O[C@@H]2OC[C@H](O)[C@H](O)[C@H]2O)O[C@H]([C@@H]1O)n1ccc(=O)[nH]c1=O
UAG	C[C@H](NC(=O)[C@@H](C)O[C@H]1[C@H](O)[C@@H](CO)O[C@H](O[P@](O)(=O)O[P@@](O)(=O)OC[C@H]2O[C@H]([C@H](O)[C@@H]2O)n2ccc(=O)[nH]c2=O)[C@@H]1NC(C)=O)C(=O)N[C@H](CCC(O)=O)C(O)=O
M1A	C[n+]1cnc2[nH]cnc2c1N
LPB	OC(=O)CCCC[C@H]1CCSS1
LPG	N[C@@H](C#C)C(O)=O
UB1	Cc1cn(C[C@H](N)C(O)=O)c(=O)n(Cc2c(Br)c(Br)sc2C(O)=O)c1=O
M1L	CN(C)S(O)(O)c1ccc(cc1)-c1cc2\C(=N/O[C@@H](CCO)C(O)=O)C(=O)Nc2c2CN(C)CCc12
M1P	OC[C@H]1O[C@H](OP(O)(O)=O)[C@@H](O)[C@@H](O)[C@@H]1O
M24	Nc1ncnc2n(cnc12)[C@@H]1O[C@H](CO[P@](O)(=O)OC(=O)c2cccc(c2)-c2noc(n2)-c2ccccc2F)[C@@H](O)[C@H]1O
M23	CCOc1ccc(Br)cc1-c1cc2nc(N)nc(N)c2cc1C
UBA	Cc1cn(C[C@H](N)C(O)=O)c(=O)n(Cc2ccsc2C(O)=O)c1=O
UBC	N[C@@H](Cn1ccc(=O)n(Cc2ccccc2C(O)=O)c1=O)C(O)=O
DA3	N[C@@H](C[C@H]1CC(=NO1)C(O)=O)C(O)=O
UBF	N[C@@H](Cn1cc(Br)c(=O)n(Cc2ccsc2C(O)=O)c1=O)C(O)=O
UBE	Cc1cn(C[C@H](N)C(O)=O)c(=O)n(Cc2cc(sc2C(O)=O)-c2ccccc2)c1=O
DA8	CCCCCCCCO[C@@H]1O[C@H](CO)[C@H](O)C[C@H]1O[C@@H]1O[C@@H](C)[C@@H](O)[C@@H](O)[C@@H]1O
M2A	CNc1ccccc1C(=O)O[C@@H]1[C@H](O)[C@H](CO[P@](O)(=O)OP(O)(O)=O)O[C@H]1n1cnc2c(N)ncnc12
UBP	N[C@@H](Cn1ccc(=O)n(CCC(O)=O)c1=O)C(O)=O
DAA	C[C@H](N)[C@@H](CCCCCC(O)=O)NC(=O)O[Al-](F)(F)F
M2N	Nc1nc(N)c2c(c([nH]c2n1)-c1ccccc1)-c1ccccc1
DAE	O[P@](=O)(OCCNc1ccc(cc1[N+]([O-])=O)[N+]([O-])=O)O[P@@](O)(=O)O[Be-](F)(F)F
M2P	O[C@H](COP(O)(O)=O)[C@@H](O)[C@H](O)[C@H](O)COP(O)(O)=O
DAL	C[C@@H](N)C(O)=O
DAN	CC(=O)N[C@@H]1[C@@H](O)C=C(O[C@H]1[C@H](O)[C@H](O)CO)C(O)=O
DAO	CCCCCCCCCCCC(O)=O
LQZ	CCN(CC)CC(=O)Nc1c(C)cccc1C
DAQ	O[P@](=O)(OCCCNc1ccc(cc1[N+]([O-])=O)[N+]([O-])=O)O[P@@](O)(=O)O[Be](F)(F)F
DAT	Nc1ncnc2n(cnc12)[C@H]1C[C@H](O)[C@@H](CO[P@@](O)(=O)OP(O)(O)=O)O1
DAS	N[C@H](CC(O)=O)C(O)=O
DAV	[NH3+]CCCCC(O)=O
DAU	Cc1cn([C@H]2C[C@H](O)[C@@H](CO[P@@](O)(=O)O[P@@](O)(=O)O[C@H]3O[C@H](CO)[C@@H](O)[C@H](O)[C@H]3O)O2)c(=O)[nH]c1=O
UD0	CC(=O)N[C@H]1[C@@H](O[P@@](O)(=O)O[P@](O)(=O)OC[C@@H]2O[C@H]([C@@H](O)[C@H]2O)n2ccc(=O)[nH]c2=O)O[C@@H]([C@@H](O)[C@@H]1\N=C\c1c(COP(O)(O)=O)cnc(C)c1O)C(O)=O
UD2	CC(=O)N[C@H]1[C@@H](O[P@](O)(=O)O[P@](O)(=O)OC[C@H]2O[C@H]([C@H](O)[C@@H]2O)n2ccc(=O)[nH]c2=O)O[C@H](CO)[C@H](O)[C@@H]1O
UD1	CC(=O)N[C@H]1[C@@H](O[P@](O)(=O)O[P@](O)(=O)OC[C@H]2O[C@H]([C@H](O)[C@@H]2O)n2ccc(=O)[nH]c2=O)O[C@H](CO)[C@@H](O)[C@@H]1O
UD4	C[C@H]1O[C@H](O[P@](O)(=O)O[P@@](O)(=O)OC[C@H]2O[C@H]([C@H](O)[C@@H]2O)n2ccc(=O)[nH]c2=O)[C@H](NC(C)=O)[C@@H](O)[C@@H]1N
DBC	OC1O[C@H](CS)[C@@H](CS)O1
UD6	CC(=O)C[C@H]1[C@@H](O[P@@](O)(=O)O[P@](O)(=O)OC[C@H]2O[C@H]([C@H](O)[C@@H]2O)n2ccc(=O)[nH]c2=O)O[C@H](CO)[C@H](O)[C@@H]1O
DBD	OC(=O)C(=O)Nc1sc2[C@H](COC3=NS(=O)(=O)c4ccccc34)OCCc2c1C(O)=O
DBG	Nc1cc(ccc1N[P@@](O)(=O)N[P@@](O)(=O)O[P@@](O)(=O)OC[C@H]1O[C@H]([C@H](O)[C@@H]1O)n1cnc2c1nc(N)[nH]c2=O)C(=O)c1ccccc1
UD7	C[C@H]1O[C@H](O[P@](O)(=O)O[P@](O)(=O)OC[C@H]2O[C@H]([C@H](O)[C@@H]2O)n2ccc(=O)[nH]c2=O)[C@H](NC(C)=O)[C@@H](O)C1=O
M42	Cc1cc(=O)[nH]c2c3OCOc3ccc12
DBI	Cc1cc2ncn([C@H]3O[C@H](CO)[C@@H](OP(O)(O)=O)[C@H]3O)c2cc1C
3A9	OC(=O)c1ccc2OCCc2c1
DBH	OC(=O)c1cccc(O)c1O
DBM	C[C@@H](O)[C@H]1O[C@H]([C@H](O)[C@@H]1O)n1cnc2c(C)ncnc12
DC2	CC(=O)N[C@@H](CS[C@@H](Cl)CCl)C(O)=O
M49	CC(=O)NCC[C@H]1C(=O)Nc2ccc(NC(C)=O)cc12
3AA	Nc1ccc[n+](c1)[C@@H]1O[C@H](CO[P@](O)(=O)O[P@@](O)(=O)OC[C@H]2O[C@H]([C@H](OP(O)(O)=O)[C@@H]2O)n2cnc3c(N)ncnc23)[C@@H](O)[C@H]1O
DBS	OC[C@H](NC(=O)c1cccc(O)c1O)C(O)=O
DC3	Cc1cccc(c1)-c1cn(CC[C@H](N)Cc2cc(F)c(F)cc2F)nn1
3AD	Nc1ncnc2n(cnc12)[C@@H]1O[C@H](CO)C[C@H]1O
UDH	NCCCCCCO[P@@](O)(=O)O[P@@](O)(=O)OC[C@H]1O[C@H]([C@H](O)[C@@H]1O)n1ccc(=O)[nH]c1=O
UDG	CCCCCCCCCCC[C@@H](O)CC(=O)N[C@H]1[C@@H](O[P@@](O)(=O)O[P@](O)(=O)OC[C@H]2O[C@H]([C@H](O)[C@@H]2O)n2ccc(=O)[nH]c2=O)O[C@H](CO)[C@@H](O)[C@@H]1OC(=O)C[C@H](O)CCCCCCCCCCC
3AK	O=C1N(Cc2ccccc2)c2ccccc2C1=O
UDM	CC(=O)N[C@H]1[C@@H](C[P@@](O)(=O)O[P@@](O)(=O)OC[C@H]2O[C@H]([C@H](O)[C@@H]2O)n2ccc(=O)[nH]c2=O)O[C@H](CO)[C@@H](O)[C@@H]1O
3AM	Nc1ncnc2n(cnc12)[C@@H]1O[C@H](CO)[C@@H](OP(O)(O)=O)[C@H]1O
UDP	O[C@@H]1[C@@H](CO[P@](O)(=O)OP(O)(O)=O)O[C@H]([C@@H]1O)n1ccc(=O)[nH]c1=O
DCD	CCN(CC)C(S)=S
UDT	CCCCCCCCCCOC(S)=O
DCC	CCCCCCCCCCCC(=O)SCCNC(=O)CCNC(=O)[C@H](O)C(C)(C)CO[P@@](O)(=O)O[P@@](O)(=O)OC[C@H]1O[C@H]([C@H](O)[C@@H]1OP(O)(O)=O)n1cnc2c(N)ncnc12
DCE	ClCCCl
UDX	O[C@@H]1[C@@H](CO[P@](O)(=O)O[P@](O)(=O)O[C@H]2OC[C@@H](O)[C@H](O)[C@H]2O)O[C@H]([C@@H]1O)n1ccc(=O)[nH]c1=O
M51	Cc1cc(N2CCN(CC2)[C@@H]2CN[C@@H](C2)C(=O)N2CCSC2)n(n1)-c1ccccc1
LT3	N[C@H]1[C@H]2CC[C@@H]1c1c2cccc1C(F)(F)F
UDZ	CC(=O)N[C@@H]1[C@@H](O)[C@H](O)[C@@H](CN=[N+]=N)O[C@@H]1O[P@@](O)(=O)O[P@](O)(=O)OC[C@H]1O[C@H]([C@H](O)[C@@H]1O)n1ccc(=O)[nH]c1=O
M52	COc1ccc(NC(=O)CN(C)S(=O)(=O)c2cc(Br)cnc2N)cc1
LT2	O[C@@H]1CNC2=CC(=O)C(=O)C=C12
LT5	NC[C@H](O)c1cccc(c1)C(F)(F)F
LSS	CC(C)C[C@H](N)C(=O)NS(=O)(=O)OC[C@H]1O[C@H]([C@H](O)[C@@H]1O)n1cnc2c(N)ncnc12
DCK	C[N+](C)(C)C[C@@H](O)CC(O)=O
M4V	Nc1nc2[nH]c(c(-c3ccccc3)c2c(=O)[nH]1)-c1ccc(Br)cc1
DCN	Oc1cc(Cl)ccc1Oc1ccc(Cl)cc1
DCM	Nc1ccn([C@H]2C[C@H](O)[C@@H](COP(O)(O)=O)O2)c(=O)n1
DCP	Nc1ccn([C@H]2C[C@H](O)[C@@H](CO[P@](O)(=O)O[P@](O)(=O)OP(O)(O)=O)O2)c(=O)n1
LSX	COc1ccc(cc1)[C@H](CCC(=O)N(C)O)P(O)(O)=O
DCR	CCCCCCCCCCCCCCCCCCCC(O)=O
DCQ	CCCCCCCCCCC1=C(C)C(=O)C(OC)=C(OC)C1=O
DCS	Cc1ncc(COP(O)(O)=O)c(CN[C@@H]2CONC2=O)c1O
UEG	Cc1ncc(CO)c(CO)c1O
DCV	CC(=O)N(O)CC[C@H](c1ccc(Cl)c(Cl)c1)P(O)(O)=O
DCU	C[N+](C)(C)CCCCCCCCCC[n+]1c(-c2ccccc2)c2cc(N)ccc2c2ccc(N)cc12
3BG	COc1cc(C)c(Oc2cc(NCc3nc4ccccc4[nH]3)nc(n2)N2CCN(CC2)C(C)=O)cc1OC
DCX	CCCCCCCCCCP(C)(C)=O
DD9	CCCCCCCCC
DCW	O=C(NC1CCCCC1)NC1CCCCC1
DCZ	Nc1ccn([C@H]2C[C@H](O)[C@@H](CO)O2)c(=O)n1
3BI	CN(Cc1cnc2nc(N)nc(N)c2n1)c1ccc(cc1)C(=O)N[C@H](CC[P@](O)(=O)C[C@@H](CCC(O)=O)C(O)=O)C(O)=O
LTC	CCCCCCC\C=C/CCCCCC(=O)O[C@@H](CO[C@H]1O[C@H](CO)[C@@H](O)[C@H](O[C@@H]2O[C@H](C)[C@H](N)[C@H](O)[C@H]2NC(C)=O)[C@H]1O)COC(=O)CCCCCC
3BJ	Clc1ccc(Nc2nc(NCc3nc4ccccc4[nH]3)nc(n2)N2CCOCC2)c(Cl)c1
DCY	N[C@H](CS)C(O)=O
UEN	Nc1nc(NC2CCCCC2)c2c(c[nH]c2n1)-c1ccc(F)cc1
M5F	NC[C@H](N)Cn1cc(F)c(=O)[nH]c1=O
LTH	OC[C@H](O)[C@@H](O)C(O)=O
3C1	CCN1CNS(=O)(=O)c2cnccc12
3C2	CCN1CNS(=O)(=O)c2ncccc12
DDD	OC(=O)CNC(=O)[C@@H]1CSC[N@@]2CN1C(=O)CC[C@H]2C(O)=O
3C5	CNCc1cccc(c1)-c1cccnc1
M60	CC(C)[C@H](NC(=O)[C@H](CCC(O)=O)NC(=O)OCc1ccccc1)C(=O)NN(CC(O)=O)C(=O)C[C@H](O)C(=O)NCCc1ccccc1
DDF	Nc1nc(=O)c2C[C@@H](CCc3ccc(cc3)C(=O)N[C@@H](CCC(O)=O)C(O)=O)CNc2[nH]1
LTN	N[C@@H](Cc1c[nH]c2ccccc12)C(N)=O
LU1	Cc1ncnc2n(cnc12)[C@@H]1O[C@@H](C[C@H]1O)\C=C\CNC(=O)c1cc(cc(O)c1O)-c1ccc(F)cc1
DDK	NCCCCC[C@@H](C[SeH])C(O)=O
3BZ	OC(=O)c1cccc(Cl)c1
LTT	Nc1ccn([C@@H]2CO[C@H](CO)O2)c(=O)n1
DDO	N[C@H](CCCCO)C(O)=O
DDQ	CCCCCCCCCC[N+](C)(C)[O-]
DE2	CC(=O)[C@@H](O)CO
3CD	Nc1ncnc2n(cnc12)[C@@H]1O[C@H](CO[P@](O)(=O)O[P@@](O)(=O)OC[C@H]2O[C@H]([C@H](O)[C@@H]2O)[n+]2cccc(c2)C(=O)CCl)[C@@H](O)[C@H]1O
DDW	NCCCCC[C@@H](CS)C(O)=O
UFG	OC[C@H]1O[C@H](O[P@@](O)(=O)O[P@@](O)(=O)OC[C@H]2O[C@H]([C@H](O)[C@@H]2O)n2ccc(=O)[nH]c2=O)[C@H](O)[C@@H](O)[C@@H]1F
3CK	OC[C@H]1O[C@@](CO)(O[C@H]2O[C@H](CO)[C@@H](O)[C@H](O)[C@H]2O)[C@@H](O)[C@H]1O
UFM	OC[C@H]1O[C@H](O[P@@](O)(=O)O[P@@](O)(=O)OC[C@H]2O[C@H]([C@H](O)[C@@H]2O)n2ccc(=O)[nH]c2=O)[C@@H](O)[C@@H](O)[C@@H]1O
3CM	OC[C@H]1O[C@H](O[C@H]2[C@H](O)[C@@H](O)[C@H](OCCCC3CCCCC3)O[C@@H]2CO)[C@H](O)[C@@H](O)[C@@H]1O
3D1	Nc1ncnc2n(cnc12)[C@H]1C[C@H](O)[C@@H](CO)O1
DEA	Nc1ncnc2n(C[C@@H](O)[C@@H](O)C(O)=O)cnc12
LUI	CC(C)Cn1c(CN)c(-c2ccccc2)c2cc(OCC(N)=O)ccc2c1=O
3CR	O\N=C(/Cc1ccccc1)C(O)=O
DEF	CCC1=[O][Fe]2345ON(CCCCCNOS(C)(=O)=O)C(CCC(=O)NCCCCCN(O2)C(CCC(=O)NCCCCCN1O3)=[O]4)=[O]5
LUM	Cc1cc2nc3[nH]c(=O)[nH]c(=O)c3nc2cc1C
M6P	O[C@H]1O[C@H](COP(O)(O)=O)[C@@H](O)[C@H](O)[C@@H]1O
M6R	N[C@H](CO)[C@@H](O)[C@H](O)[C@H](O)COP(O)(O)=O
3CX	O[C@@H](CNC1CCCCC1)CS(O)(=O)=O
DEI	CS\C=C(/O)C(O)=O
3CY	CC(=O)N[C@@H](CC(O)=O)C(=O)N[C@H]1CCc2cccc3C[C@H](N(c23)C1=O)C(=O)N[C@@H](CC(O)=O)C(=O)CSCc1ccccc1
M6T	Cc1c(CCO[P@@](O)(=O)O[P@](O)([O-])=O)sc[n+]1Cc1c(C)nc(C)nc1N
3CZ	C[C@@H]1CN(CCN1S(=O)(=O)c1ccc(cc1)C(C)(C)C)c1ccc(cc1)[N+]([O-])=O
DEL	OC[C@@H]1C[C@H](O)[C@@H](O)[C@H](O[C@H]2[C@H](O)[C@@H](O)[C@H](O)O[C@@H]2CO)O1
DEP	CCOP(=O)OCC
UGA	O[C@@H]1[C@@H](CO[P@](O)(=O)O[P@](O)(=O)O[C@H]2O[C@@H]([C@@H](O)[C@H](O)[C@H]2O)C(O)=O)O[C@H]([C@@H]1O)n1ccc(=O)[nH]c1=O
DER	O[C@@H](COP(O)(O)=O)[C@@H](O)C(O)=O
UGC	NC(=O)N[C@@H](O)C(O)=O
UGB	O[C@@H]1[C@@H](CO[P@](O)(=O)O[P@](O)(=O)O[C@H]2O[C@@H]([C@H](O)[C@H](O)[C@H]2O)C(O)=O)O[C@H]([C@@H]1O)n1ccc(=O)[nH]c1=O
3DD	Nc1nccc2n(C[C@@H](O)[C@@H](O)C(O)=O)cnc12
3DG	Nc1nc2n(cnc2c(=O)[nH]1)[C@@H]1O[C@H](CO)C[C@H]1O
DF9	Nc1ncnc2c(CN3C[C@H](O)[C@@H](CSCc4ccccc4)C3)c[nH]c12
3DH	CCSC[C@H]1O[C@H]([C@H](O)[C@@H]1O)n1cnc2c(N)ncnc12
M7C	OC[C@H]1O[C@@]2(S\C(NC2=O)=N/C(=O)c2ccccc2)[C@H](O)[C@@H](O)[C@@H]1O
DEZ	O[C@H](COP(O)(O)=O)[C@@H](O)C(O)=O
M7B	O[C@H](COP(O)(O)=O)[C@H]1O[C@@H](O)[C@@H](O)[C@@H](O)[C@@H]1O
3DJ	N[C@@H](CC(=O)c1cccc(O)c1N)C(O)=O
LVG	N[C@@H](C=C)C(O)=O
M7G	CN1CN([C@@H]2O[C@H](CO[P@@](O)(=O)OP(O)(O)=O)[C@@H](O)[C@H]2O)c2nc(N)[nH]c(=O)c12
3DO	OC[C@H]1O[C@@H](O)[C@H](O)C[C@@H]1O
3DQ	COc1ccc(C[C@@H]2C(=O)[C@@H](O)[C@H](O)C[C@]2(O)C(O)=O)cc1
DFB	OCc1cccc(F)c1F
3DR	O[C@H]1CCO[C@@H]1COP(O)(O)=O
3DS	O[C@@H]1CC(=CC(=O)[C@H]1O)C(O)=O
DFD	CCCCCCCCCCOC=O
M80	OC(=O)CCc1ccc(NC(=O)[C@H](Cc2ccccc2)NC(=O)OCc2ccccc2)cc1
M7P	O[C@H](COP(O)(O)=O)[C@H]1O[C@H](O)[C@@H](O)[C@@H](O)[C@@H]1O
DFH	CC(O)(c1ccccc1)c1ccccc1
M84	OC(=O)CCc1ccc(NC(=O)c2ccccc2)cc1
DFJ	NC(=O)[C@H](Cc1ccc(cc1)C(F)(F)P(O)(O)=O)NC(=O)[C@H](Cc1ccccc1)NC(=O)Cc1ccc(cc1)C(F)(F)P(O)(O)=O
M7U	CCCCCCCCCCCCCCCC(=O)O[C@H](COC(=O)CCCCCCCC[C@H](C)CCCCCCCC)COP(O)(O)=O
DFM	CC(=O)N[C@@H](Cc1ccccc1)C(=O)N[C@@H](Cc1ccc(cc1)C(F)(F)P(O)(O)=O)C(N)=O
DG2	OC(=O)[C@@H](COP(O)(O)=O)OP(O)(O)=O
DFP	CC(C)OP(=O)OC(C)C
DG1	NC(=O)C1=CN(C=C[C@@H]1C(=O)c1ccncc1)[C@@H]1O[C@H](CO[P@](O)(=O)O[P@@](O)(=O)OC[C@H]2O[C@H]([C@H](OP(O)(O)=O)[C@@H]2O)n2cnc3c(N)ncnc23)[C@@H](O)[C@H]1O
DG6	OCC[C@@H](O)[C@H](O)[C@H](O)COP(O)(O)=O
3EE	Nc1ccccc1C(=O)CC(=O)C(O)=O
DG9	CC(C)[C@@H](N)[C@H](CS(=O)(=O)NC[C@H]1O[C@H]([C@H](O)[C@@H]1O)n1cnc2c(N)ncnc12)SCCNC(=O)CCNC(=O)[C@H](O)C(C)(C)CO[P+]([O-])=O
M8A	O=CCCc1ccc(NC(=O)[C@H]2CCCN2C(=O)OCc2ccccc2)cc1
3F0	Nc1c(F)cccc1C(O)=O
AA	Nc1c2ccccc2[nH+]c2ccccc12
UHX	COc1ccc(cc1)-c1c([nH]c2nc(N)nc(N)c12)-c1ccc(F)cc1
M8P	OC[C@H]1O[C@@]2(S\C(NC2=O)=N/C(=O)c2ccc3ccccc3c2)[C@H](O)[C@@H](O)[C@@H]1O
DGG	CCCCCCCCCCCCCCCC(=O)OC[C@H](CO[P@](O)(=O)OC[C@H](O)CO)OC(=O)CCCCCCC[C@H]1C[C@H]1CCCCCC
3F9	COCCN(C[C@@H]1CCCN(C1)C1Cc2ccccc2C1)C(=O)c1ccc2ccccc2c1
AG	[Ag+]
DGI	Nc1nc2n(cnc2c(=O)[nH]1)[C@H]1C[C@H](O)[C@@H](CO[P@@](O)(=O)OP(O)(O)=O)O1
DGL	N[C@H](CCC(O)=O)C(O)=O
LWS	Cn1cccc1-c1cc2c(NC(=O)C2(C)C)c(F)c1
DGN	N[C@H](CCC(N)=O)C(O)=O
AL	[Al+3]
DGP	Nc1nc2n(cnc2c(=O)[nH]1)[C@H]1C[C@H](O)[C@@H](COP(O)(O)=O)O1
DH1	COc1ccc(OCCCCC(O)=O)cc1Cc1cnc(N)nc1N
DH3	COc1cc(Cc2cnc(N)nc2N)cc(C#CCCCC(O)=O)c1OC
AO	CN(C)c1ccc2cc3ccc(cc3[nH+]c2c1)N(C)C
DGQ	OC(=O)CC[C@H](NC(=O)N[C@@H](CCCCNC(=O)[C]1234[BH]567[BH]89%10[BH]%11%12%13[BH]585[BH]%118%11[BH]%12%12%14[BH]9%139[BH]16%10[BH]2%129[CH]38%14[BH]475%11)C(O)=O)C(O)=O
DGT	Nc1nc2n(cnc2c(=O)[nH]1)[C@H]1C[C@H](O)[C@@H](CO[P@](O)(=O)O[P@](O)(=O)OP(O)(O)=O)O1
AU	[Au+]
DH9	CCCCCCCCCCC[C@@H](C[C@H](O)[C@H](CCCCCC)C(O)=O)OC(=O)[C@H](CC(C)C)NC=O
UIH	Nc1nc(N)c2c(c([nH]c2n1)-c1ccc(Br)cc1)-c1ccccc1
LXC	O[C@H]1CO[C@H](O)[C@@H](O)[C@@H]1O
3FI	OC(=O)c1cccc(\C=N\OCCCNCc2cc(=O)[nH]c(=O)[nH]2)c1
DGZ	N[C@H](Cc1ccccc1)[C@H](O)C(=O)N[C@@H](Cc1ccc2ccccc2c1)C(=O)NCCOCCOCC(=O)N[C@@H](Cc1ccc(cc1)C(=O)c1ccccc1)C(=O)N[C@@H](CCCCNC(=O)CCCC#C)C(N)=O
DGY	OC[C@@H](O)C(O)=O
3FL	OC(=O)c1cccc(CNCCCCNCc2cc(=O)[nH]c(=O)[nH]2)c1
DHA	NC(=C)C(O)=O
DHC	OC(=O)\C=C\c1ccc(O)c(O)c1
BA	[Ba++]
DHB	OC(=O)c1ccc(O)c(O)c1
3G4	CCN(CC)C(=O)Cc1cccc(NS(=O)(=O)c2cccc(Cl)c2C)n1
LXL	CCC[C@H](Nc1nc(ncc1C)-c1ccc(NC(=O)NCC)c(OC)c1)c1cccnc1
DHD	OC(=O)C(=O)CC(=O)C(O)=O
3G6	C[C@@H]([C@H]1CC[C@H]2[C@@H]3CCC4=CC(=O)CC[C@]4(C)[C@H]3CC[C@]12C)C(O)=O
DHF	Nc1nc(=O)c2N=C(CNc3ccc(cc3)C(=O)N[C@@H](CCC(O)=O)C(O)=O)CNc2[nH]1
LXN	O=C1NC(=O)C(=O)C(=O)N1
3G8	CCN(CC)c1ccc2cc(C(=O)c3cccs3)c(=O)oc2c1
DHH	N[C@@H](CCCCC(O)O)C(O)=O
3G9	CC(=O)c1ccc(cc1)N1CCN(CC1)C(=O)c1cccc(Cl)c1
LY1	Clc1ccc2CCCNCc2c1Cl
DHK	O[C@@H]1C[C@@H](C=C(O)[C@H]1O)C(O)=O
LY5	OC(=O)[C@@H]1CC(F)(F)CN1C[C@H]1CC[C@H]2CN[C@@H](C[C@H]2C1)C(O)=O
DHL	NCCS
LY7	CC(C)S(=O)(=O)NC[C@@H](C)c1ccc(cc1)-c1ccc(cc1)C#N
3GC	N[C@@H](CCC(=O)N[C@@H](CS)C(O)=O)C(O)=O
BR	[Br-]
DHT	C[C@]12CC[C@H]3[C@@H](CC[C@H]4CC(=O)CC[C@]34C)[C@@H]1CC[C@@H]2O
LYA	Nc1nc(=O)c2c(CCc3ccc(cc3)C(=O)N[C@@H](CCC(O)=O)C(O)=O)c[nH]c2[nH]1
3GP	Nc1nc2n(cnc2c(=O)[nH]1)[C@@H]1O[C@H](CO)[C@@H](OP(O)(O)=O)[C@H]1O
3GQ	OC(=O)c1cccc(C(O)=O)c1C(O)=O
DIA	NCCCCCCCCN
CA	[Ca++]
3GR	OC[C@@H](O)C=O
3H4	COC1=CC[C@H](OC1=O)[C@@H](C)\C=C(/C)\C=C/C=C\C(=O)N[C@H](C(=O)N\C=C/C[C@H](C\C=C/C)OC(N)=O)C(C)(C)C
3GS	COC(=O)c1c2C[S@@](=O)Cn2c(c1C(=O)OC)-c1cccc(F)c1
3GT	CO[C@@H]1\C=C\C=C(C)\Cc2cc(OC)c(Cl)c(c2)N(C)C(=O)C[C@H](OC(=O)[C@H](C)N(C)C(C)=O)[C@]2(C)O[C@H]2[C@H](C)[C@@H]2C[C@@]1(O)NC(=O)O2
DIF	OC(=O)Cc1ccccc1Nc1c(Cl)cccc1Cl
CD	[Cd++]
DIH	OC[C@H]1C[N@H+](CC2=CN[C@@H]3[C@@H]2N=CNC3=O)C[C@@H]1O
LZ1	c1n[nH]c2ccccc12
CE	[Ce+3]
3GW	CC(=O)N[C@H]1[C@@H](O[P@](O)(=O)O[P@](O)(=O)OC[C@H]2O[C@H]([C@H](O)[C@@H]2O)n2cc(-c3ccc(C=O)s3)c(=O)[nH]c2=O)O[C@H](CO)[C@H](O)[C@@H]1O
3H9	CCC[C@H](O)CC(=O)SCCNC(=O)CCNC(=O)[C@H](O)C(C)(C)CO[P@@]([O-])(=O)O[P@]([O-])(=O)OC[C@H]1O[C@H]([C@H](O)[C@@H]1OP([O-])([O-])=O)n1cnc2c(N)ncnc12
CH	Nc1cc[n+]([C@@H]2O[C@H](COP(O)(O)=O)[C@@H](O)[C@H]2O)c(=O)[nH]1
LYS	N[C@@H](CCCC[NH3+])C(O)=O
CL	[Cl-]
DIO	C1COCCO1
CO	[Co++]
DIR	N[C@@H](CN\C(N)=N\O)C(O)=O
CP	NC(=O)OP(O)(O)=O
3HB	OC(=O)c1cccc(O)c1
3HC	C[C@H](O)CC(=O)SCCNC(=O)CCNC(=O)[C@H](O)C(C)(C)CO[P@@](O)(=O)O[P@@](O)(=O)OC[C@H]1O[C@H]([C@H](O)[C@@H]1OP(O)(O)=O)n1cnc2c(N)ncnc12
CS	[Cs+]
CU	[Cu++]
3HL	C[C@H](O)CC(O)=O
3HM	Cc1ncc(cc1O)C(O)=O
3HO	CCCCC[C@H](O)CC(O)=O
DA	Nc1ncnc2n(cnc12)[C@H]1C[C@H](O)[C@@H](COP(O)(O)=O)O1
3HR	C[C@@H](O)CC(O)=O
DC	Nc1ccn([C@H]2C[C@H](O)[C@@H](COP(O)(O)=O)O2)c(=O)n1
3HU	N[C@@H](Cn1c2cscc2c(=O)n(Cc2ccsc2C(O)=O)c1=O)C(O)=O
LZQ	OC(=O)C(=O)CC(=O)c1cccc(c1)N(Cc1ccccc1)Cc1ccccc1
DG	Nc1nc2n(cnc2c(=O)[nH]1)[C@H]1C[C@H](O)[C@@H](COP(O)(O)=O)O1
LZP	O=C(CC(=O)c1cccc(OCc2ccccc2)c1)C(=O)N1CCN(CC1)C(=O)C(=O)CC(=O)c1cccc(OCc2ccccc2)c1
LZS	COc1cc2nc(nc(NS(=O)(=O)CC(F)(F)F)c2cc1OCC1CC1)N1CCc2c(C1)ccn(CC(C)C)c2=O
LZR	COc1cc2nc([nH]c(=O)c2cc1OCC1C=C1)N1CCc2c(C1)ccn(CC1CC1)c2=O
LZU	CSc1ccc2Sc3ccccc3N(CC[C@@H]3CCCCN3C)c2c1
DK1	OC(=O)c1cc(O)c2c(Cl)cc(Cl)cc2n1
3IB	OC(=O)CCCc1c[nH]c2ccccc12
DK4	OC[C@H]1O[C@H]([C@H](O)[C@@H](F)[C@@H]1O)n1cc(F)c(=O)[nH]c1=O
DK3	CCCCCCCCC[C@H](O)CC(=O)OC
3ID	Oc1cc2cc[nH]c2cc1O
DK5	OC[C@H]1O[C@H](C[C@@H](F)[C@@H]1O)n1ccc(NC(=O)c2ccccc2)nc1=O
DT	Cc1cn([C@H]2C[C@H](O)[C@@H](COP(O)(O)=O)O2)c(=O)[nH]c1=O
DU	O[C@H]1C[C@@H](O[C@@H]1COP(O)(O)=O)n1ccc(=O)[nH]c1=O
3II	COc1ccc(C(=O)N2CCC3(CC2)N(CN(CC(=O)NCCc2ccc(Cl)cc2Cl)C3=O)c2ccccc2)c(OC)c1
ULP	CC(=O)N[C@H]1[C@@H](O[P@](O)(=O)O[P@](O)(=O)OC[C@H]2O[C@H]([C@H](O)[C@@H]2O)n2ccc(=O)[nH]c2=O)O[C@@H]([C@@H](O)[C@@H]1\N=C\c1c(COP(O)(O)=O)cnc(C)c1O)C(O)=O
3IO	OC(=O)C(=O)Cc1c[nH]c2ccccc12
DKA	CCCCCCCCCC(O)=O
3IT	CC(=C)c1ccccc(=O)c1O
3J8	Cn1c2ccccc2nc2c1cccc2=O
UMA	C[C@H](NC(=O)[C@@H](C)O[C@H]1[C@H](O)[C@@H](CO)O[C@H](O[P@](O)(=O)O[P@@](O)(=O)OC[C@H]2O[C@H]([C@H](O)[C@@H]2O)n2ccc(=O)[nH]c2=O)[C@@H]1NC(C)=O)C(O)=O
EP	C[C@H]1CCC[C@H]2O[C@H]2C[C@H](OC(=O)C[C@H](O)C(C)(C)C(=O)[C@H](C)[C@H]1O)C(\C)=C\c1csc(C)n1
DL5	Nc1ncnc2n(cnc12)[C@@H]1O[C@H](CO[P@@](O)(=O)O[P@@](O)(=O)CP(O)(O)=O)[C@H]2OC3(O[C@@H]12)C(=CC(C=C3[N+]([O-])=O)=[N+](O)[O-])[N+]([O-])=O
DL6	OC[C@H]1O[C@@H](NC(=O)CN=[N+]=[N-])[C@H](O)[C@@H](O)[C@@H]1O
ET	CC[n+]1c(-c2ccccc2)c2cc(N)ccc2c2ccc(N)cc12
DKX	OC[C@H]1O[C@H]([C@H](O)[C@@H](F)[C@@H]1O)n1ccc(=O)[nH]c1=O
DL8	OC[C@H]1O[C@@H](NC(=O)Cn2cc(nn2)-c2ccccc2)[C@H](O)[C@@H](O)[C@@H]1O
DKZ	Nc1ccn([C@@H]2O[C@H](CO)[C@@H](O)[C@H](F)[C@H]2O)c(=O)n1
DKY	OC[C@H]1O[C@H]([C@H](O)[C@@H](F)[C@@H]1O)n1ccc(NC(=O)c2ccccc2)nc1=O
UML	C[C@H](NC(=O)[C@@H](C)O[C@H]1[C@H](O)[C@@H](CO)O[C@H](O[P@](O)(=O)O[P@](O)(=O)OC[C@H]2O[C@H]([C@H](O)[C@@H]2O)n2ccc(=O)[nH]c2=O)[C@@H]1NC(C)=O)C(=O)N[C@H](CCC(=O)N[C@@H](CCCCN)C(O)=O)C(O)=O
3JL	OC(=O)CCCc1cccc(C(O)=O)c1C(O)=O
3JM	OC(=O)CCc1cccc(C(O)=O)c1C(O)=O
3JN	OC(=O)C\C=C\c1cccc(C(O)=O)c1C(O)=O
UMQ	CCCCCCCCCCCO[C@@H]1O[C@H](CO)[C@@H](O[C@H]2O[C@H](CO)[C@@H](O)[C@H](O)[C@H]2O)[C@H](O)[C@H]1O
3K0	NS(=O)(=O)N[C@@H](CCC(O)=O)C(O)=O
UMP	O[C@H]1C[C@@H](O[C@@H]1COP(O)(O)=O)n1ccc(=O)[nH]c1=O
UN1	N[C@@H](CCCC(O)=O)C(O)=O
UN3	Cn1nc(cc1NS(O)(=O)=O)-c1ccccc1
FB	C[C@](O)(CO)[C@H](O)[C@@]12NC(=O)[C@@](O)(NC1=O)\C(CCO2)=C/C=O
UN6	OS(=O)(=O)Nc1cccc(CCC(=O)NCc2cccc(NS(O)(=O)=O)c2)c1
UN5	CNC(=O)[C@@H]1Cc2ccc(NS(O)(=O)=O)cc2CN1C(=O)CCc1cccc(NS(O)(=O)=O)c1
UN8	CCCCn1c2nc(Cc3ccc(NS(=O)(=O)c4cn(C)cn4)cc3)[nH]c2c(=O)n(Cc2ccccc2F)c1=O
FE	[Fe+3]
UN7	CNC(=O)[C@@H]1Cc2ccc(NS(O)(=O)=O)cc2CN1C(=O)CCc1cccc(c1)C(O)=O
DLI	CS(=O)(=O)c1cccc(c1)-c1cc(ncn1)N1C[C@H](N)[C@H](C1)c1cc(F)c(F)cc1F
DLM	Oc1cc(O)c2cc(O)c([o+]c2c1)-c1cc(O)c(O)c(O)c1
DLL	Nc1ncnc2n(cnc12)[C@@H]1O[C@H](CO[P@](O)(=O)OC(=O)Cc2ccccc2)[C@@H](O)[C@H]1O
DM2	COc1cccc2C(=O)c3c(O)c4C[C@](O)(C[C@H](O[C@H]5C[C@H](N)[C@H](O)[C@H](C)O5)c4c(O)c3C(=O)c12)C(=O)CO
UNG	O[C@H]1O[C@@H]([C@H](O[C@H]2OC(=C[C@H](O)[C@H]2O)C(O)=O)[C@H](O)[C@H]1O)C(O)=O
3KH	Nc1nnc(s1)-c1ccc2nn[nH]c2c1
UNL	n/a
DLZ	Cc1nc2c(nc(=O)[nH]c2=O)n(C[C@H](O)[C@H](O)[C@H](O)CO)c1C
UNK	CC[C@H](N)C(O)=O
3KN	Nc1nnc(s1)-c1cnccc1N
3KP	ClCC(Cl)CCl
3L1	Nc1ncnc2n(cnc12)[C@@H]1C[C@@H](O)[C@H](CO)O1
V02	CCc1cccc(c1)[C@](SCCN)(c1ccccc1)c1cccc(O)c1
DMA	CC(C)=CCO[P@](O)(=O)OP(O)(O)=O
DMD	Cc1cc2nc[nH]c2cc1C
3L3	Nc1nc2n(CCN(CCO\C=C\P(O)(O)=O)\C=C\P(O)(O)=O)c(Br)nc2c(=O)[nH]1
3L4	Nc1nc2n(CCN(CCOCP(O)(O)=O)\C=C\P(O)(O)=O)cnc2c(=O)[nH]1
3KS	C[C@H](NC(C)=O)C(=O)N[C@H](CCC(=O)N[C@@H](CCC[C@@H](N)C(O)=O)C(O)=O)C(O)=O
GB	CP(O)(O)=O
DMF	CN(C)C=O
3L5	Nc1nc(=O)c2ncn(CCN(CCOCCP(O)(O)=O)CCP(O)(O)=O)c2[nH]1
GD	[Gd]
3L6	NCCCN(CCn1cnc2c1nc(N)[nH]c2=O)CCP(O)(O)=O
DME	C[N+](C)(C)CCCCCCCCCC[N+](C)(C)C
UNU	NC(=O)c1ccccc1
UNX	n/a
3L7	OP(O)(=O)CCN(CCO\C=C\P(O)(O)=O)CCn1cnc2c1nc[nH]c2=O
DMG	CN(C)CC(O)=O
3L8	OP(O)(=O)CCN(CCOCP(O)(O)=O)CCn1cnc2c1nc[nH]c2=O
3KX	Oc1cc(CC2CCCCC2)[nH]c(=O)c1-c1ccccc1
3KY	CC1(C)CCC(Cc2cc(O)c(-c3ccccc3)c(=O)[nH]2)CC1
DMO	NCCC[C@@](N)(C(F)F)C(O)=O
DMS	CS(C)=O
DN4	Nc1ncnc2n(cnc12)[C@@H]1O[C@H](CO[P@](O)(=O)O[P@@]([O-])(=O)OC[C@H]2O[C@H]([C@H](O)[C@@H]2O)[n+]2cccc(c2)C(O)=O)[C@@H](O)[C@H]1OP(O)(O)=O
3LD	Oc1n[nH]c(CCc2ccccc2)cc1=O
DMV	CC[C@@](C)(O)[C@@H](O)C(O)=O
DMX	C[N+](C)(CCCS([O-])(=O)=O)Cc1ccccc1
3LM	CSC\C=C(\NCc1c(COP(O)(O)=O)cnc(C)c1O)C(O)=O
3M0	Cc1cccc(C(O)=O)c1N
UP2	OC(=O)CCc1c2Cc3[nH]c(Cc4[nH]c(Cc5[nH]c(Cc([nH]2)c1CC(O)=O)c(CCC(O)=O)c5CC(O)=O)c(CCC(O)=O)c4CC(O)=O)c(CC(O)=O)c3CCC(O)=O
DNA	OC(=O)c1cc(O)c2ccccc2c1O
DNC	Oc1cc(cc(c1O)[N+]([O-])=O)[N+]([O-])=O
UP3	OC(=O)CCc1c(CC(O)=O)c2cc3[nH]c(cc4nc(cc5[nH]c(cc1n2)c(CCC(O)=O)c5CC(O)=O)c(CCC(O)=O)c4CC(O)=O)c(CCC(O)=O)c3CC(O)=O
DNB	Nc1ccc(cc1N)[C@@H]1N[C@H](CO)[C@@H](O)[C@H]1O
UP5	Nc1ncnc2n(cnc12)[C@@H]1O[C@H](CO[P@@](O)(=O)O[P@@](O)(=O)O[P@](O)(=O)O[P@](O)(=O)O[P@](O)(=O)OC[C@H]2O[C@H]([C@H](O)[C@@H]2O)n2ccc(=O)[nH]c2=O)[C@@H](O)[C@H]1O
DND	Nc1ncnc2n(cnc12)[C@@H]1O[C@H](CO[P@@](O)(=O)O[P@@](O)(=O)OC[C@H]2O[C@H]([C@H](O)[C@@H]2O)[n+]2cccc(c2)C(O)=O)[C@@H](O)[C@H]1O
3LU	OC(=O)[C@@H](NC(=O)[C@@H](c1ccccc1)S(O)(=O)=O)[C@@H]1NC(C(O)=O)=C(C[n+]2ccccc2)CS1
UP8	Nc1cccc(C(O)=O)c1C(O)=O
3M8	Oc1cc(F)c(C#N)c(SCCS(O)(=O)=O)c1
HG	[Hg++]
3LX	CCCCCCCCCCCCC=S
DNO	OC[C@@H](O)[C@@H](O)[C@H](O)[C@H](O)C=O
DNN	C[C@H](N)[C@H](N)CCCCCC(O)=O
DNQ	[O-][N+](=O)c1cc2=NC(=O)C(=O)N=c2cc1[N+]([O-])=O
DO2	N[C@@H](CCC(O)(O)C=O)C(O)=O
3MA	C[n+]1cnc(N)c2nc[nH]c12
UPC	O[C@H]1C[C@@H](O[C@@H]1CO[P@@](O)(=O)C[P@](O)(=O)OP(O)(O)=O)n1ccc(=O)[nH]c1=O
DO3	C[C@@H](O)CN1CCN(CC(O)=O)CCN(CC(O)=O)CCN(CC(O)=O)CC1
3MC	C[n+]1c(N)cc[nH]c1=O
UPF	OC[C@H]1O[C@H](O[P@@](O)(=O)O[P@@](O)(=O)OC[C@H]2O[C@H]([C@H](O)[C@@H]2O)n2ccc(=O)[nH]c2=O)[C@H](F)[C@@H](O)[C@H]1O
UPG	OC[C@H]1O[C@H](O[P@](O)(=O)O[P@](O)(=O)OC[C@H]2O[C@H]([C@H](O)[C@@H]2O)n2ccc(=O)[nH]c2=O)[C@H](O)[C@@H](O)[C@@H]1O
3MG	CO[C@@H]1[C@@H](O)[C@H](O)O[C@H](CO)[C@H]1O
E09	Cn1c(CCCO)c(CO)c2c1C(=O)C=C(N1CC1)C2=O
V1N	Nc1ncnc2n(cnc12)[C@@H]1O[C@@H](O[P@](O)(=O)OCCc2c[nH]c3ccccc23)[C@H](O)[C@H]1O
UQ1	COC1=C(OC)C(=O)C(CC=C(C)C)=C(C)C1=O
UPP	O[C@@H]1[C@@H](CO[P@](O)(=O)O[P@](O)(=O)Oc2ccccc2)O[C@H]([C@@H]1O)n1ccc(=O)[nH]c1=O
DOB	OC(=O)c1ccc(O)cc1O
UQ2	COC1=C(OC)C(=O)C(C\C=C(/C)CCC=C(C)C)=C(C)C1=O
3MQ	OCc1cc(on1)-c1cccs1
UQ5	COC1=C(OC)C(=O)C(C\C=C(/C)CC\C=C(/C)CC\C=C(/C)CC\C=C(/C)CCC=C(C)C)=C(C)C1=O
DOC	Nc1ccn([C@H]2CC[C@@H](COP(O)(O)=O)O2)c(=O)n1
MA0	C\[N+](=C/C=C)[C@@H]1CCc2ccc(O)cc12
3MW	Nc1ccc(cc1)C(=O)N[C@@H](C(=O)NO)c1ccc(cc1)-n1cccn1
DOI	O[C@H]1C[C@@H](O[C@@H]1COP(O)(O)=O)n1cnc2c(OP(O)(O)=O)ncnc12
MA5	OC[C@H]1O[C@H](O[C@H]2[C@H](O)[C@@H](O)[C@H](OCCC3CCCCC3)O[C@@H]2CO)[C@H](O)[C@@H](O)[C@@H]1O
MA9	CS(=O)(=O)c1cccc(c1)-c1cc(ncn1)N1CC[C@@H]([C@@H](N)C1)c1cc(F)c(F)cc1F
E11	COc1cc2nc(NCCCN(C)C)nc(NC3CCN(Cc4ccccc4)CC3)c2cc1OC
E10	O=c1ccc2[C@H](CCCc2[nH]1)NCCCCCCCCCCN[C@H]1CCCc2[nH]c(=O)ccc12
DOQ	C[C@H](\C=C\C=C(\C)[C@H]1CN[C@@H]([C@H]1CC(O)=O)C(O)=O)C(O)=O
E12	O=c1ccc2[C@H](CCCc2[nH]1)NCCCCCCCCCCCCN[C@H]1CCCc2[nH]c(=O)ccc12
3NF	CC(=O)N[C@@H](Cc1ccc(O)cc1)C(O)=O
MAC	CC(=O)O[Hg+]
MAB	OC[C@H]1O[C@@H](O[C@H]2[C@H](O)[C@H](O)[C@H](O)O[C@@H]2CO)[C@@H](O)[C@@H](O)[C@@H]1O
MAE	OC(=O)\C=C/C(O)=O
3NP	OC(=O)CC[N+]([O-])=O
402	O=C1[Fe]2(C#N)(C#[O+])[S@@]3CNC[S@]2[Fe]13(C#N)C#[O+]
MAK	OC(=O)C(=O)C(O)=O
3O3	N[C@@H](CCN[C@@H](CCC(O)=O)C(O)=O)C(O)=O
DPB	Cc1cn([C@@H]2C[C@@H]3O[C@@](OC[C@@H]3O2)(c2ccccc2)P(O)(O)=O)c(=O)[nH]c1=O
DPE	CCCCCCCCCCCP(=O)OC
3NS	CC(C)[C@H](CC(=O)NCCn1c(C)nc2ccccc12)C(=O)N[C@H](CO)CC(O)=O
MAL	OC[C@H]1O[C@H](O[C@H]2[C@H](O)[C@@H](O)[C@@H](O)O[C@@H]2CO)[C@H](O)[C@@H](O)[C@@H]1O
MAN	OC[C@H]1O[C@H](O)[C@@H](O)[C@@H](O)[C@@H]1O
DPF	CCOP(O)(=O)OCC
MAP	Nc1ncnc2n(cnc12)[C@@H]1O[C@H](CO[P@@](=O)(O[Mg])O[P@](O)(=O)NP(O)(O)=O)[C@@H](O)[C@H]1O
DPK	C[C@H](Cc1ccccc1)N(C)CC=C
3NZ	COc1ccc(C[C@H](N)C(=O)N[C@@H]2[C@@H](CO)O[C@H]([C@@H]2O)n2cnc3c(N)ncnc23)cc1
V2Z	CCCc1nc(c[nH]c1=O)-c1cccnc1
DPM	Cc1[nH]c(Cc2[nH]cc(CCC(O)=O)c2CC(O)=O)c(CCC(O)=O)c1CC(O)=O
MAU	CC[C@H](C(=O)NC\C=C\C=C(/C)[C@@H](OC)[C@@H](C)[C@@H]1O[C@H](\C=C\C=C\C=C(/C)C(=O)c2c(O)ccn(C)c2=O)[C@H](O)[C@@H]1O)[C@@]1(O)O[C@@H](\C=C\C=C/C)C(C)(C)[C@@H](O)[C@H]1O
DPO	[O-]P([O-])(=O)OP([O-])([O-])=O
E20	COc1cc2C[C@@H](CC3CCN(Cc4ccccc4)CC3)C(=O)c2cc1OC
MAW	O[C@@H]1OC(=C[C@H](O)[C@@H]1O)C(O)=O
DPN	N[C@H](Cc1ccccc1)C(O)=O
MAV	O[C@H]1O[C@@H]([C@@H](O)[C@H](O)[C@@H]1O)C(O)=O
MAY	CCCCC\C=C/C\C=C/C\C=C/C\C=C/CCCC[P@](F)(=O)OC
URB	Brc1c[nH]c(=O)[nH]c1=O
URA	O=c1cc[nH]c(=O)[nH]1
MAX	COc1cc(C[C@H]2COC(=O)[C@@H]2Cc2ccc(O)c(OC)c2)ccc1O
DQ1	CCOC(=O)CCCOc1cc(NCc2ccc3nc(N)nc(N)c3c2)ccc1OC
40B	OC(c1cccc(c1)-c1cccc(c1)-c1ccccc1)(P(O)(O)=O)P(O)(O)=O
DPR	OC(=O)[C@H]1CCCN1
URC	O=c1[nH]c2[nH]c(=O)[nH]c(=O)c2[nH]1
URF	Fc1c[nH]c(=O)[nH]c1=O
DQ6	Cc1cccc(c1)C(CC[C@H](N)C(O)=O)(c1ccccc1)c1ccccc1
3OD	CC(=O)O[C@@H]1[C@H](CO[P@@](O)(=O)O[P@](O)(=O)OC[C@H]2O[C@H]([C@H](O)[C@@H]2O)n2cnc3c(N)ncnc23)O[C@H](O)[C@@H]1O
DPU	C[C@H](N)[C@@H](CCCCCC(O)=O)NC(=O)OP(O)(O)=O
URE	NC(N)=O
40E	CC(C)NC(=O)C(O)=O
DQ8	CC(=O)c1cccc(c1)C(SCCN)(c1ccccc1)c1ccccc1
40F	N[C@]1(CC[C@H]2[C@@H]([C@@H]12)C(O)=O)C(O)=O
DQ7	Cc1cccc(c1)C(CC[C@@H](N)C(O)=O)(c1ccccc1)c1ccccc1
40H	N[C@]1(CC2(CC2)[C@H]2[C@@H]([C@@H]12)C(O)=O)C(O)=O
3OH	OCCC(O)=O
DPX	C\C(NCc1cnc(C)nc1N)=C(\S)[C@H](O)CO[P@@](O)(=O)OP(O)(O)=O
URI	OC[C@H]1O[C@H]([C@H](O)[C@@H]1O)n1ccc(=O)[nH]c1=O
40J	OC[C@H]1O[C@H](O[C@]2(CCl)O[C@H](CCl)[C@@H](O)[C@@H]2O)[C@H](O)[C@@H](O)[C@H]1Cl
40K	OC(=O)C[C@@H]1Sc2nnc(-c3cccs3)n2N=C1c1ccc(Cl)cc1
E1Z	C[C@@H](\C=C(/C)\C=C\C(=O)NO)C(=O)c1ccc(cc1)N(C)C
URM	OC[C@H]1O[C@H](C[P@](O)(=O)O[P@@](O)(=O)OC[C@H]2O[C@H]([C@H](O)[C@@H]2O)n2ccc(=O)[nH]c2=O)[C@H](O)[C@@H](O)[C@H]1O
40N	Fc1ccccc1-c1cc(=O)c2cc3OCOc3cc2[nH]1
URP	NC(=O)NCCC(O)=O
URO	OC(=O)\C=C\c1c[nH]cn1
410	OC(=O)COc1c(Br)c(sc1C(O)=O)-c1cccc(c1)N(C1CCCCC1)C(=O)c1ccccc1
DQB	Nc1nc2ccc(CNc3ccc(cc3)C(=O)NCCCC(O)=O)cc2c(=O)[nH]1
E2B	C[C@]12CC[C@H]3[C@@H](CCc4cc(O)ccc34)[C@@H]1C[C@H](Cc1cccc(c1)C(N)=O)[C@@H]2O
DQA	O[C@@H]1C[C@@](O)(CC(=O)[C@H]1O)C(O)=O
3OQ	C[C@](O)(c1ccc(cc1)S(=O)(=O)c1ccc(cc1CCF)C#N)C(F)(F)F
414	NC(=N)Nc1cccc(c1)[C@H](O[P@@](O)(=O)[C@@H](NC(=O)OCc1ccccc1)C1CCCCC1)C(O)=O
415	COc1cc(Cl)cc(CNCCCNC(=O)Nc2ccccc2)c1
MBN	Cc1ccccc1
DQH	O[C@@H]1[C@H](Oc2cc(O)cc(O)c2C1=O)c1ccc(O)c(O)c1
417	N[C@H]1C[C@H](CC[C@@H]1c1cc(F)c(F)cc1F)N1CCn2c(C1)nnc2C(F)(F)F
40V	COCCN(C[C@@H]1CCCN(C1)C1Cc2ccccc2C1)C(=O)c1cc([N+]([O-])=O)c2cccnc2c1O
MBO	OC(=O)c1ccc([Hg])cc1
418	COC(=O)c1c(O)cccc1OCCCCNC(=O)[C@H](Cc1ccc(cc1)N(C(=O)C(O)=O)c1ccccc1C(O)=O)NC(=O)OCC=C
MBR	BrC(Br)Br
MBT	CN(C)c1ccc2nc3ccc(cc3[s+]c2c1)N(C)C
MC4	CC(=O)C(\C)=C(\[O-])SCCNC(=O)CCNC(=O)[C@H](O)C(C)(C)CO[P@](O)(=O)O[P@@](O)(=O)OC[C@H]1O[C@H]([C@H](O)[C@@H]1OP(O)(O)=O)n1cnc2c(N)ncnc12
DQN	CC1=C(C)C(=O)C(C)=C(C)C1=O
MBV	CCC1=C(C)C(=O)N\C1=C/C1=N/C(=C\c2[nH]c(\C=C3/NC(=O)C(C)=C3CC)c(CCC(O)=O)c2C)/C(C)=C1CCC(O)=O
E2M	OC(=O)[C@@H]1CC[C@H](COc2ccccc2Sc2ccc(\C=C\C(=O)N3CCOCC3)c(c2C(F)(F)F)C(F)(F)F)CC1
DR3	C[C@@H]1O[C@@H](O[C@@H]2[C@@H](O)[C@@H](O)[C@@H](CO)O[C@H]2O[C@H]2[C@H](O)[C@@H](CO)O[C@@H](O)[C@@H]2NC(C)=O)[C@@H](O)[C@H](O)[C@@H]1O
DR2	C[C@@H]1O[C@@H](O[C@@H]2[C@@H](O)[C@@H](O)[C@@H](CO)O[C@H]2O[C@H]2[C@H](O)[C@@H](NC(C)=O)[C@H](O)O[C@@H]2CO)[C@@H](O)[C@H](O)[C@@H]1O
MBY	OC[C@@H]1[C@@H](O)[C@@H](O)CN1Cc1csc2c(O)ncnc12
DR5	CO[C@@H]1O[C@H](CO)[C@@H](O[C@@H]2O[C@H](CO)[C@H](O)[C@H](O)[C@H]2O)[C@H](O)[C@H]1O
E35	CCOC(=O)c1cc(O)cc(O)c1
DR4	COC(=O)CCCCCCCCO[C@@H]1O[C@H](CO)[C@H](O)[C@H](O)[C@H]1O
E34	CCOC(=O)c1ccc(N)c(N)c1
KR	[Kr]
3PE	CCCCCCCCCCCCCCCCCC(=O)OC[C@H](CO[P@@]([O-])(=O)OCC[NH3+])OC(=O)CCCCCCCCCCCCCCCCC
41E	COc1cccc(NC(=O)CCC2CCN(CC2)C(=O)c2ccc(s2)C(C)=O)c1
41F	O=C(Nc1ccc2snnc2c1)N1CCN(CC1)c1ccccc1
3PG	O[C@H](COP(O)(O)=O)C(O)=O
MCA	C[C@H](C(O)=O)C(=O)SCCNC(=O)CCNC(=O)[C@H](O)C(C)(C)CO[P@](O)(=O)O[P@](O)(=O)OC[C@H]1O[C@H]([C@H](O)[C@@H]1OP(O)(O)=O)n1cnc2c(N)ncnc12
3PI	CCC[C@H](O)OC[C@H](CO[P@@](O)(=O)O[C@@H]1[C@H](O)[C@@H](OP(O)(O)=O)[C@H](O)[C@@H](OP(O)(O)=O)[C@H]1O)OC(=O)CCC
41I	NC(=O)c1nn(-c2ccccc2)c(=O)cc1Oc1ccc(Cl)cc1
3PJ	C[C@](O)(c1ccc(cc1)C(=O)N(C1CC1)[C@H]1CC[C@@](CCC(N)=O)(CC1)c1ccccc1)C(F)(F)F
41K	C[C@]1(N[C@@H](CS1)C(O)=O)C(O)=O
3PL	O=CCCc1ccccc1
MCG	C[C@@](N)(C(O)=O)c1ccc(cc1)C(O)=O
V4O	[O-][V]1(=O)O[V]([O-])(=O)O[V]([O-])(=O)O[V]([O-])(=O)O1
41N	CC(=O)c1ccc(cc1)N1CCN(CC1)C(=O)c1ccc2OCOc2c1
DRA	CC[C@@]1(O)C[C@H](O[C@H]2C[C@@H]([C@H](O[C@H]3C[C@H](O)[C@@H](O[C@H]4CCC(=O)[C@@H](C)O4)[C@H](C)O3)[C@H](C)O2)N(C)C)c2c(O)c3C(=O)c4c(O)cccc4C(=O)c3cc2[C@H]1O
3PO	OP(O)(=O)OP(O)(=O)OP(O)(O)=O
41O	Clc1cccc(c1)C(=O)N1CCN(CC1)c1ccc2C(=O)C=Cc2c1
USQ	O[C@@H]1[C@@H](CO[P@](O)(=O)O[P@@](O)(=O)O[C@H]2O[C@H](CS(O)(=O)=O)[C@@H](O)[C@H](O)[C@H]2O)O[C@H]([C@@H]1O)n1ccc(=O)[nH]c1=O
3PP	OC(=O)CCP(O)(O)=O
LA	[La+3]
DRE	NCCCCCCNCCCCCCN
MCM	Cc1cc(=O)oc2cc(N)ccc12
3PT	CCCC(=O)OC[C@H](CO[P@@](O)(=O)O[C@H]1[C@H](O)[C@@H](O)[C@H](OP(O)(O)=O)[C@@H](OP(O)(O)=O)[C@H]1O)OC(=O)CCC
MD2	C=C=CCNCCCCNCC=C=C
MD1	Nc1nc2N=C[C@@H](Nc2c(=O)[nH]1)C(\S)=C(\S)[C@H](O)CO[P@](O)(=O)O[P@](O)(=O)OC[C@H]1O[C@H]([C@H](O)[C@@H]1O)n1cnc2c1nc(N)[nH]c2=O
429	COC(=O)c1c(O)cccc1OCCCCNC(=O)[C@H](Cc1ccc(OCC(O)=O)c(O)c1)NC(C)=O
3PY	OCC(=O)C(O)=O
LI	[Li+]
41Z	Cc1cc(NCc2c(C)cccc2C)c2cccc(C(N)=O)c2n1
MCU	CO[C@H]1[C@H](O)[C@@H](O)[C@H](O)O[C@@H]1C(=O)OC
DRM	OP(O)(=O)CO[C@@H]1CCC[C@H]1n1ccc(=O)[nH]c1=O
MCT	Cc1ccc(O)c(O)c1
DS0	N[C@@H]1CON=C1OP(O)(O)=O
MCV	COc1ccc(OC)c(CCc2csc3nc(N)nc(N)c23)c1
E42	N[C@H](Cc1cccc(c1)-c1cccc(O)c1)C(O)=O
MCY	Cc1cn([C@H]2C[C@H](O)[C@@H](CO)O2)c(=O)nc1N
3QA	Nc1ncnc2c(CN3C[C@H](O)[C@@H](CCSCCOCCO)C3)c[nH]c12
3QC	CN(C)C(=O)N1C[C@H](c2cccc(O)c2)c2ccc(C)c(C)c2C1
3QE	Nc1nc2n(C[C@H](COCCP(O)(O)=O)OCCP(O)(O)=O)cnc2c(=O)[nH]1
3QF	Nc1nc2n(CCN(CCN(CCP(O)(O)=O)CC=O)CCP(O)(O)=O)cnc2c(=O)[nH]1
3QG	OP(O)(=O)CCN(CCN(CCP(O)(O)=O)CCP(O)(O)=O)CCn1cnc2c1[nH]cnc2=O
LU	[Lu+3]
MDC	CCN(CC)c1ccc2cc(C(=O)N\C=C/N3C(=O)CCC3=O)c(=O)oc2c1
MDE	CCCCC[C@@H](C\C=C\C(=O)SCCNC(=O)CCNC(O)C(=O)C(C)(C)CO[P@@](O)(=O)O[P@@](O)(=O)OC[C@H]1O[C@H]([C@H](O)[C@@H]1OP(O)(O)=O)[n+]1c[nH]c2c(N)ncnc12)SCC=O
UTP	O[C@@H]1[C@@H](CO[P@](O)(=O)O[P@](O)(=O)OP(O)(O)=O)O[C@H]([C@@H]1O)n1ccc(=O)[nH]c1=O
3QP	Cc1ccc(COP(O)(O)=O)c(\C=N\[C@@H](CC(O)=O)C(O)=O)c1O
3R2	C[C@H]1C[C@@H](C[C@@H](O)[C@@H]1O)O[P@](O)(=O)O[P@@](O)(=O)OC[C@H]1O[C@H](C[C@@H]1O)n1cc(C)c(=O)[nH]c1=O
3R3	O[C@H]1[C@@H](O)[C@@H](O[P@](O)(=O)NP(O)(O)=O)O[C@@H]1COP(O)(O)=O
DSD	C[C@H](N)[C@@H](CCCCCC(O)=O)NC(O)=O
DSC	CCCCCCCCCCCCS([O-])(=O)=O
E4H	CC[C@H]1OC(=O)[C@H](C)[C@@H](O)[C@@H](C)C[C@@H](C)C(=O)\C=C\[C@H]1C
42V	CN1C(=S)N\C(=C\c2ccc(=O)[nH]c2)C1=O
V5X	COc1ccc2[nH]c(C)c(CC(=O)N[C@H](CCCCCC(=O)NO)C(=O)NCCc3c([nH]c4ccccc34)-c3ccccc3)c2c1
3QV	Oc1ccc2cc(C#N)c(=O)oc2c1
DSH	NCCCSC[C@H]1O[C@H]([C@H](O)[C@@H]1O)n1cnc2c(N)ncnc12
42W	CN1C(=S)N\C(=C\c2ccc(=O)n(Cc3ccccc3)c2)C1=O
MG	[Mg++]
42X	CCC(=O)NCCNC(=O)CCNC(=O)[C@H](O)C(C)(C)COP(O)(O)=O
MDR	Cc1ncnc2n(cnc12)[C@H]1C[C@H](O)[C@@H](CO)O1
ME2	CCOCCOCCOC
MDS	CSCC[C@@H](N)C(=O)NS(=O)(=O)NC[C@H]1O[C@@H]([C@@H](O)[C@H]1O)n1cnc2c(N)ncnc12
DSN	N[C@H](CO)C(O)=O
E4M	C[C@@H]1[C@H]2[C@H](C)Nc3nc(N)[nH]c(=O)c3[N+]2=CN1c1ccc(C[C@H](O)[C@H](O)[C@H](O)CO[C@H]2O[C@H](CO[P@@](O)(=O)O[C@@H](CCC(O)=O)C(O)=O)[C@@H](O)[C@H]2O)cc1
E4P	O[C@H](COP(O)(O)=O)[C@@H](O)C=O
MDX	OC(=O)CCCCCCCCCCS
MN	[Mn++]
ME8	CSCC[C@H](N)C(=O)O[P@](O)(=O)OC[C@H]1O[C@H]([C@H](O)[C@@H]1O)n1cnc2c(N)ncnc12
DT3	O[C@H](CS)[C@H](O)CS([O-])(=O)=O
MO	[Mo]
DST	CC(C)CCS[P@](O)(=O)OP(O)(O)=O
UUD	CC(=O)\N=c1\[nH]c2ccccc2s1
43E	Clc1cc(Cl)cc(CNCCCNC(=O)Nc2ccsc2)c1
43G	Oc1cn(ccc1=O)-c1cccc(c1)-c1ccccc1
43H	OB(O)c1cn(cc(O)c1=O)-c1cccc(c1)-c1ccccc1
[truncated: 3,320 more rows]
