# Supplementary material for: Functional analysis of Rossmann-like domains reveals convergent evolution of topology and reaction pathways
Source: PLoS Comput Biol. 2019 Dec 23;15(12):e1007569. doi: 10.1371/journal.pcbi.1007569 (PMC6957218; doi:10.1371/journal.pcbi.1007569)
Supplement: S4 Table — Each PDB mapped to UniProt KB, ECOD database, EC number (if available). Substrate and Product information was retrieved from KEGG, Modified residues, Nucleic acid contact and Polysaccharide contact—from Protein Data Bank. (XLSX) [file pcbi.1007569.s016.xlsx]

## Sheet: Sheet1
PDB ID	Chain	UniProt ID	Range	ECOD F-group	EC number	Substrate	Product	Cofactor UniProt	Biologically significant ligs	Ligands of uncertain significance	Modified residues	Nucleic acid contacts	Polysaccharide contact
4gmg	A	A1JTG0	A:-7-127,A:284-357;	2003.1.1.0	null	n/a	n/a	no_data	n/a	NAP C00006;	No	No	No
4gmf	A	A1JTG0	A:7-127,A:284-357;	2003.1.1.0	null	n/a	n/a	no_data	n/a	EDO C15588; EPE; SO4 C00059;	No	No	No
2p2s	A	Q6D5A0	A:2-129,A:292-335;	2003.1.1.0	null	n/a	n/a	no_data	n/a	EDO C15588; ACT C00033;	No	No	No
2nvw	A	Q06433	A:2-154,A:374-457;	2003.1.1.0	null	n/a	n/a	no_data	n/a;	n/a;	No	No	No
3btu	A	P04387	A:16-153,A:358-435;	2003.1.1.0	null	n/a	n/a	no_data	n/a;	n/a;	No	No	No
3btv	A	P04387	A:16-153,A:358-435;	2003.1.1.0	null	n/a	n/a	no_data	n/a;	n/a;	No	No	No
3bts	A	P04387	A:14-153,A:358-435;	2003.1.1.0	null	n/a	n/a	no_data	n/a	NAD C00003;	No	No	No
3e1k	A	Q06433	A:14-154,A:374-440;	2003.1.1.0	null	n/a	n/a	no_data	n/a;	n/a;	No	No	No
5kvq	A	A0A0T9SSV9	A:5-127,A:284-358;	2003.1.1.0	null	n/a	n/a	no_data	n/a	EDO C15588; NAP C00006;	No	No	No
1gz6	A	P97852	A:3-304;	2003.1.1.0	null	n/a	n/a	no_data	n/a	NAI C00004; SO4 C00059;	No	No	No
3v2u	A	P04387	A:4-153,A:358-435;	2003.1.1.0	null	n/a	n/a	no_data	n/a;	n/a;	No	No	No
5kvs	B	A0A0T9SSV9	B:5-127,B:284-358;	2003.1.1.0	null	n/a	n/a	no_data	n/a	6XR; FMT C00058; EDO C15588; NAP C00006;	No	No	No
3g79	A	Q8PXR2	A:4-214; A:338-478;	2003.1.1.0; 2003.1.12.23;	1.1.1.-;	no_substrate	no_product	no_data	n/a;	n/a;	No	No	No
1sc6	A	P0A9T0	A:108-295; A:7-107,A:296-326;	2003.1.1.1; 2003.1.11.1;	1.1.1.95;	NAD C00003; 3-phospho-d-glycerate C00197; 2-hydroxyglutarate C02630;	H C00080; NADH C00004; 3-phosphooxypyruvate C03232; 2-oxoglutarate C00026; 3-phosphonooxypyruvate C03232;	no_data	NAD C00003;	n/a;	No	No	No
1wwk	A	O50095	A:96-282; A:1-95,A:282-304;	2003.1.1.1; 2003.1.11.1;	null	n/a	n/a	no_data	n/a	NAD C00003;	No	No	No
1yba	A	P0A9T0	A:108-295; A:7-107,A:296-326;	2003.1.1.1; 2003.1.11.1;	1.1.1.95;	NAD C00003; 3-phospho-d-glycerate C00197; 2-hydroxyglutarate C02630;	H C00080; NADH C00004; 3-phosphooxypyruvate C03232; 2-oxoglutarate C00026; 3-phosphonooxypyruvate C03232;	no_data	NAD C00003; AKG C00026;	UNL; PO4 C00009;	No	No	No
1ygy	A	P9WNX3	A:99-282; A:3-98,A:283-316;	2003.1.1.1; 2003.1.11.1;	1.1.1.95;	NAD C00003; 3-phospho-d-glycerate C00197; 2-hydroxyglutarate C02630;	H C00080; NADH C00004; 3-phosphooxypyruvate C03232; 2-oxoglutarate C00026; 3-phosphonooxypyruvate C03232;	no_data	n/a;	n/a;	No	No	No
4e5m	A	O69054	A:98-294; A:1-104,A:295-329;	2003.1.1.1; 2003.1.11.1;	1.20.1.1;	NAD C00003; phosphonate C06701; H2O C00001; phosphonicacid C06701;	phosphate C00009; H C00080; NADH C00004; orthophosphate C00009;	no_data	n/a	NAP C00006;	No	No	No
4e5n	A	O69054	A:98-294; A:1-104,A:295-330;	2003.1.1.1; 2003.1.11.1;	1.20.1.1;	NAD C00003; phosphonate C06701; H2O C00001; phosphonicacid C06701;	phosphate C00009; H C00080; NADH C00004; orthophosphate C00009;	no_data	NAD C00003;	n/a;	No	No	No
4e5p	A	O69054	A:98-294; A:1-104,A:295-331;	2003.1.1.1; 2003.1.11.1;	1.20.1.1;	NAD C00003; phosphonate C06701; H2O C00001; phosphonicacid C06701;	phosphate C00009; H C00080; NADH C00004; orthophosphate C00009;	no_data	NAD C00003;	n/a;	No	No	No
4e5k	A	O69054	A:98-294; A:1-104,A:295-329;	2003.1.1.1; 2003.1.11.1;	1.20.1.1;	NAD C00003; phosphonate C06701; H2O C00001; phosphonicacid C06701;	phosphate C00009; H C00080; NADH C00004; orthophosphate C00009;	no_data	NAD C00003;	SO3 C00094;	No	No	No
4cuk	A	Q8Z780	A:102-298; A:1-101,A:299-330;	2003.1.1.1; 2003.1.11.1;	1.1.1.28;	NAD C00003; (r)-lactate C00256;	H C00080; pyruvate C00022; NADH C00004;	no_data	NAI C00004;	n/a;	No	No	No
4cuj	A	Q8Z780	A:102-298; A:1-101,A:299-330;	2003.1.1.1; 2003.1.11.1;	1.1.1.28;	NAD C00003; (r)-lactate C00256;	H C00080; pyruvate C00022; NADH C00004;	no_data	n/a;	n/a;	No	No	No
4dgs	A	Q931A1	A:141-316; A:8-137;	2003.1.1.1; 2003.1.11.1;	null	n/a	n/a	no_data	n/a;	n/a;	No	No	No
4ebf	A	O69054	A:100-296; A:2-106,A:297-333;	2003.1.1.1; 2003.1.11.1;	1.20.1.1;	NAD C00003; phosphonate C06701; H2O C00001; phosphonicacid C06701;	phosphate C00009; H C00080; NADH C00004; orthophosphate C00009;	no_data	NAD C00003;	n/a;	No	No	No
4g2n	A	Q120R1	A:109-294; A:6-113,A:295-324;	2003.1.1.1; 2003.1.11.1;	null	n/a	n/a	no_data	n/a	GOL C00116; CL;	No	No	No
2d0i	A	O58256	A:97-288; A:1-96,A:287-333;	2003.1.1.1; 2003.1.11.1;	1.1.1.95;	NAD C00003; 3-phospho-d-glycerate C00197; 2-hydroxyglutarate C02630;	H C00080; NADH C00004; 3-phosphooxypyruvate C03232; 2-oxoglutarate C00026; 3-phosphonooxypyruvate C03232;	no_data	n/a;	n/a;	No	No	No
2cuk	A	Q5SMG6	A:98-281; A:1-97,A:282-311;	2003.1.1.1; 2003.1.11.1;	null	n/a	n/a	no_data	n/a;	NHE;	No	No	No
2dbz	A	O58320	A:100-292; A:1-99,A:292-333;	2003.1.1.1; 2003.1.11.1;	1.1.1.26;	NAD C00003; d-glycerate C00258; glycolate C00160;	H C00080; glyoxylate C00048; hydroxypyruvate C00168; NADH C00004;	no_data	n/a	NAP C00006; SO4 C00059;	No	No	No
2dbq	A	O58320	A:100-292; A:1-99,A:292-333;	2003.1.1.1; 2003.1.11.1;	1.1.1.26;	NAD C00003; d-glycerate C00258; glycolate C00160;	H C00080; glyoxylate C00048; hydroxypyruvate C00168; NADH C00004;	no_data	n/a	GOL C00116; NAP C00006; SO4 C00059;	No	No	No
2dbr	A	O58320	A:100-292; A:1-99,A:292-333;	2003.1.1.1; 2003.1.11.1;	1.1.1.26;	NAD C00003; d-glycerate C00258; glycolate C00160;	H C00080; glyoxylate C00048; hydroxypyruvate C00168; NADH C00004;	no_data	n/a	NAP C00006; SO4 C00059;	No	No	No
2dld	A	P30901	A:104-300; A:2-103,A:301-333;	2003.1.1.1; 2003.1.11.1;	1.1.1.28;	NAD C00003; (r)-lactate C00256;	H C00080; pyruvate C00022; NADH C00004;	no_data	n/a	OXM C01444;	No	No	No
2ekl	A	Q972A9	A:101-287; A:2-100,A:288-313;	2003.1.1.1; 2003.1.11.1;	1.1.1.95;	NAD C00003; 3-phospho-d-glycerate C00197; 2-hydroxyglutarate C02630;	H C00080; NADH C00004; 3-phosphooxypyruvate C03232; 2-oxoglutarate C00026; 3-phosphonooxypyruvate C03232;	no_data	NAD C00003;	n/a;	No	No	No
2g76	A	O43175	A:101-284; A:5-109,A:285-306;	2003.1.1.1; 2003.1.11.1;	1.1.1.95;	NAD C00003; 3-phospho-d-glycerate C00197; 2-hydroxyglutarate C02630;	H C00080; NADH C00004; 3-phosphooxypyruvate C03232; 2-oxoglutarate C00026; 3-phosphonooxypyruvate C03232;	no_data	NAD C00003;	MLT C03668;	No	No	No
4lce	A	Q13363	A:126-318; A:27-125,A:319-353;	2003.1.1.1; 2003.1.11.1;	1.1.1.-;	no_substrate	no_product	NAD+;	NAD C00003;	KMT C01180;	No	No	No
4lcj	A	P56545	A:132-324; A:33-131,A:320-362;	2003.1.1.1; 2003.1.11.1;	null	n/a	n/a	no_data	n/a	NAD C00003; KMT C01180;	No	No	No
4lsw	A	E3F052	A:100-285; A:1-99,A:286-318;	2003.1.1.1; 2003.1.11.1;	null	n/a	n/a	no_data	n/a;	n/a;	No	No	No
2h1s	A	Q9UBQ7	A:107-297; A:6-106,A:298-326;	2003.1.1.1; 2003.1.11.1;	1.1.1.79; 1.1.1.81;	(r)-lactaldehyde C00937; glycolate C00160; d-glycerate C00258; NADP C00006; NAD C00003;	methylglyoxal C00546; hydroxypyruvate C00168; NADPH C00005; H C00080; NADH C00004; glyoxylate C00048;	no_data	n/a;	n/a;	No	No	No
2fss	A	O13437	A:119-314; A:1-118,A:314-353;	2003.1.1.1; 2003.1.11.1;	1.17.1.9;	NAD C00003; formate C00058;	H C00080; CO2 C00011; NADH C00004;	no_data	n/a	SO4 C00059;	No	No	No
2gcg	A	Q9UBQ7	A:107-297; A:5-106,A:298-328;	2003.1.1.1; 2003.1.11.1;	1.1.1.79; 1.1.1.81;	(r)-lactaldehyde C00937; glycolate C00160; d-glycerate C00258; NADP C00006; NAD C00003;	methylglyoxal C00546; hydroxypyruvate C00168; NADPH C00005; H C00080; NADH C00004; glyoxylate C00048;	no_data	NDP C00005; DGY C00258;	SO4 C00059;	No	No	No
2go1	A	P33160	A:148-335; A:1-147,A:336-374;	2003.1.1.1; 2003.1.11.1;	1.17.1.9;	NAD C00003; formate C00058;	H C00080; CO2 C00011; NADH C00004;	no_data	n/a	SO4 C00059;	No	No	No
2gsd	A	O08375	A:149-335; A:1-150,A:332-399;	2003.1.1.1; 2003.1.11.1;	1.17.1.9;	NAD C00003; formate C00058;	H C00080; CO2 C00011; NADH C00004;	no_data	NAD C00003;	AZI C19935;	No	No	No
2gug	A	P33160	A:148-335; A:1-147,A:336-374;	2003.1.1.1; 2003.1.11.1;	1.17.1.9;	NAD C00003; formate C00058;	H C00080; CO2 C00011; NADH C00004;	no_data	FMT C00058;	PEG C14689; PG4;	OCS;	No	No
4nfy	A	Q76KF5	A:102-266; A:1-101,A:267-302;	2003.1.1.1; 2003.1.11.1;	1.1.1.95;	NAD C00003; 3-phospho-d-glycerate C00197; 2-hydroxyglutarate C02630;	H C00080; NADH C00004; 3-phosphooxypyruvate C03232; 2-oxoglutarate C00026; 3-phosphonooxypyruvate C03232;	no_data	n/a	TRS C07182;	No	No	No
4njm	A	Q76KF5	A:102-265; A:-1-110,A:266-301;	2003.1.1.1; 2003.1.11.1;	1.1.1.95;	NAD C00003; 3-phospho-d-glycerate C00197; 2-hydroxyglutarate C02630;	H C00080; NADH C00004; 3-phosphooxypyruvate C03232; 2-oxoglutarate C00026; 3-phosphonooxypyruvate C03232;	no_data	3PG C00197;	n/a;	No	No	No
4njo	A	Q76KF5	A:102-265; A:-1-110,A:266-300;	2003.1.1.1; 2003.1.11.1;	1.1.1.95;	NAD C00003; 3-phospho-d-glycerate C00197; 2-hydroxyglutarate C02630;	H C00080; NADH C00004; 3-phosphooxypyruvate C03232; 2-oxoglutarate C00026; 3-phosphonooxypyruvate C03232;	no_data	NAD C00003;	FMT C00058; TRS C07182; GOL C00116;	No	No	No
4nu6	A	O69054	A:98-294; A:1-104,A:295-329;	2003.1.1.1; 2003.1.11.1;	1.20.1.1;	NAD C00003; phosphonate C06701; H2O C00001; phosphonicacid C06701;	phosphate C00009; H C00080; NADH C00004; orthophosphate C00009;	no_data	NAD C00003;	SO4 C00059;	No	No	No
4nu5	A	O69054	A:98-294; A:2-104,A:295-329;	2003.1.1.1; 2003.1.11.1;	1.20.1.1;	NAD C00003; phosphonate C06701; H2O C00001; phosphonicacid C06701;	phosphate C00009; H C00080; NADH C00004; orthophosphate C00009;	no_data	NAD C00003;	n/a;	No	No	No
2hu2	A	Q6AZ26	A:115-307; A:15-124,A:308-345;	2003.1.1.1; 2003.1.11.1;	null	n/a	n/a	no_data	n/a	FMT C00058; NAD C00003;	No	No	No
2j6i	A	O13437	A:119-314; A:1-118,A:314-353;	2003.1.1.1; 2003.1.11.1;	1.17.1.9;	NAD C00003; formate C00058;	H C00080; CO2 C00011; NADH C00004;	no_data	n/a;	PG4;	No	No	No
4u6q	A	Q13363	A:126-318; A:26-125,A:319-353;	2003.1.1.1; 2003.1.11.1;	1.1.1.-;	no_substrate	no_product	NAD+;	NAI C00004;	FMT C00058; 3CR;	No	No	No
4u6s	A	Q13363	A:126-318; A:26-125,A:319-353;	2003.1.1.1; 2003.1.11.1;	1.1.1.-;	no_substrate	no_product	NAD+;	NAD C00003;	FMT C00058; PPY C00166;	No	No	No
2nac	A	P33160	A:148-335; A:1-147,A:336-374;	2003.1.1.1; 2003.1.11.1;	1.17.1.9;	NAD C00003; formate C00058;	H C00080; CO2 C00011; NADH C00004;	no_data	n/a	SO4 C00059;	No	No	No
2nad	A	P33160	A:148-335; A:1-147,A:336-375;	2003.1.1.1; 2003.1.11.1;	1.17.1.9;	NAD C00003; formate C00058;	H C00080; CO2 C00011; NADH C00004;	no_data	NAD C00003;	AZI C19935; SO4 C00059;	No	No	No
2p9c	A	P0A9T0	A:108-295; A:7-107,A:296-326;	2003.1.1.1; 2003.1.11.1;	1.1.1.95;	NAD C00003; 3-phospho-d-glycerate C00197; 2-hydroxyglutarate C02630;	H C00080; NADH C00004; 3-phosphooxypyruvate C03232; 2-oxoglutarate C00026; 3-phosphonooxypyruvate C03232;	no_data	NAI C00004;	SER C00065;	No	No	No
2p9e	A	P0A9T0	A:108-295; A:7-107,A:296-326;	2003.1.1.1; 2003.1.11.1;	1.1.1.95;	NAD C00003; 3-phospho-d-glycerate C00197; 2-hydroxyglutarate C02630;	H C00080; NADH C00004; 3-phosphooxypyruvate C03232; 2-oxoglutarate C00026; 3-phosphonooxypyruvate C03232;	no_data	NAI C00004;	CIT C00158; PO4 C00009; SO4 C00059;	No	No	No
2p9g	A	P0A9T0	A:108-295; A:7-107,A:296-326;	2003.1.1.1; 2003.1.11.1;	1.1.1.95;	NAD C00003; 3-phospho-d-glycerate C00197; 2-hydroxyglutarate C02630;	H C00080; NADH C00004; 3-phosphooxypyruvate C03232; 2-oxoglutarate C00026; 3-phosphonooxypyruvate C03232;	no_data	NAI C00004;	SER C00065;	No	No	No
2ome	A	P56545	A:132-324; A:33-131,A:320-362;	2003.1.1.1; 2003.1.11.1;	null	n/a	n/a	no_data	n/a	NAD C00003;	No	No	No
2q50	A	Q9UBQ7	A:107-297; A:6-106,A:298-326;	2003.1.1.1; 2003.1.11.1;	1.1.1.79; 1.1.1.81;	(r)-lactaldehyde C00937; glycolate C00160; d-glycerate C00258; NADP C00006; NAD C00003;	methylglyoxal C00546; hydroxypyruvate C00168; NADPH C00005; H C00080; NADH C00004; glyoxylate C00048;	no_data	n/a;	n/a;	No	No	No
2pa3	A	P0A9T0	A:108-295; A:7-107,A:296-326;	2003.1.1.1; 2003.1.11.1;	1.1.1.95;	NAD C00003; 3-phospho-d-glycerate C00197; 2-hydroxyglutarate C02630;	H C00080; NADH C00004; 3-phosphooxypyruvate C03232; 2-oxoglutarate C00026; 3-phosphonooxypyruvate C03232;	no_data	NAI C00004;	SER C00065;	No	No	No
4xkj	A	A0A0M3KL04	A:102-297; A:1-101,A:298-332;	2003.1.1.1; 2003.1.11.1;	null	n/a	n/a	no_data	n/a	NAD C00003;	No	No	No
4xye	A	G8NVB5	A:149-336; A:2-148,A:337-385;	2003.1.1.1; 2003.1.11.1;	1.17.1.9;	NAD C00003; formate C00058;	H C00080; CO2 C00011; NADH C00004;	no_data	NAD C00003;	n/a;	No	No	No
4xyg	A	G8NVB5	A:149-336; A:2-148,A:337-377;	2003.1.1.1; 2003.1.11.1;	1.17.1.9;	NAD C00003; formate C00058;	H C00080; CO2 C00011; NADH C00004;	no_data	n/a;	n/a;	No	No	No
4xyb	A	G8NVB5	A:149-336; A:2-148,A:337-385;	2003.1.1.1; 2003.1.11.1;	1.17.1.9;	NAD C00003; formate C00058;	H C00080; CO2 C00011; NADH C00004;	no_data	n/a	AZI C19935; EDO C15588; NDP C00005;	No	No	No
4zgs	A	B0LUZ5	A:135-339; A:25-134,A:340-370;	2003.1.1.1; 2003.1.11.1;	null	n/a	n/a	no_data	n/a	NAD C00003;	No	No	No
2w2k	A	Q7LLW9	A:116-306; A:2-120,A:307-346;	2003.1.1.1; 2003.1.11.1;	null	n/a	n/a	no_data	n/a;	n/a;	No	No	No
2w2l	A	Q7LLW9	A:116-306; A:1-120,A:307-346;	2003.1.1.1; 2003.1.11.1;	null	n/a	n/a	no_data	n/a	NAD C00003; SO4 C00059;	No	No	No
2wwr	A	Q9UBQ7	A:107-297; A:6-106,A:298-327;	2003.1.1.1; 2003.1.11.1;	1.1.1.79; 1.1.1.81;	(r)-lactaldehyde C00937; glycolate C00160; d-glycerate C00258; NADP C00006; NAD C00003;	methylglyoxal C00546; hydroxypyruvate C00168; NADPH C00005; H C00080; NADH C00004; glyoxylate C00048;	no_data	n/a	MG C00305;	No	No	No
2yq4	A	Q1GAA2	A:101-298; A:1-100,A:299-328;	2003.1.1.1; 2003.1.11.1;	null	n/a	n/a	no_data	n/a;	n/a;	No	No	No
2yq5	A	Q1GAA2	A:101-298; A:1-100,A:299-328;	2003.1.1.1; 2003.1.11.1;	null	n/a	n/a	no_data	n/a	NAD C00003;	No	No	No
5aov	A	Q8U3Y2	A:100-292; A:1-99,A:292-334;	2003.1.1.1; 2003.1.11.1;	1.1.1.26;	NAD C00003; d-glycerate C00258; glycolate C00160;	H C00080; glyoxylate C00048; hydroxypyruvate C00168; NADH C00004;	no_data	GLV C00048;	EDO C15588; 1PE; ACY C00033; NAP C00006;	No	No	No
5dn9	A	A0A0A1EQY0	A:121-314; A:1-120,A:315-361;	2003.1.1.1; 2003.1.11.1;	1.17.1.9;	NAD C00003; formate C00058;	H C00080; CO2 C00011; NADH C00004;	no_data	NAD C00003;	AZI C19935; CL;	No	No	No
5dna	A	A0A0A1EQY0	A:121-314; A:1-120,A:315-356;	2003.1.1.1; 2003.1.11.1;	1.17.1.9;	NAD C00003; formate C00058;	H C00080; CO2 C00011; NADH C00004;	no_data	n/a	SO4 C00059;	No	No	No
5dt9	A	Q9KQ92	A:117-262; A:4-117;	2003.1.1.1; 2003.1.11.1;	1.1.1.290;	NAD C00003; 4-phospho-d-erythronate C03393;	H C00080; NADH C00004; 2-oxo-3-hydroxy-4-phosphobutanoate C06054; (3r)-3-hydroxy-2-oxo-4-phosphooxybutanoate C06054;	no_data	NAD C00003;	CL; SO4 C00059;	No	No	No
3ba1	A	Q65CJ7	A:100-283; A:2-112,A:284-313;	2003.1.1.1; 2003.1.11.1;	1.1.1.237;	3-(4-hydroxyphenyl)lactate C03672; NADP C00006; NAD C00003; phenyllactate C05607; 3-(3,4-dihydroxyphenyl)lactate C01207;	H C00080; phenylpyruvate C00166; NADH C00004; 3-(4-hydroxyphenyl)pyruvate C01179; 3-(3,4-dihydroxyphenyl)pyruvate C04045; NADPH C00005;	no_data	n/a;	n/a;	No	No	No
3baz	A	Q65CJ7	A:100-283; A:3-112,A:284-313;	2003.1.1.1; 2003.1.11.1;	1.1.1.237;	3-(4-hydroxyphenyl)lactate C03672; NADP C00006; NAD C00003; phenyllactate C05607; 3-(3,4-dihydroxyphenyl)lactate C01207;	H C00080; phenylpyruvate C00166; NADH C00004; 3-(4-hydroxyphenyl)pyruvate C01179; 3-(3,4-dihydroxyphenyl)pyruvate C04045; NADPH C00005;	no_data	NAP C00006;	n/a;	No	No	No
5j23	A	Q92LZ4	A:96-281; A:3-108,A:282-320;	2003.1.1.1; 2003.1.11.1;	null	n/a	n/a	no_data	n/a	A2R C03246; ACT C00033; CL;	No	No	No
3dc2	A	P9WNX3	A:99-282; A:4-98,A:283-316;	2003.1.1.1; 2003.1.11.1;	1.1.1.95;	NAD C00003; 3-phospho-d-glycerate C00197; 2-hydroxyglutarate C02630;	H C00080; NADH C00004; 3-phosphooxypyruvate C03232; 2-oxoglutarate C00026; 3-phosphonooxypyruvate C03232;	no_data	n/a;	n/a;	No	No	No
3ddn	A	P9WNX3	A:99-282; A:3-98,A:283-316;	2003.1.1.1; 2003.1.11.1;	1.1.1.95;	NAD C00003; 3-phospho-d-glycerate C00197; 2-hydroxyglutarate C02630;	H C00080; NADH C00004; 3-phosphooxypyruvate C03232; 2-oxoglutarate C00026; 3-phosphonooxypyruvate C03232;	no_data	HPV C03232;	n/a;	No	No	No
3fn4	A	O08375	A:149-338; A:1-150,A:339-399;	2003.1.1.1; 2003.1.11.1;	1.17.1.9;	NAD C00003; formate C00058;	H C00080; CO2 C00011; NADH C00004;	no_data	n/a	GOL C00116; SO4 C00059;	No	No	No
3ga0	A	Q9Z2F5	A:115-307; A:10-114,A:308-346;	2003.1.1.1; 2003.1.11.1;	1.1.1.-;	no_substrate	no_product	NAD+;	n/a	FMT C00058;	No	No	No
3gg9	A	Q8Y3G4	A:117-312; A:11-116,A:313-352;	2003.1.1.1; 2003.1.11.1;	1.1.1.95;	NAD C00003; 3-phospho-d-glycerate C00197; 2-hydroxyglutarate C02630;	H C00080; NADH C00004; 3-phosphooxypyruvate C03232; 2-oxoglutarate C00026; 3-phosphonooxypyruvate C03232;	no_data	n/a	GOL C00116; CL; SO4 C00059;	No	No	No
3gvx	A	Q9HJV5	A:82-258; A:1-81,A:259-281;	2003.1.1.1; 2003.1.11.1;	null	n/a	n/a	no_data	n/a	K C00238;	No	No	No
3k5p	A	Q2YK82	A:109-296; A:8-108,A:297-327;	2003.1.1.1; 2003.1.11.1;	1.1.1.95;	NAD C00003; 3-phospho-d-glycerate C00197; 2-hydroxyglutarate C02630;	H C00080; NADH C00004; 3-phosphooxypyruvate C03232; 2-oxoglutarate C00026; 3-phosphonooxypyruvate C03232;	no_data	n/a	EDO C15588; GOL C00116;	No	No	No
3jtm	A	Q9S7E4	A:146-335; A:28-145,A:335-378;	2003.1.1.1; 2003.1.11.1;	1.17.1.9;	NAD C00003; formate C00058;	H C00080; CO2 C00011; NADH C00004;	no_data	n/a	AZI C19935; GOL C00116; SO4 C00059;	No	No	No
1dxy	A	P17584	A:101-299; A:1-100,A:300-330;	2003.1.1.1; 2003.1.11.1;	1.1.1.-;	no_substrate	no_product	no_data	NAD C00003;	COI C00233; SO4 C00059;	No	No	No
3kb6	A	O66939	A:98-297; A:2-97,A:298-334;	2003.1.1.1; 2003.1.11.1;	1.1.1.28;	NAD C00003; (r)-lactate C00256;	H C00080; pyruvate C00022; NADH C00004;	no_data	NAD C00003; LAC C00256;	1PE; GOL C00116; PPI C00163; PEG C14689;	No	No	No
3n7u	A	Q9S7E4	A:146-335; A:28-145,A:335-378;	2003.1.1.1; 2003.1.11.1;	1.17.1.9;	NAD C00003; formate C00058;	H C00080; CO2 C00011; NADH C00004;	no_data	NAD C00003;	AZI C19935; GOL C00116; SO4 C00059;	No	No	No
1gdh	A	P36234	A:101-291; A:2-100,A:292-321;	2003.1.1.1; 2003.1.11.1;	1.1.1.29;	NAD C00003; d-glycerate C00258; glycolate C00160;	H C00080; glyoxylate C00048; hydroxypyruvate C00168; NADH C00004;	no_data	n/a	SO4 C00059;	No	No	No
3naq	A	Q9S7E4	A:146-335; A:28-145,A:335-378;	2003.1.1.1; 2003.1.11.1;	1.17.1.9;	NAD C00003; formate C00058;	H C00080; CO2 C00011; NADH C00004;	no_data	n/a	SO4 C00059;	No	No	No
1hl3	A	Q9Z2F5	A:115-307; A:16-114,A:308-342;	2003.1.1.1; 2003.1.11.1;	1.1.1.-;	no_substrate	no_product	NAD+;	NAD C00003;	n/a;	No	No	No
1hku	A	Q9Z2F5	A:115-307; A:16-114,A:308-342;	2003.1.1.1; 2003.1.11.1;	1.1.1.-;	no_substrate	no_product	NAD+;	NAD C00003;	FMT C00058; GOL C00116;	CSO;	No	No
1j49	A	P26297	A:104-300; A:2-103,A:301-332;	2003.1.1.1; 2003.1.11.1;	1.1.1.28;	NAD C00003; (r)-lactate C00256;	H C00080; pyruvate C00022; NADH C00004;	no_data	NAD C00003;	SO4 C00059;	No	No	No
1j4a	A	P26297	A:104-300; A:2-103,A:301-332;	2003.1.1.1; 2003.1.11.1;	1.1.1.28;	NAD C00003; (r)-lactate C00256;	H C00080; pyruvate C00022; NADH C00004;	no_data	n/a	SO4 C00059;	No	No	No
1mx3	A	Q13363	A:126-318; A:27-125,A:319-352;	2003.1.1.1; 2003.1.11.1;	1.1.1.-;	no_substrate	no_product	NAD+;	NAD C00003;	ACY C00033;	No	No	No
1psd	A	P0A9T0	A:108-295; A:7-107,A:296-326;	2003.1.1.1; 2003.1.11.1;	1.1.1.95;	NAD C00003; 3-phospho-d-glycerate C00197; 2-hydroxyglutarate C02630;	H C00080; NADH C00004; 3-phosphooxypyruvate C03232; 2-oxoglutarate C00026; 3-phosphonooxypyruvate C03232;	no_data	NAD C00003;	SER C00065;	No	No	No
3wnv	A	A0A0B4J185	A:111-295; A:1-110,A:296-328;	2003.1.1.1; 2003.1.11.1;	null	n/a	n/a	no_data	n/a	SO4 C00059;	No	No	No
3wr5	A	Q76EB7	A:149-336; A:-3-148,A:337-397;	2003.1.1.1; 2003.1.11.1;	1.17.1.9;	NAD C00003; formate C00058;	H C00080; CO2 C00011; NADH C00004;	no_data	NAD C00003;	n/a;	No	No	No
3wx0	A	A0A140N893	A:101-299; A:2-100,A:300-321;	2003.1.1.1; 2003.1.11.1;	null	n/a	n/a	no_data	n/a;	n/a;	No	No	No
3wwy	A	Q8RG11	A:103-302; A:2-102,A:303-334;	2003.1.1.1; 2003.1.11.1;	1.1.1.28;	NAD C00003; (r)-lactate C00256;	H C00080; pyruvate C00022; NADH C00004;	no_data	n/a	GOL C00116; SO4 C00059;	No	No	No
3wwz	A	Q9I530	A:101-299; A:0-100,A:300-327;	2003.1.1.1; 2003.1.11.1;	null	n/a	n/a	no_data	n/a;	n/a;	No	No	No
3oet	B	P60802	B:111-241; B:-2-110;	2003.1.1.1; 2003.1.11.1;	1.1.1.290;	NAD C00003; 4-phospho-d-erythronate C03393;	H C00080; NADH C00004; 2-oxo-3-hydroxy-4-phosphobutanoate C06054; (3r)-3-hydroxy-2-oxo-4-phosphooxybutanoate C06054;	no_data	NAD C00003;	n/a;	No	No	No
4s1v	D	A0A0H2UKZ7	D:102-290; D:0-101,D:291-313;	2003.1.1.1; 2003.1.11.1;	1.1.1.95;	NAD C00003; 3-phospho-d-glycerate C00197; 2-hydroxyglutarate C02630;	H C00080; NADH C00004; 3-phosphooxypyruvate C03232; 2-oxoglutarate C00026; 3-phosphonooxypyruvate C03232;	no_data	n/a;	n/a;	No	No	No
1xdw	A	no_data	A:103-300; A:1-102,A:301-331;	2003.1.1.1; 2003.1.11.1;	null	n/a	n/a	no_cofactor	n/a;	n/a;	No	No	No
4prk	A	no_data	A:103-298; A:1-102,A:299-329;	2003.1.1.1; 2003.1.11.1;	null	n/a	n/a	no_cofactor	n/a;	n/a;	No	No	No
4prl	A	no_data	A:103-298; A:1-102,A:299-330;	2003.1.1.1; 2003.1.11.1;	null	n/a	n/a	no_cofactor	n/a	NAD C00003;	No	No	No
2o4c	A	Q9I3W9	A:91-257; A:1-90,A:258-290;	2003.1.1.1; 2003.1.11.10;	1.1.1.290;	NAD C00003; 4-phospho-d-erythronate C03393;	H C00080; NADH C00004; 2-oxo-3-hydroxy-4-phosphobutanoate C06054; (3r)-3-hydroxy-2-oxo-4-phosphooxybutanoate C06054;	no_data	NAD C00003;	GOL C00116; PO4 C00009; TLA C00898;	No	No	No
4hy3	A	Q2K273	A:106-296; A:6-105,A:297-332;	2003.1.1.1; 2003.1.11.5;	null	n/a	n/a	no_data	n/a;	n/a;	No	No	No
4n18	A	B5XVG7	A:91-277; A:1-90,A:278-308;	2003.1.1.1; 2003.1.11.8;	null	n/a	n/a	no_data	n/a	CIT C00158; PE4;	No	No	No
4weq	A	Q92T34	A:95-286; A:4-94,A:287-319;	2003.1.1.1; 2003.1.11.8;	null	n/a	n/a	no_data	n/a	GOL C00116; CL; PEG C14689; NAP C00006; SO4 C00059;	No	No	No
4xa8	A	A7IIH0	A:100-286; A:5-99,A:287-313;	2003.1.1.1; 2003.1.11.8;	null	n/a	n/a	no_data	n/a;	n/a;	No	No	No
4xcv	A	Q2KDT2	A:95-286; A:3-94,A:287-319;	2003.1.1.1; 2003.1.11.8;	null	n/a	n/a	no_data	n/a	NDP C00005; CL; PEG C14689;	No	No	No
4z0p	A	Q92T34	A:131-284; A:4-130,A:285-319;	2003.1.1.1; 2003.1.11.8;	null	n/a	n/a	no_data	n/a	GOL C00116; NDP C00005; CL; OXD C00209; EPE;	No	No	No
4zqb	A	Q3IWN8	A:94-280; A:1-93,A:281-313;	2003.1.1.1; 2003.1.11.8;	1.1.1.79; 1.1.1.81;	(r)-lactaldehyde C00937; glycolate C00160; d-glycerate C00258; NADP C00006; NAD C00003;	methylglyoxal C00546; hydroxypyruvate C00168; NADPH C00005; H C00080; NADH C00004; glyoxylate C00048;	no_data	NAP C00006;	GOL C00116; PEG C14689; PGE; SO4 C00059;	No	No	No
5c5i	A	Q3IWN8	A:94-280; A:-2-93,A:281-308;	2003.1.1.1; 2003.1.11.8;	1.1.1.79; 1.1.1.81;	(r)-lactaldehyde C00937; glycolate C00160; d-glycerate C00258; NADP C00006; NAD C00003;	methylglyoxal C00546; hydroxypyruvate C00168; NADPH C00005; H C00080; NADH C00004; glyoxylate C00048;	no_data	n/a;	n/a;	No	No	No
5bqf	A	Q2KDT2	A:95-286; A:3-94,A:287-319;	2003.1.1.1; 2003.1.11.8;	null	n/a	n/a	no_data	n/a	NA C01330; CL; EPE; PEG C14689; NAP C00006; TLA C00898;	No	No	No
3evt	A	F9URQ7	A:94-280; A:2-93,A:280-311;	2003.1.1.1; 2003.1.11.8;	1.1.1.-;	no_substrate	no_product	no_data	n/a;	n/a;	No	No	No
3hg7	A	A4SIK7	A:103-283; A:4-99,A:286-313;	2003.1.1.1; 2003.1.11.8;	null	n/a	n/a	no_data	n/a	GOL C00116;	No	No	No
3kbo	A	Q8ZQ30	A:104-277; A:1-95,A:283-312;	2003.1.1.1; 2003.1.11.8;	1.1.1.79; 1.1.1.81;	(r)-lactaldehyde C00937; glycolate C00160; d-glycerate C00258; NADP C00006; NAD C00003;	methylglyoxal C00546; hydroxypyruvate C00168; NADPH C00005; H C00080; NADH C00004; glyoxylate C00048;	no_data	NDP C00005;	CL; EPE; NDB;	No	No	No
3pp8	A	Q8ZQ30	A:104-277; A:-2-96,A:282-309;	2003.1.1.1; 2003.1.11.8;	1.1.1.79; 1.1.1.81;	(r)-lactaldehyde C00937; glycolate C00160; d-glycerate C00258; NADP C00006; NAD C00003;	methylglyoxal C00546; hydroxypyruvate C00168; NADPH C00005; H C00080; NADH C00004; glyoxylate C00048;	no_data	n/a;	n/a;	No	No	No
1qp8	A	Q8ZXP5	A:83-263; A:1-82,A:264-302;	2003.1.1.1; 2003.1.11.8;	null	n/a	n/a	no_data	n/a	NDP C00005;	No	No	No
1xcb	A	Q9X2V5	A:78-203;	2003.1.1.107	null	n/a	n/a	no_data	n/a	NAD C00003; CA C00076;	No	No	No
2dt5	A	Q5SHS3	A:78-203;	2003.1.1.107	null	n/a	n/a	no_data	n/a	NAD C00003; CL; SO4 C00059;	No	No	No
2vt2	A	O05521	A:87-209;	2003.1.1.107	null	n/a	n/a	no_data	n/a	NAD C00003;	No	No	No
2vt3	A	O05521	A:87-209;	2003.1.1.107	null	n/a	n/a	no_data	n/a	ATP C00002;	No	No	No
3bio	A	Q7MW40	A:5-121,A:255-301;	2003.1.1.107	1.4.1.16;	H2O C00001; NADP C00006; meso-2,6-diaminoheptanedioate C00680;	H C00080; NADPH C00005; ammonia C00014; l-2-amino-6-oxoheptanedioate C03871; NH3 C00014;	no_data	n/a	GOL C00116; ACT C00033; EPE;	No	No	No
3il2	A	Q72I39	A:75-206;	2003.1.1.107	null	n/a	n/a	no_data	n/a;	n/a;	No	No	No
3ikt	A	Q72I39	A:78-206;	2003.1.1.107	null	n/a	n/a	no_data	n/a	NAD C00003;	No	No	No
3ikv	A	Q72I39	A:75-206;	2003.1.1.107	null	n/a	n/a	no_data	n/a;	n/a;	No	No	No
3keo	A	Q8E565	A:82-212;	2003.1.1.107	null	n/a	n/a	no_data	n/a	NAD C00003; MG C00305;	No	No	No
3keq	A	Q8E565	A:78-211;	2003.1.1.107	null	n/a	n/a	no_data	n/a	NAD C00003;	No	No	No
3ket	A	Q8E565	A:82-210;	2003.1.1.107	null	n/a	n/a	no_data	n/a	NAD C00003; MG C00305;	No	No	No
3nkl	A	Q5E8F4	A:0-121;	2003.1.1.107	1.1.1.-;4.2.1.-;	no_substrate;	no_product;	no_data	n/a	GOL C00116; ACY C00033; CL; SO4 C00059;	No	No	No
3wb9	A	Q67PI3	A:3-128,A:253-299;	2003.1.1.107	1.4.1.16;	H2O C00001; NADP C00006; meso-2,6-diaminoheptanedioate C00680;	H C00080; NADPH C00005; ammonia C00014; l-2-amino-6-oxoheptanedioate C03871; NH3 C00014;	no_data	n/a	GOL C00116;	No	No	No
3wbf	A	Q67PI3	A:3-128,A:253-299;	2003.1.1.107	1.4.1.16;	H2O C00001; NADP C00006; meso-2,6-diaminoheptanedioate C00680;	H C00080; NADPH C00005; ammonia C00014; l-2-amino-6-oxoheptanedioate C03871; NH3 C00014;	no_data	NAP C00006;	API C00666; GOL C00116;	No	No	No
3wbb	A	Q67PI3	A:3-128,A:253-299;	2003.1.1.107	1.4.1.16;	H2O C00001; NADP C00006; meso-2,6-diaminoheptanedioate C00680;	H C00080; NADPH C00005; ammonia C00014; l-2-amino-6-oxoheptanedioate C03871; NH3 C00014;	no_data	NAP C00006;	GOL C00116;	No	No	No
3wg9	A	D5KM69	A:79-217;	2003.1.1.107	null	n/a	n/a	no_data	n/a	SO4 C00059;	No	No	No
3wgy	A	Q890V3	A:4-122,A:275-326;	2003.1.1.107	1.4.1.16;	H2O C00001; NADP C00006; meso-2,6-diaminoheptanedioate C00680;	H C00080; NADPH C00005; ammonia C00014; l-2-amino-6-oxoheptanedioate C03871; NH3 C00014;	no_data	n/a;	n/a;	No	No	No
3wgz	A	Q890V3	A:4-122,A:275-326;	2003.1.1.107	1.4.1.16;	H2O C00001; NADP C00006; meso-2,6-diaminoheptanedioate C00680;	H C00080; NADPH C00005; ammonia C00014; l-2-amino-6-oxoheptanedioate C03871; NH3 C00014;	no_data	n/a;	n/a;	No	No	No
3wgo	A	Q890V3	A:4-122,A:275-326;	2003.1.1.107	1.4.1.16;	H2O C00001; NADP C00006; meso-2,6-diaminoheptanedioate C00680;	H C00080; NADPH C00005; ammonia C00014; l-2-amino-6-oxoheptanedioate C03871; NH3 C00014;	no_data	n/a;	n/a;	No	No	No
3wgq	A	Q890V3	A:4-122,A:275-326;	2003.1.1.107	1.4.1.16;	H2O C00001; NADP C00006; meso-2,6-diaminoheptanedioate C00680;	H C00080; NADPH C00005; ammonia C00014; l-2-amino-6-oxoheptanedioate C03871; NH3 C00014;	no_data	n/a	API C00666;	No	No	No
3wgg	A	D5KM69	A:79-216;	2003.1.1.107	null	n/a	n/a	no_data	n/a	8NA C00003; SO4 C00059;	No	No	No
3wgh	A	D5KM69	A:79-216;	2003.1.1.107	null	n/a	n/a	no_data	n/a	CAC C07308; NAI C00004; ZN C00038;	No	No	No
3wgi	A	D5KM69	A:78-220;	2003.1.1.107	null	n/a	n/a	no_data	n/a;	NAJ;	No	No	No
3wyb	A	G1UII1	A:2-122,A:275-328;	2003.1.1.107	1.4.1.16;	H2O C00001; NADP C00006; meso-2,6-diaminoheptanedioate C00680;	H C00080; NADPH C00005; ammonia C00014; l-2-amino-6-oxoheptanedioate C03871; NH3 C00014;	no_data	n/a;	n/a;	No	No	No
3wyc	A	G1UII1	A:2-122,A:275-328;	2003.1.1.107	1.4.1.16;	H2O C00001; NADP C00006; meso-2,6-diaminoheptanedioate C00680;	H C00080; NADPH C00005; ammonia C00014; l-2-amino-6-oxoheptanedioate C03871; NH3 C00014;	no_data	NAP C00006;	NES C05353;	No	No	No
1yjq	A	P0A9J4	A:1-167;	2003.1.1.13	1.1.1.169;	NADP C00006; (r)-pantoate C00522;	H C00080; 2-dehydropantoate C00966; NADPH C00005;	no_data	NAP C00006;	MPD; ACT C00033;	No	No	No
1yon	A	P0A9J4	A:1-167;	2003.1.1.13	1.1.1.169;	NADP C00006; (r)-pantoate C00522;	H C00080; 2-dehydropantoate C00966; NADPH C00005;	no_data	n/a;	APX;	No	No	No
2ew2	A	Q831Q5	A:1-163;	2003.1.1.13	1.1.1.169;	NADP C00006; (r)-pantoate C00522;	H C00080; 2-dehydropantoate C00966; NADPH C00005;	no_data	n/a	SO4 C00059;	No	No	No
4ol9	A	P9WIL1	A:-1-164;	2003.1.1.13	1.1.1.169;	NADP C00006; (r)-pantoate C00522;	H C00080; 2-dehydropantoate C00966; NADPH C00005;	no_data	NAP C00006;	ACT C00033; CL; OXM C01444;	No	No	No
4s3m	A	A0A0J9X201	A:3-160;	2003.1.1.13	1.1.1.169;	NADP C00006; (r)-pantoate C00522;	H C00080; 2-dehydropantoate C00966; NADPH C00005;	no_data	NAP C00006;	n/a;	No	No	No
2ofp	A	P0A9J4	A:1-167;	2003.1.1.13	1.1.1.169;	NADP C00006; (r)-pantoate C00522;	H C00080; 2-dehydropantoate C00966; NADPH C00005;	no_data	PAF C00522; NAP C00006;	DIO C14440;	No	No	No
2qyt	A	Q7MT04	A:4-189;	2003.1.1.13	1.1.1.169;	NADP C00006; (r)-pantoate C00522;	H C00080; 2-dehydropantoate C00966; NADPH C00005;	no_data	n/a	EDO C15588; SO4 C00059;	No	No	No
4yca	A	A0A0J9X283	A:3-159;	2003.1.1.13	1.1.1.169;	NADP C00006; (r)-pantoate C00522;	H C00080; 2-dehydropantoate C00966; NADPH C00005;	no_data	NDP C00005;	n/a;	No	No	No
5ayv	A	Q5JGC2	A:1-155;	2003.1.1.13	1.1.1.169;	NADP C00006; (r)-pantoate C00522;	H C00080; 2-dehydropantoate C00966; NADPH C00005;	no_data	KPL C00966; NAP C00006;	MPD; COA C00010; ACT C00033;	No	No	No
5hws	A	Q5JGC2	A:1-155;	2003.1.1.13	1.1.1.169;	NADP C00006; (r)-pantoate C00522;	H C00080; 2-dehydropantoate C00966; NADPH C00005;	no_data	NAP C00006;	n/a;	No	No	No
3ego	A	O34661	A:0-170;	2003.1.1.13	1.1.1.169;	NADP C00006; (r)-pantoate C00522;	H C00080; 2-dehydropantoate C00966; NADPH C00005;	no_data	n/a;	n/a;	No	No	No
3g17	A	A0A0H3K174	A:3-159;	2003.1.1.13	1.1.1.169;	NADP C00006; (r)-pantoate C00522;	H C00080; 2-dehydropantoate C00966; NADPH C00005;	no_data	n/a;	n/a;	No	No	No
3ghy	A	F6G5W7	A:0-194;	2003.1.1.13	null	n/a	n/a	no_data	n/a;	n/a;	No	No	No
3i83	A	Q604L6	A:1-177;	2003.1.1.13	1.1.1.169;	NADP C00006; (r)-pantoate C00522;	H C00080; 2-dehydropantoate C00966; NADPH C00005;	no_data	n/a;	n/a;	No	No	No
3hn2	A	Q39SB2	A:2-175;	2003.1.1.13	1.1.1.169;	NADP C00006; (r)-pantoate C00522;	H C00080; 2-dehydropantoate C00966; NADPH C00005;	no_data	n/a;	n/a;	No	No	No
3hwr	A	Q46RB9	A:1-169;	2003.1.1.13	1.1.1.169;	NADP C00006; (r)-pantoate C00522;	H C00080; 2-dehydropantoate C00966; NADPH C00005;	no_data	NDP C00005;	MRD;	No	No	No
1ks9	A	P0A9J4	A:1-167;	2003.1.1.13	1.1.1.169;	NADP C00006; (r)-pantoate C00522;	H C00080; 2-dehydropantoate C00966; NADPH C00005;	no_data	n/a;	n/a;	No	No	No
2y0c	A	C9E261	A:-2-202; A:316-459;	2003.1.1.13; 2003.1.12.23;	1.1.1.22;	NAD C00003; udp-alpha-d-glucose C00029; udp-glucose C00029; H2O C00001;	udp-glucuronate C00167; H C00080; NADH C00004; udp-alpha-d-glucuronate C00167;	no_data	UGA C00167;	TRS C07182; GOL C00116; ACT C00033; SO4 C00059;	No	No	No
2y0d	A	C9E261	A:0-202; A:303-456;	2003.1.1.13; 2003.1.12.23;	1.1.1.22;	NAD C00003; udp-alpha-d-glucose C00029; udp-glucose C00029; H2O C00001;	udp-glucuronate C00167; H C00080; NADH C00004; udp-alpha-d-glucuronate C00167;	no_data	UGA C00167;	SO4 C00059;	No	No	No
2y0e	A	C9E261	A:-2-202; A:303-459;	2003.1.1.13; 2003.1.12.23;	1.1.1.22;	NAD C00003; udp-alpha-d-glucose C00029; udp-glucose C00029; H2O C00001;	udp-glucuronate C00167; H C00080; NADH C00004; udp-alpha-d-glucuronate C00167;	no_data	UGA C00167;	GOL C00116; ACT C00033; SO4 C00059;	No	No	No
1mfz	A	P11759	A:1-202; A:301-436;	2003.1.1.13; 2003.1.12.23;	1.1.1.132;	gdp-mannose C00096; NAD C00003; gdp-d-mannose C00096; H2O C00001;	H C00080; NADH C00004; gdp-d-mannuronate C00976;	no_data	GDX C00976;	n/a;	No	No	No
1mv8	A	P11759	A:1-202; A:301-436;	2003.1.1.13; 2003.1.12.23;	1.1.1.132;	gdp-mannose C00096; NAD C00003; gdp-d-mannose C00096; H2O C00001;	H C00080; NADH C00004; gdp-d-mannuronate C00976;	no_data	NAD C00003; GDX C00976;	MPD; SUC C18068; ACY C00033;	No	No	No
1muu	A	P11759	A:1-202; A:301-436;	2003.1.1.13; 2003.1.12.23;	1.1.1.132;	gdp-mannose C00096; NAD C00003; gdp-d-mannose C00096; H2O C00001;	H C00080; NADH C00004; gdp-d-mannuronate C00976;	no_data	NAD C00003; GDX C00976;	SUC C18068;	No	No	No
1y81	A	Q8U2V3	A:6-121;	2003.1.1.15	null	n/a	n/a	no_data	n/a	COA C00010; SCN C01755; UNX;	No	No	No
2d59	A	O58836	A:4-142;	2003.1.1.15	null	n/a	n/a	no_data	n/a;	n/a;	No	No	No
2d5a	A	O58836	A:4-142;	2003.1.1.15	null	n/a	n/a	no_data	n/a	COA C00010;	No	No	No
2duw	A	A6T758	A:1-137;	2003.1.1.15	null	n/a	n/a	no_data	n/a;	n/a;	No	No	No
3ff4	A	Q11V83	A:-1-119;	2003.1.1.15	null	n/a	n/a	no_data	n/a	PEG C14689;	No	No	No
1iul	A	Q8GHJ5	A:1-134;	2003.1.1.15	null	n/a	n/a	no_data	n/a;	n/a;	No	No	No
1iuk	A	Q8GHJ5	A:1-136;	2003.1.1.15	null	n/a	n/a	no_data	n/a;	n/a;	No	No	No
2e6u	X	O58836	X:4-142;	2003.1.1.15	null	n/a	n/a	no_data	n/a	COA C00010; CL; CA C00076;	No	No	No
2csu	A	O58493	A:1-129; A:291-453; A:130-290;	2003.1.1.15; 2007.3.1.6; 2007.3.1.5;	null	n/a	n/a	no_data	n/a;	n/a;	No	No	No
4y8v	A	B1L3C9	A:1-130; A:296-464; A:131-295;	2003.1.1.15; 2007.3.1.6; 2007.3.1.5;	null	n/a	n/a	no_data	n/a	ADP C00008; MG C00305;	No	No	No
4xz3	A	B1L3C9	A:2-130; A:296-464; A:131-295;	2003.1.1.15; 2007.3.1.6; 2007.3.1.5;	null	n/a	n/a	no_data	n/a	COA C00010; ACP C13741; MG C00305;	No	No	No
4xym	A	B1L3C9	A:1-130; A:296-464; A:131-295;	2003.1.1.15; 2007.3.1.6; 2007.3.1.5;	null	n/a	n/a	no_data	n/a	COA C00010; CL; HG;	No	No	No
4xyl	A	B1L3C9	A:2-130; A:296-464; A:131-295;	2003.1.1.15; 2007.3.1.6; 2007.3.1.5;	null	n/a	n/a	no_data	n/a	COA C00010; CL;	No	No	No
4yb8	A	B1L3C9	A:1-130; A:296-464; A:131-295;	2003.1.1.15; 2007.3.1.6; 2007.3.1.5;	null	n/a	n/a	no_data	n/a	NA C01330; PO4 C00009;	No	No	No
4yak	A	B1L3C9	A:2-130; A:296-464; A:131-295;	2003.1.1.15; 2007.3.1.6; 2007.3.1.5;	null	n/a	n/a	no_data	n/a	COA C00010; ACO C00024;	NEP;	No	No
4yaj	A	B1L3C9	A:3-130; A:296-463; A:131-295;	2003.1.1.15; 2007.3.1.6; 2007.3.1.5;	null	n/a	n/a	no_data	n/a	NA C01330;	No	No	No
4ybz	A	B1L3C9	A:2-130; A:296-464; A:131-295;	2003.1.1.15; 2007.3.1.6; 2007.3.1.5;	null	n/a	n/a	no_data	n/a	MG C00305;	NEP;	No	No
5hbr	A	B1L3C9	A:1-130; A:296-464; A:131-295;	2003.1.1.15; 2007.3.1.6; 2007.3.1.5;	null	n/a	n/a	no_data	n/a	COA C00010; NA C01330; PO4 C00009; MG C00305;	No	No	No
3mog	A	P76083	A:4-187; A:287-386;	2003.1.1.201; 2003.1.1.3;	1.1.1.-;	no_substrate	no_product	no_data	n/a	GOL C00116;	No	No	No
4e+33	A	B5L6K6	A:288-414; A:67-287;	2003.1.1.227; 2003.1.5.30;	null	n/a	n/a	no_data	n/a	SAH C00021; 0N2 C18030;	No	No	No
4e+32	A	B5L6K6	A:288-414; A:67-287;	2003.1.1.227; 2003.1.5.30;	null	n/a	n/a	no_data	n/a	EDO C15588; SAH C00021; DWN C21137;	No	No	No
4e+31	A	B5L6K6	A:288-414; A:67-287;	2003.1.1.227; 2003.1.5.30;	null	n/a	n/a	no_data	n/a	JHZ C12320; EDO C15588; SAH C00021;	No	No	No
4e+30	A	B5L6K6	A:288-414; A:67-287;	2003.1.1.227; 2003.1.5.30;	null	n/a	n/a	no_data	n/a	EDO C15588; SAH C00021; TYD C00363;	No	No	No
4e2z	A	B5L6K6	A:288-414; A:67-287;	2003.1.1.227; 2003.1.5.30;	null	n/a	n/a	no_data	n/a	JHZ C12320; EDO C15588; SAH C00021;	No	No	No
4e2y	A	B5L6K6	A:288-414; A:67-287;	2003.1.1.227; 2003.1.5.30;	null	n/a	n/a	no_data	n/a	JHZ C12320; SAH C00021;	No	No	No
4e2x	A	B5L6K6	A:288-414; A:67-287;	2003.1.1.227; 2003.1.5.30;	null	n/a	n/a	no_data	n/a	EDO C15588; SAH C00021; TYD C00363;	No	No	No
4e2w	A	B5L6K6	A:288-414; A:67-287;	2003.1.1.227; 2003.1.5.30;	null	n/a	n/a	no_data	n/a	JHZ C12320; EDO C15588; SAH C00021;	No	No	No
4rv9	A	Q194Q4	A:290-424; A:69-289;	2003.1.1.227; 2003.1.5.30;	null	n/a	n/a	no_data	n/a	SAH C00021; ACT C00033; CL;	CSO;	No	No
4rvh	A	Q194Q4	A:290-423; A:69-289;	2003.1.1.227; 2003.1.5.30;	null	n/a	n/a	no_data	n/a	3YN C11927; SAH C00021;	CSO;	No	No
4rvd	A	Q194Q4	A:290-423; A:69-289;	2003.1.1.227; 2003.1.5.30;	null	n/a	n/a	no_data	n/a	ACT C00033; SAM C00019;	CSO;	No	No
4rvg	A	Q194Q4	A:290-423; A:69-289;	2003.1.1.227; 2003.1.5.30;	null	n/a	n/a	no_data	n/a	ACT C00033; TYD C00363; SAM C00019;	No	No	No
4rvf	A	Q194Q4	A:290-423; A:69-289;	2003.1.1.227; 2003.1.5.30;	null	n/a	n/a	no_data	n/a	TYD C00363;	CSO;	No	No
5t64	A	B3TMQ9	A:288-414; A:67-287;	2003.1.1.227; 2003.1.5.30;	null	n/a	n/a	no_data	n/a	EDO C15588; SAH C00021; TMP C00364;	No	No	No
5t67	A	B3TMQ9	A:288-414; A:67-287;	2003.1.1.227; 2003.1.5.30;	null	n/a	n/a	no_data	n/a	JHZ C12320; EDO C15588; SAH C00021; CL;	No	No	No
5t6b	A	B3TMQ9	A:288-414; A:67-287;	2003.1.1.227; 2003.1.5.30;	null	n/a	n/a	no_data	n/a	SAH C00021; MES; TMP C00364;	No	No	No
3ndi	A	B5L6K6	A:288-414; A:67-287;	2003.1.1.227; 2003.1.5.30;	null	n/a	n/a	no_data	n/a	PO4 C00009; SAM C00019; TMP C00364;	No	No	No
3ndj	A	B5L6K6	A:288-414; A:67-287;	2003.1.1.227; 2003.1.5.30;	null	n/a	n/a	no_data	n/a	JHZ C12320; SAH C00021; PO4 C00009;	No	No	No
1v9l	A	Q9Y8I4	A:180-421; A:4-179;	2003.1.1.24; 2007.1.6.7;	1.4.1.2;	NADP C00006; NAD C00003; H2O C00001; l-glutamate C00025; alpha-aminoacid C05167;	NH3 C00014; H C00080; ammonia C00014; NADH C00004; 2-oxoglutarate C00026; NADPH C00005; 2-oxoacid C00161;	no_data	NAD C00003;	n/a;	No	No	No
4bht	A	P00370	A:189-447; A:6-196;	2003.1.1.24; 2007.1.6.7;	1.4.1.4;	NADP C00006; NAD C00003; H2O C00001; l-glutamate C00025; alpha-aminoacid C05167;	2-oxoglutarate C00026; H C00080; NADPH C00005; ammonia C00014; NH3 C00014; NADH C00004; 2-oxoacid C00161;	no_data	n/a	GOL C00116; EPE; PG4;	No	No	No
4fcc	A	Q8XDW9	A:197-447; A:6-196;	2003.1.1.24; 2007.1.6.7;	null	n/a	n/a	no_data	n/a;	n/a;	No	No	No
2bma	A	O96940	A:194-448; A:4-193;	2003.1.1.24; 2007.1.6.7;	null	n/a	n/a	no_data	n/a;	n/a;	No	No	No
4xgi	A	Q2SZ78	A:199-434; A:13-198;	2003.1.1.24; 2007.1.6.7;	null	n/a	n/a	no_data	n/a	EDO C15588; NAD C00003; AKG C00026;	No	No	No
2tmg	A	P96110	A:179-411; A:4-178;	2003.1.1.24; 2007.1.6.7;	1.4.1.3;	NADP C00006; NAD C00003; H2O C00001; l-glutamate C00025; alpha-aminoacid C05167;	NH3 C00014; H C00080; ammonia C00014; NADH C00004; 2-oxoglutarate C00026; NADPH C00005; 2-oxoacid C00161;	no_data	n/a;	n/a;	No	No	No
2yfq	A	P28997	A:182-421; A:6-181;	2003.1.1.24; 2007.1.6.7;	1.4.1.2;	NADP C00006; NAD C00003; H2O C00001; l-glutamate C00025; alpha-aminoacid C05167;	NH3 C00014; H C00080; ammonia C00014; NADH C00004; 2-oxoglutarate C00026; NADPH C00005; 2-oxoacid C00161;	no_data	n/a	SO4 C00059;	No	No	No
2yfh	A	P00370	A:196-448; A:1-195;	2003.1.1.24; 2007.1.6.7;	1.4.1.4;	NADP C00006; NAD C00003; H2O C00001; l-glutamate C00025; alpha-aminoacid C05167;	2-oxoglutarate C00026; H C00080; NADPH C00005; ammonia C00014; NH3 C00014; NADH C00004; 2-oxoacid C00161;	no_data	n/a;	n/a;	No	No	No
3aoe	A	Q72IC1	A:189-424; A:3-188;	2003.1.1.24; 2007.1.6.7;	null	n/a	n/a	no_data	n/a	LEU C00123;	No	No	No
3aog	A	Q72IC1	A:189-424; A:4-188;	2003.1.1.24; 2007.1.6.7;	null	n/a	n/a	no_data	n/a	PO4 C00009; NH4 C01342; GLU C00025;	No	No	No
5ijz	A	P31026	A:189-447; A:1-197;	2003.1.1.24; 2007.1.6.7;	1.4.1.4;	NADP C00006; NAD C00003; H2O C00001; l-glutamate C00025; alpha-aminoacid C05167;	2-oxoglutarate C00026; H C00080; NADPH C00005; ammonia C00014; NH3 C00014; NADH C00004; 2-oxoacid C00161;	no_data	NAP C00006; AKG C00026;	n/a;	No	No	No
3etd	A	P00366	A:209-501; A:1-208;	2003.1.1.24; 2007.1.6.7;	1.4.1.3;	NADP C00006; NAD C00003; H2O C00001; l-glutamate C00025; alpha-aminoacid C05167;	NH3 C00014; H C00080; ammonia C00014; NADH C00004; 2-oxoglutarate C00026; NADPH C00005; 2-oxoacid C00161;	no_data	NDP C00005; GLU C00025;	GTP C00044; B1T C07967;	No	No	No
3ete	A	P00366	A:209-498; A:4-208;	2003.1.1.24; 2007.1.6.7;	1.4.1.3;	NADP C00006; NAD C00003; H2O C00001; l-glutamate C00025; alpha-aminoacid C05167;	NH3 C00014; H C00080; ammonia C00014; NADH C00004; 2-oxoglutarate C00026; NADPH C00005; 2-oxoacid C00161;	no_data	NDP C00005; GLU C00025;	GTP C00044; H3P C08039;	No	No	No
3etg	A	P00366	A:209-501; A:1-208;	2003.1.1.24; 2007.1.6.7;	1.4.1.3;	NADP C00006; NAD C00003; H2O C00001; l-glutamate C00025; alpha-aminoacid C05167;	NH3 C00014; H C00080; ammonia C00014; NADH C00004; 2-oxoglutarate C00026; NADPH C00005; 2-oxoacid C00161;	no_data	NDP C00005; GLU C00025;	GTP C00044; GWD;	No	No	No
1b26	A	P96110	A:179-412; A:4-178;	2003.1.1.24; 2007.1.6.7;	1.4.1.3;	NADP C00006; NAD C00003; H2O C00001; l-glutamate C00025; alpha-aminoacid C05167;	NH3 C00014; H C00080; ammonia C00014; NADH C00004; 2-oxoglutarate C00026; NADPH C00005; 2-oxoacid C00161;	no_data	n/a;	n/a;	No	No	No
1b3b	A	P96110	A:179-412; A:4-178;	2003.1.1.24; 2007.1.6.7;	1.4.1.3;	NADP C00006; NAD C00003; H2O C00001; l-glutamate C00025; alpha-aminoacid C05167;	NH3 C00014; H C00080; ammonia C00014; NADH C00004; 2-oxoglutarate C00026; NADPH C00005; 2-oxoacid C00161;	no_data	n/a;	n/a;	No	No	No
1c1x	A	Q59771	A:149-348; A:1-148;	2003.1.1.24; 2007.1.6.7;	1.4.1.20;	l-tyrosine C00082; NADP C00006; l-phenylalanine C00079; NAD C00003; H2O C00001; alpha-aminoacid C05167;	H C00080; phenylpyruvate C00166; ammonia C00014; NADPH C00005; NH3 C00014; NADH C00004; 2-oxoacid C00161; 3-(4-hydroxyphenyl)pyruvate C01179;	no_data	NAD C00003;	NA C01330; K C00238; IPA C01845; PO4 C00009; HFA C05607;	No	No	No
1c1d	A	Q59771	A:149-349; A:1-148;	2003.1.1.24; 2007.1.6.7;	1.4.1.20;	l-tyrosine C00082; NADP C00006; l-phenylalanine C00079; NAD C00003; H2O C00001; alpha-aminoacid C05167;	H C00080; phenylpyruvate C00166; ammonia C00014; NADPH C00005; NH3 C00014; NADH C00004; 2-oxoacid C00161; 3-(4-hydroxyphenyl)pyruvate C01179;	no_data	NAI C00004; PHE C00079;	NA C01330; K C00238; IPA C01845; PO4 C00009;	No	No	No
1aup	A	P24295	A:205-449; A:1-194;	2003.1.1.24; 2007.1.6.7;	1.4.1.2;	NADP C00006; NAD C00003; H2O C00001; l-glutamate C00025; alpha-aminoacid C05167;	NH3 C00014; H C00080; ammonia C00014; NADH C00004; 2-oxoglutarate C00026; NADPH C00005; 2-oxoacid C00161;	no_data	n/a;	n/a;	No	No	No
1bgv	A	P24295	A:195-449; A:1-194;	2003.1.1.24; 2007.1.6.7;	1.4.1.2;	NADP C00006; NAD C00003; H2O C00001; l-glutamate C00025; alpha-aminoacid C05167;	NH3 C00014; H C00080; ammonia C00014; NADH C00004; 2-oxoglutarate C00026; NADPH C00005; 2-oxoacid C00161;	no_data	GLU C00025;	n/a;	No	No	No
1bw9	A	Q59771	A:149-349; A:1-148;	2003.1.1.24; 2007.1.6.7;	1.4.1.20;	l-tyrosine C00082; NADP C00006; l-phenylalanine C00079; NAD C00003; H2O C00001; alpha-aminoacid C05167;	H C00080; phenylpyruvate C00166; ammonia C00014; NADPH C00005; NH3 C00014; NADH C00004; 2-oxoacid C00161; 3-(4-hydroxyphenyl)pyruvate C01179;	no_data	NAD C00003; PPY C00166;	EDO C15588; NA C01330; K C00238; IPA C01845; PO4 C00009;	No	No	No
1bvu	A	Q56304	A:181-418; A:3-180;	2003.1.1.24; 2007.1.6.7;	1.4.1.3;	NADP C00006; NAD C00003; H2O C00001; l-glutamate C00025; alpha-aminoacid C05167;	NH3 C00014; H C00080; ammonia C00014; NADH C00004; 2-oxoglutarate C00026; NADPH C00005; 2-oxoacid C00161;	no_data	n/a;	n/a;	No	No	No
1bxg	A	Q59771	A:149-349; A:1-148;	2003.1.1.24; 2007.1.6.7;	1.4.1.20;	l-tyrosine C00082; NADP C00006; l-phenylalanine C00079; NAD C00003; H2O C00001; alpha-aminoacid C05167;	H C00080; phenylpyruvate C00166; ammonia C00014; NADPH C00005; NH3 C00014; NADH C00004; 2-oxoacid C00161; 3-(4-hydroxyphenyl)pyruvate C01179;	no_data	NAD C00003;	K C00238; PO4 C00009; HCI C05629;	No	No	No
3k92	A	P39633	A:191-424; A:7-190;	2003.1.1.24; 2007.1.6.7;	1.4.1.2;	NADP C00006; NAD C00003; H2O C00001; l-glutamate C00025; alpha-aminoacid C05167;	NH3 C00014; H C00080; ammonia C00014; NADH C00004; 2-oxoglutarate C00026; NADPH C00005; 2-oxoacid C00161;	no_data	n/a	PEG C14689;	No	No	No
3k8z	A	P50735	A:187-265,A:295-423; A:17-189;	2003.1.1.24; 2007.1.6.7;	1.4.1.2;	NADP C00006; NAD C00003; H2O C00001; l-glutamate C00025; alpha-aminoacid C05167;	NH3 C00014; H C00080; ammonia C00014; NADH C00004; 2-oxoglutarate C00026; NADPH C00005; 2-oxoacid C00161;	no_data	n/a;	n/a;	No	No	No
3jd0	A	P00366	A:209-501; A:6-208;	2003.1.1.24; 2007.1.6.7;	1.4.1.3;	NADP C00006; NAD C00003; H2O C00001; l-glutamate C00025; alpha-aminoacid C05167;	NH3 C00014; H C00080; ammonia C00014; NADH C00004; 2-oxoglutarate C00026; NADPH C00005; 2-oxoacid C00161;	no_data	n/a	GTP C00044;	No	No	No
3jd1	A	P00366	A:209-501; A:6-208;	2003.1.1.24; 2007.1.6.7;	1.4.1.3;	NADP C00006; NAD C00003; H2O C00001; l-glutamate C00025; alpha-aminoacid C05167;	NH3 C00014; H C00080; ammonia C00014; NADH C00004; 2-oxoglutarate C00026; NADPH C00005; 2-oxoacid C00161;	no_data	NAI C00004;	n/a;	No	No	No
3jd2	A	P00366	A:209-501; A:6-208;	2003.1.1.24; 2007.1.6.7;	1.4.1.3;	NADP C00006; NAD C00003; H2O C00001; l-glutamate C00025; alpha-aminoacid C05167;	NH3 C00014; H C00080; ammonia C00014; NADH C00004; 2-oxoglutarate C00026; NADPH C00005; 2-oxoacid C00161;	no_data	NAI C00004;	n/a;	No	No	No
3jd3	A	P00366	A:209-501; A:6-208;	2003.1.1.24; 2007.1.6.7;	1.4.1.3;	NADP C00006; NAD C00003; H2O C00001; l-glutamate C00025; alpha-aminoacid C05167;	NH3 C00014; H C00080; ammonia C00014; NADH C00004; 2-oxoglutarate C00026; NADPH C00005; 2-oxoacid C00161;	no_data	NAI C00004;	GTP C00044;	No	No	No
3jd4	A	P00366	A:209-501; A:5-208;	2003.1.1.24; 2007.1.6.7;	1.4.1.3;	NADP C00006; NAD C00003; H2O C00001; l-glutamate C00025; alpha-aminoacid C05167;	NH3 C00014; H C00080; ammonia C00014; NADH C00004; 2-oxoglutarate C00026; NADPH C00005; 2-oxoacid C00161;	no_data	NAI C00004;	GTP C00044;	No	No	No
3jcz	A	P00366	A:209-501; A:6-208;	2003.1.1.24; 2007.1.6.7;	1.4.1.3;	NADP C00006; NAD C00003; H2O C00001; l-glutamate C00025; alpha-aminoacid C05167;	NH3 C00014; H C00080; ammonia C00014; NADH C00004; 2-oxoglutarate C00026; NADPH C00005; 2-oxoacid C00161;	no_data	n/a;	n/a;	No	No	No
1euz	A	O74024	A:182-419; A:4-181;	2003.1.1.24; 2007.1.6.7;	1.4.1.3;	NADP C00006; NAD C00003; H2O C00001; l-glutamate C00025; alpha-aminoacid C05167;	NH3 C00014; H C00080; ammonia C00014; NADH C00004; 2-oxoglutarate C00026; NADPH C00005; 2-oxoacid C00161;	no_data	n/a	SO4 C00059;	No	No	No
1gtm	A	P80319	A:181-419; A:3-180;	2003.1.1.24; 2007.1.6.7;	1.4.1.3;	NADP C00006; NAD C00003; H2O C00001; l-glutamate C00025; alpha-aminoacid C05167;	NH3 C00014; H C00080; ammonia C00014; NADH C00004; 2-oxoglutarate C00026; NADPH C00005; 2-oxoacid C00161;	no_data	n/a	SO4 C00059;	No	No	No
1hrd	A	P24295	A:195-449; A:1-194;	2003.1.1.24; 2007.1.6.7;	1.4.1.2;	NADP C00006; NAD C00003; H2O C00001; l-glutamate C00025; alpha-aminoacid C05167;	NH3 C00014; H C00080; ammonia C00014; NADH C00004; 2-oxoglutarate C00026; NADPH C00005; 2-oxoacid C00161;	no_data	n/a;	n/a;	No	No	No
1hwy	A	P00366	A:209-501; A:1-208;	2003.1.1.24; 2007.1.6.7;	1.4.1.3;	NADP C00006; NAD C00003; H2O C00001; l-glutamate C00025; alpha-aminoacid C05167;	NH3 C00014; H C00080; ammonia C00014; NADH C00004; 2-oxoglutarate C00026; NADPH C00005; 2-oxoacid C00161;	no_data	NAD C00003; AKG C00026;	PO4 C00009;	No	No	No
1k89	A	P24295	A:195-449; A:1-194;	2003.1.1.24; 2007.1.6.7;	1.4.1.2;	NADP C00006; NAD C00003; H2O C00001; l-glutamate C00025; alpha-aminoacid C05167;	NH3 C00014; H C00080; ammonia C00014; NADH C00004; 2-oxoglutarate C00026; NADPH C00005; 2-oxoacid C00161;	no_data	n/a;	n/a;	No	No	No
3r3j	A	Q8ILF7	A:258-510; A:55-257;	2003.1.1.24; 2007.1.6.7;	null	n/a	n/a	no_data	n/a;	n/a;	No	No	No
1l1f	A	P00367	A:213-505; A:10-212;	2003.1.1.24; 2007.1.6.7;	1.4.1.3;	NADP C00006; NAD C00003; H2O C00001; l-glutamate C00025; alpha-aminoacid C05167;	NH3 C00014; H C00080; ammonia C00014; NADH C00004; 2-oxoglutarate C00026; NADPH C00005; 2-oxoacid C00161;	no_data	n/a;	n/a;	No	No	No
1leh	A	Q7SIB4	A:135-364; A:1-134;	2003.1.1.24; 2007.1.6.7;	null	n/a	n/a	no_data	n/a;	n/a;	No	No	No
3sbo	A	P00370	A:197-447; A:6-196;	2003.1.1.24; 2007.1.6.7;	1.4.1.4;	NADP C00006; NAD C00003; H2O C00001; l-glutamate C00025; alpha-aminoacid C05167;	2-oxoglutarate C00026; H C00080; NADPH C00005; ammonia C00014; NH3 C00014; NADH C00004; 2-oxoacid C00161;	no_data	n/a;	CL;	No	No	No
1nr1	A	P00367	A:213-505; A:10-212;	2003.1.1.24; 2007.1.6.7;	1.4.1.3;	NADP C00006; NAD C00003; H2O C00001; l-glutamate C00025; alpha-aminoacid C05167;	NH3 C00014; H C00080; ammonia C00014; NADH C00004; 2-oxoglutarate C00026; NADPH C00005; 2-oxoacid C00161;	no_data	n/a;	n/a;	No	No	No
1nr7	A	P00366	A:209-501; A:6-208;	2003.1.1.24; 2007.1.6.7;	1.4.1.3;	NADP C00006; NAD C00003; H2O C00001; l-glutamate C00025; alpha-aminoacid C05167;	NH3 C00014; H C00080; ammonia C00014; NADH C00004; 2-oxoglutarate C00026; NADPH C00005; 2-oxoacid C00161;	no_data	n/a;	n/a;	No	No	No
1nqt	A	P00366	A:209-501; A:6-208;	2003.1.1.24; 2007.1.6.7;	1.4.1.3;	NADP C00006; NAD C00003; H2O C00001; l-glutamate C00025; alpha-aminoacid C05167;	NH3 C00014; H C00080; ammonia C00014; NADH C00004; 2-oxoglutarate C00026; NADPH C00005; 2-oxoacid C00161;	no_data	n/a	ADP C00008;	No	No	No
3vpx	A	I0IJU1	A:135-363; A:1-134;	2003.1.1.24; 2007.1.6.7;	null	n/a	n/a	no_data	n/a;	n/a;	No	No	No
3aoe	E	Q72IC0	E:188-419; E:4-187;	2003.1.1.24; 2007.1.6.7;	null	n/a	n/a	no_data	n/a	LEU C00123;	No	No	No
4fhn	X	Q8XDW9	X:189-439; X:6-196;	2003.1.1.24; 2007.1.6.7;	null	n/a	n/a	no_data	n/a;	n/a;	No	No	No
1u9j	A	P77398	A:316-656;	2003.1.1.27	2.1.2.13; 1.1.1.305;	udp-glucuronate C00167; NAD C00003; udp-l-ara4n C16153; udp-4-amino-4-deoxy-beta-l-arabinopyranose C16153; udp-alpha-d-glucuronate C00167; 10-formyltetrahydrofolate C00234;	tetrahydrofolate C00101; CO2 C00011; udp-beta-l-threo-pentapyranos-4-ulose C16155; NADH C00004; 5,6,7,8-tetrahydrofolate C00101; udp-4-deoxy-4-formamido-beta-l-arabinopyranose C16154; udp-l-ara4fn C16154; H C00080; udp-l-ara4o C16155;	no_data	n/a	SO4 C00059;	No	No	No
1ujm	A	Q9UUN9	A:2-343;	2003.1.1.27	1.1.1.2;	6-hydroxyhexanoicacid C06103; alcohol C00069; glycerol C00116; NADP C00006; primaryalcohol C00226; l-gulonate C00800; ethanol C00469;	H C00080; d-glyceraldehyde C00577; d-glucuronate C00191; aldehyde C00071; adipatesemialdehyde C06102; acetaldehyde C00084; NADPH C00005;	no_data	n/a	SO4 C00059;	No	No	No
1y1p	A	Q9UUN9	A:2-343;	2003.1.1.27	1.1.1.2;	6-hydroxyhexanoicacid C06103; alcohol C00069; glycerol C00116; NADP C00006; primaryalcohol C00226; l-gulonate C00800; ethanol C00469;	H C00080; d-glyceraldehyde C00577; d-glucuronate C00191; aldehyde C00071; adipatesemialdehyde C06102; acetaldehyde C00084; NADPH C00005;	no_data	n/a	ACT C00033; NMN C00455; SO4 C00059;	No	No	No
1z73	A	P77398	A:316-656;	2003.1.1.27	2.1.2.13; 1.1.1.305;	NAD C00003; udp-l-ara4n C16153; udp-4-amino-4-deoxy-beta-l-arabinopyranose C16153; udp-alpha-d-glucuronate C00167; udp-glucuronate C00167; 10-formyltetrahydrofolate C00234;	tetrahydrofolate C00101; udp-beta-l-threo-pentapyranos-4-ulose C16155; NADH C00004; udp-l-ara4fn C16154; udp-l-ara4o C16155; CO2 C00011; 5,6,7,8-tetrahydrofolate C00101; udp-4-deoxy-4-formamido-beta-l-arabinopyranose C16154; H C00080;	no_data	n/a	GOL C00116; SO4 C00059;	No	No	No
1z74	A	P77398	A:316-656;	2003.1.1.27	2.1.2.13; 1.1.1.305;	NAD C00003; udp-l-ara4n C16153; udp-4-amino-4-deoxy-beta-l-arabinopyranose C16153; udp-alpha-d-glucuronate C00167; udp-glucuronate C00167; 10-formyltetrahydrofolate C00234;	tetrahydrofolate C00101; udp-beta-l-threo-pentapyranos-4-ulose C16155; NADH C00004; udp-l-ara4fn C16154; udp-l-ara4o C16155; CO2 C00011; 5,6,7,8-tetrahydrofolate C00101; udp-4-deoxy-4-formamido-beta-l-arabinopyranose C16154; H C00080;	no_data	n/a	SO4 C00059;	No	No	No
1z75	A	P77398	A:316-656;	2003.1.1.27	2.1.2.13; 1.1.1.305;	NAD C00003; udp-l-ara4n C16153; udp-4-amino-4-deoxy-beta-l-arabinopyranose C16153; udp-alpha-d-glucuronate C00167; udp-glucuronate C00167; 10-formyltetrahydrofolate C00234;	tetrahydrofolate C00101; udp-beta-l-threo-pentapyranos-4-ulose C16155; NADH C00004; udp-l-ara4fn C16154; udp-l-ara4o C16155; CO2 C00011; 5,6,7,8-tetrahydrofolate C00101; udp-4-deoxy-4-formamido-beta-l-arabinopyranose C16154; H C00080;	no_data	n/a	GOL C00116; SO4 C00059;	No	No	No
1z7b	A	P77398	A:316-656;	2003.1.1.27	2.1.2.13; 1.1.1.305;	NAD C00003; udp-l-ara4n C16153; udp-4-amino-4-deoxy-beta-l-arabinopyranose C16153; udp-alpha-d-glucuronate C00167; udp-glucuronate C00167; 10-formyltetrahydrofolate C00234;	tetrahydrofolate C00101; udp-beta-l-threo-pentapyranos-4-ulose C16155; NADH C00004; udp-l-ara4fn C16154; udp-l-ara4o C16155; CO2 C00011; 5,6,7,8-tetrahydrofolate C00101; udp-4-deoxy-4-formamido-beta-l-arabinopyranose C16154; H C00080;	no_data	n/a	SO4 C00059;	No	No	No
4b8z	A	Q13630	A:-7-308;	2003.1.1.27	1.1.1.271;	NADP C00006; gdp-4-keto-6-l-deoxygalactose C14830; H C00080; gdp-l-fucose C00325; gdp-4-dehydro-6-deoxy-d-mannose C01222; gdp-beta-l-fucose C00325; NADPH C00005;	H C00080; gdp-4-dehydro-alpha-d-rhamnose C01222; gdp-4-dehydro-6-deoxy-d-mannose C01222; NADP C00006; gdp-4-keto-6-l-deoxygalactose C14830; gdp-l-fucose C00325; NADPH C00005;	no_data	NAP C00006;	GDP C00035;	No	No	No
4b8w	A	Q13630	A:-6-320;	2003.1.1.27	1.1.1.271;	NADP C00006; gdp-4-keto-6-l-deoxygalactose C14830; H C00080; gdp-l-fucose C00325; gdp-4-dehydro-6-deoxy-d-mannose C01222; gdp-beta-l-fucose C00325; NADPH C00005;	H C00080; gdp-4-dehydro-alpha-d-rhamnose C01222; gdp-4-dehydro-6-deoxy-d-mannose C01222; NADP C00006; gdp-4-keto-6-l-deoxygalactose C14830; gdp-l-fucose C00325; NADPH C00005;	no_data	NAP C00006;	GDP C00035;	No	No	No
1zze	A	Q9UUN9	A:2-343;	2003.1.1.27	1.1.1.2;	6-hydroxyhexanoicacid C06103; alcohol C00069; glycerol C00116; NADP C00006; primaryalcohol C00226; l-gulonate C00800; ethanol C00469;	H C00080; d-glyceraldehyde C00577; d-glucuronate C00191; aldehyde C00071; adipatesemialdehyde C06102; acetaldehyde C00084; NADPH C00005;	no_data	n/a	SO4 C00059;	No	No	No
4bl5	A	Q13630	A:-1-320;	2003.1.1.27	1.1.1.271;	NADP C00006; gdp-4-keto-6-l-deoxygalactose C14830; H C00080; gdp-l-fucose C00325; gdp-4-dehydro-6-deoxy-d-mannose C01222; gdp-beta-l-fucose C00325; NADPH C00005;	H C00080; gdp-4-dehydro-alpha-d-rhamnose C01222; gdp-4-dehydro-6-deoxy-d-mannose C01222; NADP C00006; gdp-4-keto-6-l-deoxygalactose C14830; gdp-l-fucose C00325; NADPH C00005;	no_data	GFB C00325; NAP C00006;	EDO C15588;	No	No	No
4bkp	A	Q13630	A:-11-320;	2003.1.1.27	1.1.1.271;	NADP C00006; gdp-4-keto-6-l-deoxygalactose C14830; H C00080; gdp-l-fucose C00325; gdp-4-dehydro-6-deoxy-d-mannose C01222; gdp-beta-l-fucose C00325; NADPH C00005;	H C00080; gdp-4-dehydro-alpha-d-rhamnose C01222; gdp-4-dehydro-6-deoxy-d-mannose C01222; NADP C00006; gdp-4-keto-6-l-deoxygalactose C14830; gdp-l-fucose C00325; NADPH C00005;	no_data	NAP C00006;	EDO C15588; FLC C13249;	No	No	No
4e5y	A	Q13630	A:1-306;	2003.1.1.27	1.1.1.271;	NADP C00006; gdp-4-keto-6-l-deoxygalactose C14830; H C00080; gdp-l-fucose C00325; gdp-4-dehydro-6-deoxy-d-mannose C01222; gdp-beta-l-fucose C00325; NADPH C00005;	H C00080; gdp-4-dehydro-alpha-d-rhamnose C01222; gdp-4-dehydro-6-deoxy-d-mannose C01222; NADP C00006; gdp-4-keto-6-l-deoxygalactose C14830; gdp-l-fucose C00325; NADPH C00005;	no_data	NDP C00005;	n/a;	No	No	No
4dqv	A	Q10896	A:21-457;	2003.1.1.27	null	n/a	n/a	no_data	n/a;	n/a;	No	No	No
4f6c	A	A0A0H3JX00	A:2013-2390;	2003.1.1.27	null	n/a	n/a	no_data	n/a;	n/a;	No	No	No
4ej0	A	Q2SY18	A:1-330;	2003.1.1.27	5.1.3.20;	ADP-D-glycero-D-manno-heptose; adp-d-glycero-beta-d-manno-heptose C06397;	ADP-L-glycero-D-manno-heptose; adp-l-glycero-beta-d-manno-heptose C06398;	NADP+;	NAP C00006;	n/a	No	No	No
2b69	A	Q8NBZ7	A:4-315;	2003.1.1.27	4.1.1.35;	udp-glucuronate C00167; udp-d-glucuronate C00167;	CO2 C00011; udp-d-xylose C00190;	NAD+;	NAD C00003;	UDP C00015;	No	No	No
4gll	A	Q8NBZ7	A:88-394;	2003.1.1.27	4.1.1.35;	udp-glucuronate C00167; udp-d-glucuronate C00167;	CO2 C00011; udp-d-xylose C00190;	NAD+;	NAD C00003;	GAI C17349; SO4 C00059;	No	No	No
2bll	A	P77398	A:316-657;	2003.1.1.27	2.1.2.13; 1.1.1.305;	udp-alpha-d-glucuronate C00167; udp-glucuronate C00167; udp-l-ara4n C16153; NAD C00003; udp-4-amino-4-deoxy-beta-l-arabinopyranose C16153; 10-formyltetrahydrofolate C00234;	H C00080; tetrahydrofolate C00101; udp-beta-l-threo-pentapyranos-4-ulose C16155; NADH C00004; udp-l-ara4fn C16154; udp-4-deoxy-4-formamido-beta-l-arabinopyranose C16154; udp-l-ara4o C16155; 5,6,7,8-tetrahydrofolate C00101; CO2 C00011;	no_data	n/a;	n/a;	No	No	No
4idg	A	A9CL58	A:0-327;	2003.1.1.27	null	n/a	n/a	no_data	n/a	EDO C15588; NAD C00003; CL;	No	No	No
4m55	A	Q8NBZ7	A:88-206,A:234-399;	2003.1.1.27	4.1.1.35;	udp-glucuronate C00167; udp-d-glucuronate C00167;	CO2 C00011; udp-d-xylose C00190;	NAD+;	NAD C00003;	POP C00013; UDP C00015; SO4 C00059;	No	No	No
4lk3	A	Q8NBZ7	A:88-206,A:233-399;	2003.1.1.27	4.1.1.35;	udp-glucuronate C00167; udp-d-glucuronate C00167;	CO2 C00011; udp-d-xylose C00190;	NAD+;	NAD C00003; UGA C00167;	POP C00013; UDP C00015; SO4 C00059;	No	No	No
4lw8	A	B4EFL1	A:7-314;	2003.1.1.27	null	n/a	n/a	no_data	n/a;	EPE;	No	No	No
2hrz	A	A9CHF5	A:-5-336;	2003.1.1.27	null	n/a	n/a	no_data	n/a;	n/a;	No	No	No
2iod	A	P51110	A:6-329;	2003.1.1.27	1.1.1.219;	leucodelphinidin C05909; (2r,3s,4s)-leucoanthocyanidin C21418; 5-deoxyleucopelargonidin C16415; NADP C00006; fisetinidol-4beta-ol C09736; cis-3,4-leucopelargonidin C03648; leucocyanidin C05906;	(2r,3r)-dihydroflavonol C21417; taxifolin C01617; garbanzol C09751; H C00080; fustin C01378; dihydrokaempferol C00974; dihydromyricetin C02906; NADPH C00005;	no_data	NAP C00006;	MYC C10107;	No	No	No
4r1t	A	A0A059TC02	A:2-321;	2003.1.1.27	1.2.1.44;	NADP C00006; CoA C00010; H C00080; caffeicaldehyde C10945; coniferylaldehyde C02666; cinnamaldehyde C00903; sinapoylaldehyde C05610; 4-hydroxycinnamylaldehyde C05608; NADPH C00005; 5-hydroxyferuloyl-coa C12203;	p-coumaroyl-coa C00223; 5-hydroxyconiferaldehyde C12204; H C00080; cinnamoyl-coa C00540; feruloyl-coa C00406; caffeoyl-coa C00323; NADP C00006; CoA C00010; sinapoyl-coa C00411; NADPH C00005;	no_data	n/a	I2I C01382;	No	No	No
4r1s	A	A0A059TC02	A:4-322;	2003.1.1.27	1.2.1.44;	NADP C00006; CoA C00010; H C00080; caffeicaldehyde C10945; coniferylaldehyde C02666; cinnamaldehyde C00903; sinapoylaldehyde C05610; 4-hydroxycinnamylaldehyde C05608; NADPH C00005; 5-hydroxyferuloyl-coa C12203;	p-coumaroyl-coa C00223; 5-hydroxyconiferaldehyde C12204; H C00080; cinnamoyl-coa C00540; feruloyl-coa C00406; caffeoyl-coa C00323; NADP C00006; CoA C00010; sinapoyl-coa C00411; NADPH C00005;	no_data	NAP C00006;	n/a;	No	No	No
4r1u	A	G7JEE5	A:1-314;	2003.1.1.27	null	n/a	n/a	no_data	n/a	ACT C00033;	No	No	No
4pvc	A	Q12068	A:1-342;	2003.1.1.27	1.1.1.283;	NADP C00006; (s)-lactaldehyde C00424;	2-oxopropanal C00546; H C00080; methylglyoxal C00546; NADPH C00005;	no_data	n/a;	n/a;	No	No	No
4pvd	A	Q12068	A:1-342;	2003.1.1.27	1.1.1.283;	NADP C00006; (s)-lactaldehyde C00424;	2-oxopropanal C00546; H C00080; methylglyoxal C00546; NADPH C00005;	no_data	NDP C00005;	n/a;	No	No	No
4quk	A	G7IYC1	A:8-326;	2003.1.1.27	null	n/a	n/a	no_data	n/a;	n/a;	No	No	No
4qtz	A	G7IYC1	A:6-326;	2003.1.1.27	null	n/a	n/a	no_data	n/a;	n/a;	No	No	No
4u5q	A	Q10896	A:2075-2512;	2003.1.1.27	null	n/a	n/a	no_data	n/a;	XPE;	No	No	No
4u7w	A	Q93TX2	A:1145-1513;	2003.1.1.27	null	n/a	n/a	no_data	n/a	NDP C00005; ACT C00033;	No	No	No
4w4t	A	Q93TX2	A:1145-1513;	2003.1.1.27	null	n/a	n/a	no_data	n/a	ACT C00033;	No	No	No
2rh8	A	Q5FB34	A:9-336;	2003.1.1.27	1.3.1.112;	(2s,3r)-flavan-3-ol C21379; NADP C00006; (2s,3s)-flavan-3-ol C21380;	H C00080; anthocyanidinwitha3-hydroxygroup C21381; NADPH C00005;	no_data	n/a;	CL;	No	No	No
4yr9	A	Q8K3F7	A:55-363;	2003.1.1.27	1.1.1.103;	NAD C00003; l-threonine C00188;	H C00080; NADH C00004; l-2-amino-3-oxobutanoicacid C03508; l-2-amino-3-oxobutanoate C03508;	no_data	NAD C00003;	GOL C00116;	No	No	No
4yra	A	Q8K3F7	A:54-369;	2003.1.1.27	1.1.1.103;	NAD C00003; l-threonine C00188;	H C00080; NADH C00004; l-2-amino-3-oxobutanoicacid C03508; l-2-amino-3-oxobutanoate C03508;	no_data	n/a;	n/a;	No	No	No
4yrd	A	A0A0H3JP37	A:1-268;	2003.1.1.27	null	n/a	n/a	no_data	n/a;	3IT;	No	No	No
2v6f	A	Q6PQJ9	A:26-389;	2003.1.1.27	1.3.1.3;	11beta,21-dihydroxy-3,20-oxo-5beta-pregnan-18-al C05473; NADP C00006; 17alpha,21-dihydroxy-5beta-pregnane-3,11,20-trione C05469; 5beta-cholestan-3-one C03091; 7alpha,12alpha-dihydroxy-5beta-cholestan-3-one C05453; 5beta-androstane-3,17-dione C03772; progesterone C00410; 5beta-dihydrotestosterone C05293; 11beta,17alpha,21-trihydroxy-5beta-pregnane-3,20-dione C05471; 17,21-dihydroxy-5beta-pregnane-…	testosterone C00535; 4-cholesten-7alpha,12alpha-diol-3-one C17339; H C00080; corticosterone C02140; NADPH C00005; aldosterone C01780; NADP C00006; 7alpha-hydroxycholest-4-en-3-one C05455; cortisol C00735; 5beta-pregnane-3,20-dione C05479; cholest-4-en-3-one C00599; cortisone C00762;	no_data	n/a	NA C01330;	No	No	No
2v6g	A	Q6PQJ9	A:26-389;	2003.1.1.27	1.3.1.3;	11beta,21-dihydroxy-3,20-oxo-5beta-pregnan-18-al C05473; NADP C00006; 17alpha,21-dihydroxy-5beta-pregnane-3,11,20-trione C05469; 5beta-cholestan-3-one C03091; 7alpha,12alpha-dihydroxy-5beta-cholestan-3-one C05453; 5beta-androstane-3,17-dione C03772; progesterone C00410; 5beta-dihydrotestosterone C05293; 11beta,17alpha,21-trihydroxy-5beta-pregnane-3,20-dione C05471; 17,21-dihydroxy-5beta-pregnane-…	testosterone C00535; 4-cholesten-7alpha,12alpha-diol-3-one C17339; H C00080; corticosterone C02140; NADPH C00005; aldosterone C01780; NADP C00006; 7alpha-hydroxycholest-4-en-3-one C05455; cortisol C00735; 5beta-pregnane-3,20-dione C05479; cholest-4-en-3-one C00599; cortisone C00762;	no_data	NAP C00006;	NA C01330; CL;	No	No	No
2x4g	A	Q9HVG0	A:11-340;	2003.1.1.27	null	n/a	n/a	no_data	n/a;	n/a;	No	No	No
2x6t	A	P67910	A:1-307;	2003.1.1.27	5.1.3.20;	ADP-D-glycero-D-manno-heptose; adp-d-glycero-beta-d-manno-heptose C06397;	ADP-L-glycero-D-manno-heptose; adp-l-glycero-beta-d-manno-heptose C06398;	NADP+;	NAP C00006;	ADP C00008; GOL C00116; CL; BMA C00267;	No	No	No
2x86	A	P67911	A:1-307;	2003.1.1.27	5.1.3.20;	ADP-D-glycero-D-manno-heptose; adp-d-glycero-beta-d-manno-heptose C06397;	ADP-L-glycero-D-manno-heptose; adp-l-glycero-beta-d-manno-heptose C06398;	NADP+;	NAP C00006;	ADP C00008; BMA C00267;	No	No	No
2yy7	A	Q8KZM4	A:1-312;	2003.1.1.27	1.1.1.103;	NAD C00003; l-threonine C00188;	H C00080; NADH C00004; l-2-amino-3-oxobutanoicacid C03508; l-2-amino-3-oxobutanoate C03508;	no_data	NAD C00003;	PE8; GOL C00116; MES;	No	No	No
2zkl	A	A0A0H3JP37	A:1-268;	2003.1.1.27	null	n/a	n/a	no_data	n/a	GOL C00116;	No	No	No
5cob	A	K7WDL7	A:24-388;	2003.1.1.27	1.3.1.99;	H C00080; (6e)-8-oxogeranial C17622; NADH C00004; NADPH C00005;	NADP C00006; NAD C00003; cis-trans-nepetalactol C09804;	no_data	XOG C17622; NAP C00006;	PG4;	No	No	No
5coa	A	K7WDL7	A:27-387;	2003.1.1.27	1.3.1.99;	H C00080; (6e)-8-oxogeranial C17622; NADH C00004; NADPH C00005;	NADP C00006; NAD C00003; cis-trans-nepetalactol C09804;	no_data	n/a	P6G; SO4 C00059;	No	No	No
5dbf	A	K7WDL7	A:27-390;	2003.1.1.27	1.3.1.99;	H C00080; (6e)-8-oxogeranial C17622; NADH C00004; NADPH C00005;	NADP C00006; NAD C00003; cis-trans-nepetalactol C09804;	no_data	NDP C00005;	n/a;	No	No	No
5dbg	A	K7WDL7	A:26-390;	2003.1.1.27	1.3.1.99;	H C00080; (6e)-8-oxogeranial C17622; NADH C00004; NADPH C00005;	NADP C00006; NAD C00003; cis-trans-nepetalactol C09804;	no_data	NAD C00003;	n/a;	No	No	No
5dbi	A	K7WDL7	A:26-390;	2003.1.1.27	1.3.1.99;	H C00080; (6e)-8-oxogeranial C17622; NADH C00004; NADPH C00005;	NADP C00006; NAD C00003; cis-trans-nepetalactol C09804;	no_data	XOG C17622; NAD C00003;	n/a;	No	No	No
5df1	A	K7WDL7	A:23-388;	2003.1.1.27	1.3.1.99;	H C00080; (6e)-8-oxogeranial C17622; NADH C00004; NADPH C00005;	NADP C00006; NAD C00003; cis-trans-nepetalactol C09804;	no_data	NAP C00006;	IMD; EDO C15588; 58X C16461;	No	No	No
5dcu	A	K7WDL7	A:23-391;	2003.1.1.27	1.3.1.99;	H C00080; (6e)-8-oxogeranial C17622; NADH C00004; NADPH C00005;	NADP C00006; NAD C00003; cis-trans-nepetalactol C09804;	no_data	NAP C00006;	EDO C15588; TEG;	No	No	No
5dcw	A	K7WDL7	A:28-391;	2003.1.1.27	1.3.1.99;	H C00080; (6e)-8-oxogeranial C17622; NADH C00004; NADPH C00005;	NADP C00006; NAD C00003; cis-trans-nepetalactol C09804;	no_data	n/a	EDO C15588;	No	No	No
5dcy	A	K7WDL7	A:23-388;	2003.1.1.27	1.3.1.99;	H C00080; (6e)-8-oxogeranial C17622; NADH C00004; NADPH C00005;	NADP C00006; NAD C00003; cis-trans-nepetalactol C09804;	no_data	NAP C00006;	EDO C15588; PGE;	No	No	No
5emh	A	K7WDL7	A:34-395;	2003.1.1.27	1.3.1.99;	H C00080; (6e)-8-oxogeranial C17622; NADH C00004; NADPH C00005;	NADP C00006; NAD C00003; cis-trans-nepetalactol C09804;	no_data	NAP C00006;	n/a;	No	No	No
3a1n	A	Q97BK3	A:1-315;	2003.1.1.27	null	n/a	n/a	no_data	n/a	NAD C00003;	No	No	No
3a4v	A	Q97BK3	A:1-311;	2003.1.1.27	null	n/a	n/a	no_data	n/a	MPD; NAD C00003; PYR C00022;	No	No	No
3a9w	A	Q97BK3	A:1-315;	2003.1.1.27	null	n/a	n/a	no_data	n/a	MPD; NAD C00003; THR C00188; MRD;	No	No	No
3ajr	A	Q97BK3	A:1-314;	2003.1.1.27	null	n/a	n/a	no_data	n/a	MPD; NAD C00003; VAH;	No	No	No
3c1t	A	P51110	A:6-329;	2003.1.1.27	1.1.1.219;	leucodelphinidin C05909; (2r,3s,4s)-leucoanthocyanidin C21418; 5-deoxyleucopelargonidin C16415; NADP C00006; fisetinidol-4beta-ol C09736; cis-3,4-leucopelargonidin C03648; leucocyanidin C05906;	(2r,3r)-dihydroflavonol C21417; taxifolin C01617; garbanzol C09751; H C00080; fustin C01378; dihydrokaempferol C00974; dihydromyricetin C02906; NADPH C00005;	no_data	NAP C00006;	MYC C10107;	No	No	No
3ay3	A	Q1QUN7	A:1-266;	2003.1.1.27	null	n/a	n/a	no_data	n/a;	n/a;	No	No	No
3bxx	A	P51110	A:6-329;	2003.1.1.27	1.1.1.219;	leucodelphinidin C05909; (2r,3s,4s)-leucoanthocyanidin C21418; 5-deoxyleucopelargonidin C16415; NADP C00006; fisetinidol-4beta-ol C09736; cis-3,4-leucopelargonidin C03648; leucocyanidin C05906;	(2r,3r)-dihydroflavonol C21417; taxifolin C01617; garbanzol C09751; H C00080; fustin C01378; dihydrokaempferol C00974; dihydromyricetin C02906; NADPH C00005;	no_data	NAP C00006;	QUE C00389;	No	No	No
5l9a	A	Q7YW97	A:1-321;	2003.1.1.27	1.1.1.103;	NAD C00003; l-threonine C00188;	H C00080; NADH C00004; l-2-amino-3-oxobutanoicacid C03508; l-2-amino-3-oxobutanoate C03508;	no_data	n/a	ACT C00033;	No	No	No
5lc1	A	Q7YW97	A:2-321;	2003.1.1.27	1.1.1.103;	NAD C00003; l-threonine C00188;	H C00080; NADH C00004; l-2-amino-3-oxobutanoicacid C03508; l-2-amino-3-oxobutanoate C03508;	no_data	NAD C00003;	NA C01330; ACT C00033; BME C00928; PYR C00022;	No	No	No
3hfs	A	Q5FB34	A:7-337;	2003.1.1.27	1.3.1.112;	(2s,3r)-flavan-3-ol C21379; NADP C00006; (2s,3s)-flavan-3-ol C21380;	H C00080; anthocyanidinwitha3-hydroxygroup C21381; NADPH C00005;	no_data	n/a;	CL;	No	No	No
1bsv	A	P32055	A:3-316;	2003.1.1.27	1.1.1.271;	NADP C00006; gdp-4-keto-6-l-deoxygalactose C14830; H C00080; gdp-l-fucose C00325; gdp-4-dehydro-6-deoxy-d-mannose C01222; gdp-beta-l-fucose C00325; NADPH C00005;	H C00080; gdp-4-dehydro-alpha-d-rhamnose C01222; gdp-4-dehydro-6-deoxy-d-mannose C01222; NADP C00006; gdp-4-keto-6-l-deoxygalactose C14830; gdp-l-fucose C00325; NADPH C00005;	no_data	NDP C00005;	n/a;	No	No	No
1bws	A	P32055	A:3-316;	2003.1.1.27	1.1.1.271;	NADP C00006; gdp-4-keto-6-l-deoxygalactose C14830; H C00080; gdp-l-fucose C00325; gdp-4-dehydro-6-deoxy-d-mannose C01222; gdp-beta-l-fucose C00325; NADPH C00005;	H C00080; gdp-4-dehydro-alpha-d-rhamnose C01222; gdp-4-dehydro-6-deoxy-d-mannose C01222; NADP C00006; gdp-4-keto-6-l-deoxygalactose C14830; gdp-l-fucose C00325; NADPH C00005;	no_data	NDP C00005;	n/a;	No	No	No
3ius	A	Q5LM08	A:2-283;	2003.1.1.27	null	n/a	n/a	no_data	n/a	FMT C00058; EDO C15588;	No	No	No
1e6u	A	P32055	A:2-316;	2003.1.1.27	1.1.1.271;	NADP C00006; gdp-4-keto-6-l-deoxygalactose C14830; H C00080; gdp-l-fucose C00325; gdp-4-dehydro-6-deoxy-d-mannose C01222; gdp-beta-l-fucose C00325; NADPH C00005;	H C00080; gdp-4-dehydro-alpha-d-rhamnose C01222; gdp-4-dehydro-6-deoxy-d-mannose C01222; NADP C00006; gdp-4-keto-6-l-deoxygalactose C14830; gdp-l-fucose C00325; NADPH C00005;	no_data	NAP C00006;	TRS C07182; UVW C00227; SO4 C00059;	No	No	No
1e7s	A	P32055	A:3-316;	2003.1.1.27	1.1.1.271;	NADP C00006; gdp-4-keto-6-l-deoxygalactose C14830; H C00080; gdp-l-fucose C00325; gdp-4-dehydro-6-deoxy-d-mannose C01222; gdp-beta-l-fucose C00325; NADPH C00005;	H C00080; gdp-4-dehydro-alpha-d-rhamnose C01222; gdp-4-dehydro-6-deoxy-d-mannose C01222; NADP C00006; gdp-4-keto-6-l-deoxygalactose C14830; gdp-l-fucose C00325; NADPH C00005;	no_data	NAP C00006;	TRS C07182; UVW C00227; SO4 C00059;	No	No	No
1e7r	A	P32055	A:3-316;	2003.1.1.27	1.1.1.271;	NADP C00006; gdp-4-keto-6-l-deoxygalactose C14830; H C00080; gdp-l-fucose C00325; gdp-4-dehydro-6-deoxy-d-mannose C01222; gdp-beta-l-fucose C00325; NADPH C00005;	H C00080; gdp-4-dehydro-alpha-d-rhamnose C01222; gdp-4-dehydro-6-deoxy-d-mannose C01222; NADP C00006; gdp-4-keto-6-l-deoxygalactose C14830; gdp-l-fucose C00325; NADPH C00005;	no_data	NAP C00006;	TRS C07182; UVW C00227; SO4 C00059;	No	No	No
1e7q	A	P32055	A:3-316;	2003.1.1.27	1.1.1.271;	NADP C00006; gdp-4-keto-6-l-deoxygalactose C14830; H C00080; gdp-l-fucose C00325; gdp-4-dehydro-6-deoxy-d-mannose C01222; gdp-beta-l-fucose C00325; NADPH C00005;	H C00080; gdp-4-dehydro-alpha-d-rhamnose C01222; gdp-4-dehydro-6-deoxy-d-mannose C01222; NADP C00006; gdp-4-keto-6-l-deoxygalactose C14830; gdp-l-fucose C00325; NADPH C00005;	no_data	NAP C00006;	TRS C07182; UVW C00227; SO4 C00059;	No	No	No
3m2p	A	Q814Z6	A:0-293;	2003.1.1.27	5.1.3.7;	udp-n-acetyl-alpha-d-glucosamine C00043;	udp-n-acetyl-d-galactosamine C00203; udp-n-acetyl-alpha-d-galactosamine C00203;	no_data	n/a	UDP C00015;	No	No	No
1eq2	A	P67910	A:1-250,A:272-307;	2003.1.1.27	5.1.3.20;	ADP-D-glycero-D-manno-heptose; adp-d-glycero-beta-d-manno-heptose C06397;	ADP-L-glycero-D-manno-heptose; adp-l-glycero-beta-d-manno-heptose C06398;	NADP+;	NAP C00006;	ADQ C00498;	CSO;	No	No
1fxs	A	P32055	A:3-316;	2003.1.1.27	1.1.1.271;	NADP C00006; gdp-4-keto-6-l-deoxygalactose C14830; H C00080; gdp-l-fucose C00325; gdp-4-dehydro-6-deoxy-d-mannose C01222; gdp-beta-l-fucose C00325; NADPH C00005;	H C00080; gdp-4-dehydro-alpha-d-rhamnose C01222; gdp-4-dehydro-6-deoxy-d-mannose C01222; NADP C00006; gdp-4-keto-6-l-deoxygalactose C14830; gdp-l-fucose C00325; NADPH C00005;	no_data	NAP C00006;	n/a;	No	No	No
1gfs	A	P32055	A:3-316;	2003.1.1.27	1.1.1.271;	NADP C00006; gdp-4-keto-6-l-deoxygalactose C14830; H C00080; gdp-l-fucose C00325; gdp-4-dehydro-6-deoxy-d-mannose C01222; gdp-beta-l-fucose C00325; NADPH C00005;	H C00080; gdp-4-dehydro-alpha-d-rhamnose C01222; gdp-4-dehydro-6-deoxy-d-mannose C01222; NADP C00006; gdp-4-keto-6-l-deoxygalactose C14830; gdp-l-fucose C00325; NADPH C00005;	no_data	n/a;	n/a;	No	No	No
3rfx	A	Q7CRQ0	A:2-266;	2003.1.1.27	1.1.1.203;	d-glucuronate C00191; beta-D-galacturonate; NAD C00003; beta-D-glucuronate; d-galacturonate C00333;	H C00080; d-glucaro-1,5-lactone C20890; NADH C00004; d-galactaro-1,5-lactone C20889;	no_data	NAD C00003;	PO4 C00009;	No	No	No
3rft	A	Q7CRQ0	A:1-266;	2003.1.1.27	1.1.1.203;	d-glucuronate C00191; beta-D-galacturonate; NAD C00003; beta-D-glucuronate; d-galacturonate C00333;	H C00080; d-glucaro-1,5-lactone C20890; NADH C00004; d-galactaro-1,5-lactone C20889;	no_data	n/a	SO4 C00059;	No	No	No
3rfv	A	Q7CRQ0	A:2-266;	2003.1.1.27	1.1.1.203;	d-glucuronate C00191; beta-D-galacturonate; NAD C00003; beta-D-glucuronate; d-galacturonate C00333;	H C00080; d-glucaro-1,5-lactone C20890; NADH C00004; d-galactaro-1,5-lactone C20889;	no_data	15L C20890; NAI C00004;	PO4 C00009;	No	No	No
3slg	A	Q3JRK4	A:2-348;	2003.1.1.27	null	n/a	n/a	no_data	n/a;	CL;	No	No	No
3st7	A	A0A0H3JP37	A:1-268;	2003.1.1.27	null	n/a	n/a	no_data	n/a	GOL C00116;	No	No	No
3sxp	A	B5Z7L9	A:1-324;	2003.1.1.27	null	n/a	n/a	no_data	n/a	NAD C00003;	No	No	No
3vhr	A	A0A0H3JP37	A:1-268;	2003.1.1.27	null	n/a	n/a	no_data	n/a	FMT C00058;	No	No	No
3wj7	A	Q5FNR0	A:10-339;	2003.1.1.27	null	n/a	n/a	no_data	n/a;	HG;	No	No	No
3wmw	A	Q0K312	A:5-38,A:59-313;	2003.1.1.27	5.3.-.-;	no_substrate	no_product	no_data	n/a	CA C00076;	No	No	No
3wmx	A	Q0K312	A:4-313;	2003.1.1.27	5.3.-.-;	no_substrate	no_product	no_data	n/a	NAD C00003; THR C00188;	No	No	No
4f6l	B	A0A0H3JX00	B:2013-2390;	2003.1.1.27	null	n/a	n/a	no_data	n/a;	n/a;	No	No	No
2c29	D	P93799	D:6-329;	2003.1.1.27	1.1.1.219;	leucodelphinidin C05909; (2r,3s,4s)-leucoanthocyanidin C21418; 5-deoxyleucopelargonidin C16415; NADP C00006; fisetinidol-4beta-ol C09736; cis-3,4-leucopelargonidin C03648; leucocyanidin C05906;	(2r,3r)-dihydroflavonol C21417; taxifolin C01617; garbanzol C09751; H C00080; fustin C01378; dihydrokaempferol C00974; dihydromyricetin C02906; NADPH C00005;	no_data	NAP C00006;	DQH C12316;	No	No	No
2nnl	D	P51110	D:6-329;	2003.1.1.27	1.1.1.219;	leucodelphinidin C05909; (2r,3s,4s)-leucoanthocyanidin C21418; 5-deoxyleucopelargonidin C16415; NADP C00006; fisetinidol-4beta-ol C09736; cis-3,4-leucopelargonidin C03648; leucocyanidin C05906;	(2r,3r)-dihydroflavonol C21417; taxifolin C01617; garbanzol C09751; H C00080; fustin C01378; dihydrokaempferol C00974; dihydromyricetin C02906; NADPH C00005;	no_data	NAP C00006;	ERD C05631;	No	No	No
2p4h	X	Q40316	X:5-326;	2003.1.1.27	1.1.1.348;	NADP C00006; (4r)-4,2'-dihydroxyisoflavan C21738; H C00080; (-)-vestitone C00786; NADPH C00005;	(3r)-2'-hydroxyisoflavanone C21739; H C00080; 7,2'-dihydroxy-4'-methoxy-isoflavanol C16187; NADP C00006; NADPH C00005;	no_data	n/a;	n/a;	No	No	No
1z7e	A	P77398	A:316-656; A:1-200;	2003.1.1.27; 2111.71.1.1;	2.1.2.13; 1.1.1.305;	NAD C00003; udp-l-ara4n C16153; udp-4-amino-4-deoxy-beta-l-arabinopyranose C16153; udp-alpha-d-glucuronate C00167; udp-glucuronate C00167; 10-formyltetrahydrofolate C00234;	tetrahydrofolate C00101; udp-beta-l-threo-pentapyranos-4-ulose C16155; NADH C00004; udp-l-ara4fn C16154; udp-l-ara4o C16155; CO2 C00011; 5,6,7,8-tetrahydrofolate C00101; udp-4-deoxy-4-formamido-beta-l-arabinopyranose C16154; H C00080;	no_data	UGA C00167;	ATP C00002;	No	No	No
4wkg	A	P77398	A:314-656; A:1-201;	2003.1.1.27; 2111.71.1.1;	2.1.2.13; 1.1.1.305;	udp-alpha-d-glucuronate C00167; udp-glucuronate C00167; udp-l-ara4n C16153; NAD C00003; udp-4-amino-4-deoxy-beta-l-arabinopyranose C16153; 10-formyltetrahydrofolate C00234;	H C00080; tetrahydrofolate C00101; udp-beta-l-threo-pentapyranos-4-ulose C16155; NADH C00004; udp-l-ara4fn C16154; udp-4-deoxy-4-formamido-beta-l-arabinopyranose C16154; udp-l-ara4o C16155; 5,6,7,8-tetrahydrofolate C00101; CO2 C00011;	no_data	n/a	ACT C00033; DTT C00950;	No	No	No
3zw9	A	P07896	A:293-476;	2003.1.1.3	4.2.1.17;	5-carboxy-2-pentenoyl-coa C14144; 3-hydroxypropionyl-coa C05668; (3r)-3-hydroxyacyl-coa C01086; (s)-3-hydroxytetradecanoyl-coa C05260; (s)-hydroxydecanoyl-coa C05264; 3-hydroxy-opc6-coa C16333; (s)-hydroxyhexanoyl-coa C05268; (s)-3-hydroxyhexadecanoyl-coa C05258; (2s,3s)-3-hydroxy-2-methylbutanoyl-coa C04405; 3-hydroxy-opc4-coa C16337; 3-hydroxyisovaleryl-coa C05998; (3s)-3-hydroxyacyl-coa C00640…	trans-2,3-dehydroacyl-coa C00658; 3-hydroxybutanoyl-coa C05116; 3-methylcrotonyl-coa C03069; 3-hydroxy-2,6-dimethyl-5-methylene-heptanoyl-coa C11947; trans-3-enoyl-coa C05067; propenoyl-coa C00894; trans-hexadec-2-enoyl-coa C05272; trans-2-enoyl-coa C00658; cis-2,3-dehydroacyl-coa C01122; (3s)-3-hydroxyadipyl-coa C14145; trans-2-enoyl-opc6-coa C16332; trans-2-enoyl-opc8-coa C16328; crotonoyl-coa …	no_data	n/a	NAD C00003; SO4 C00059;	No	No	No
3zw8	A	P07896	A:293-476;	2003.1.1.3	4.2.1.17;	5-carboxy-2-pentenoyl-coa C14144; 3-hydroxypropionyl-coa C05668; (3r)-3-hydroxyacyl-coa C01086; (s)-3-hydroxytetradecanoyl-coa C05260; (s)-hydroxydecanoyl-coa C05264; 3-hydroxy-opc6-coa C16333; (s)-hydroxyhexanoyl-coa C05268; (s)-3-hydroxyhexadecanoyl-coa C05258; (2s,3s)-3-hydroxy-2-methylbutanoyl-coa C04405; 3-hydroxy-opc4-coa C16337; 3-hydroxyisovaleryl-coa C05998; (3s)-3-hydroxyacyl-coa C00640…	trans-2,3-dehydroacyl-coa C00658; 3-hydroxybutanoyl-coa C05116; 3-methylcrotonyl-coa C03069; 3-hydroxy-2,6-dimethyl-5-methylene-heptanoyl-coa C11947; trans-3-enoyl-coa C05067; propenoyl-coa C00894; trans-hexadec-2-enoyl-coa C05272; trans-2-enoyl-coa C00658; cis-2,3-dehydroacyl-coa C01122; (3s)-3-hydroxyadipyl-coa C14145; trans-2-enoyl-opc6-coa C16332; trans-2-enoyl-opc8-coa C16328; crotonoyl-coa …	no_data	n/a	SO4 C00059;	No	No	No
3zwa	A	P07896	A:293-476;	2003.1.1.3	4.2.1.17;	5-carboxy-2-pentenoyl-coa C14144; 3-hydroxypropionyl-coa C05668; (3r)-3-hydroxyacyl-coa C01086; (s)-3-hydroxytetradecanoyl-coa C05260; (s)-hydroxydecanoyl-coa C05264; 3-hydroxy-opc6-coa C16333; (s)-hydroxyhexanoyl-coa C05268; (s)-3-hydroxyhexadecanoyl-coa C05258; (2s,3s)-3-hydroxy-2-methylbutanoyl-coa C04405; 3-hydroxy-opc4-coa C16337; 3-hydroxyisovaleryl-coa C05998; (3s)-3-hydroxyacyl-coa C00640…	trans-2,3-dehydroacyl-coa C00658; 3-hydroxybutanoyl-coa C05116; 3-methylcrotonyl-coa C03069; 3-hydroxy-2,6-dimethyl-5-methylene-heptanoyl-coa C11947; trans-3-enoyl-coa C05067; propenoyl-coa C00894; trans-hexadec-2-enoyl-coa C05272; trans-2-enoyl-coa C00658; cis-2,3-dehydroacyl-coa C01122; (3s)-3-hydroxyadipyl-coa C14145; trans-2-enoyl-opc6-coa C16332; trans-2-enoyl-opc8-coa C16328; crotonoyl-coa …	no_data	3H9 C05268;	SO4 C00059;	No	No	No
3zwc	A	P07896	A:293-476;	2003.1.1.3	4.2.1.17;	5-carboxy-2-pentenoyl-coa C14144; 3-hydroxypropionyl-coa C05668; (3r)-3-hydroxyacyl-coa C01086; (s)-3-hydroxytetradecanoyl-coa C05260; (s)-hydroxydecanoyl-coa C05264; 3-hydroxy-opc6-coa C16333; (s)-hydroxyhexanoyl-coa C05268; (s)-3-hydroxyhexadecanoyl-coa C05258; (2s,3s)-3-hydroxy-2-methylbutanoyl-coa C04405; 3-hydroxy-opc4-coa C16337; 3-hydroxyisovaleryl-coa C05998; (3s)-3-hydroxyacyl-coa C00640…	trans-2,3-dehydroacyl-coa C00658; 3-hydroxybutanoyl-coa C05116; 3-methylcrotonyl-coa C03069; 3-hydroxy-2,6-dimethyl-5-methylene-heptanoyl-coa C11947; trans-3-enoyl-coa C05067; propenoyl-coa C00894; trans-hexadec-2-enoyl-coa C05272; trans-2-enoyl-coa C00658; cis-2,3-dehydroacyl-coa C01122; (3s)-3-hydroxyadipyl-coa C14145; trans-2-enoyl-opc6-coa C16332; trans-2-enoyl-opc8-coa C16328; crotonoyl-coa …	no_data	n/a	NAD C00003;	No	No	No
3zwb	A	P07896	A:293-476;	2003.1.1.3	4.2.1.17;	5-carboxy-2-pentenoyl-coa C14144; 3-hydroxypropionyl-coa C05668; (3r)-3-hydroxyacyl-coa C01086; (s)-3-hydroxytetradecanoyl-coa C05260; (s)-hydroxydecanoyl-coa C05264; 3-hydroxy-opc6-coa C16333; (s)-hydroxyhexanoyl-coa C05268; (s)-3-hydroxyhexadecanoyl-coa C05258; (2s,3s)-3-hydroxy-2-methylbutanoyl-coa C04405; 3-hydroxy-opc4-coa C16337; 3-hydroxyisovaleryl-coa C05998; (3s)-3-hydroxyacyl-coa C00640…	trans-2,3-dehydroacyl-coa C00658; 3-hydroxybutanoyl-coa C05116; 3-methylcrotonyl-coa C03069; 3-hydroxy-2,6-dimethyl-5-methylene-heptanoyl-coa C11947; trans-3-enoyl-coa C05067; propenoyl-coa C00894; trans-hexadec-2-enoyl-coa C05272; trans-2-enoyl-coa C00658; cis-2,3-dehydroacyl-coa C01122; (3s)-3-hydroxyadipyl-coa C14145; trans-2-enoyl-opc6-coa C16332; trans-2-enoyl-opc8-coa C16328; crotonoyl-coa …	no_data	TC6 C05271;	GOL C00116;	No	No	No
1wdk	A	P28793	A:311-496;	2003.1.1.3	null	n/a	n/a	no_data	n/a	ACO C00024; NAD C00003; N8E; HG;	No	No	No
1wdl	A	P28793	A:311-496;	2003.1.1.3	null	n/a	n/a	no_data	n/a	ACO C00024; NAD C00003; N8E;	No	No	No
1wdm	A	P28793	A:311-496;	2003.1.1.3	null	n/a	n/a	no_data	n/a	ACO C00024; NAD C00003;	No	No	No
4b3h	A	O53872	A:310-506;	2003.1.1.3	null	n/a	n/a	no_data	n/a	GOL C00116; SO4 C00059;	No	No	No
4b3j	A	O53872	A:310-506;	2003.1.1.3	null	n/a	n/a	no_data	n/a	COA C00010; ADP C00008; GOL C00116; SO4 C00059;	No	No	No
4b3i	A	O53872	A:310-506;	2003.1.1.3	null	n/a	n/a	no_data	n/a	ADP C00008; SO4 C00059;	No	No	No
1zcj	A	P07896	A:261-476;	2003.1.1.3	4.2.1.17;	5-carboxy-2-pentenoyl-coa C14144; 3-hydroxypropionyl-coa C05668; (3r)-3-hydroxyacyl-coa C01086; (s)-3-hydroxytetradecanoyl-coa C05260; (s)-hydroxydecanoyl-coa C05264; 3-hydroxy-opc6-coa C16333; (s)-hydroxyhexanoyl-coa C05268; (s)-3-hydroxyhexadecanoyl-coa C05258; (2s,3s)-3-hydroxy-2-methylbutanoyl-coa C04405; 3-hydroxy-opc4-coa C16337; 3-hydroxyisovaleryl-coa C05998; (3s)-3-hydroxyacyl-coa C00640…	trans-2,3-dehydroacyl-coa C00658; 3-hydroxybutanoyl-coa C05116; 3-methylcrotonyl-coa C03069; 3-hydroxy-2,6-dimethyl-5-methylene-heptanoyl-coa C11947; trans-3-enoyl-coa C05067; propenoyl-coa C00894; trans-hexadec-2-enoyl-coa C05272; trans-2-enoyl-coa C00658; cis-2,3-dehydroacyl-coa C01122; (3s)-3-hydroxyadipyl-coa C14145; trans-2-enoyl-opc6-coa C16332; trans-2-enoyl-opc8-coa C16328; crotonoyl-coa …	no_data	n/a;	n/a;	No	No	No
1zej	A	O28262	A:0-162;	2003.1.1.3	null	n/a	n/a	no_data	n/a;	PE8; CL;	No	No	No
40000000000000	A	B1P3E1	A:1-187;	2003.1.1.3	null	n/a	n/a	no_data	n/a	NAD C00003; 1PE; GOL C00116;	No	No	No
4000000000000	A	B1P3E1	A:1-187;	2003.1.1.3	null	n/a	n/a	no_data	n/a	GOL C00116; SO4 C00059;	No	No	No
4dyd	A	B1P3E1	A:1-187;	2003.1.1.3	null	n/a	n/a	no_data	n/a	NAD C00003; GOL C00116; PO4 C00009;	No	No	No
4j0e	A	P34439	A:1-198;	2003.1.1.3	1.1.1.35;	(s)-3-hydroxytetradecanoyl-coa C05260; (s)-hydroxydecanoyl-coa C05264; 3-hydroxy-opc6-coa C16333; (s)-hydroxyhexanoyl-coa C05268; NAD C00003; 3alpha,7alpha,12alpha,24-tetrahydroxy-5beta-cholestanoyl-coa C05450; (s)-3-hydroxyhexadecanoyl-coa C05258; 3alpha,7alpha,24-trihydroxy-5beta-cholestanoyl-coa C05448; (2s,3s)-3-hydroxy-2-methylbutanoyl-coa C04405; 3-hydroxy-opc4-coa C16337; (3s)-3-hydroxyacy…	acetoacetyl-coa C00332; 3-oxopalmitoyl-coa C05259; H C00080; 3-oxo-opc8-coa C16330; 5-methyl-3-oxo-4-hexenoyl-coa C16471; 3-oxohexanoyl-coa C05269; 3-oxotetradecanoyl-coa C05261; 3-oxooctanoyl-coa C05267; 3-oxoadipyl-coa C02232; NADH C00004; 3-oxo-opc4-coa C16338; (s)-methylmalonatesemialdehyde C06002; 3alpha,7alpha,12alpha-trihydroxy-5beta-24-oxocholestanoyl-coa C05467; 3-oxo-opc6-coa C16334; 3-…	no_data	n/a;	n/a;	No	No	No
4j0f	A	P34439	A:9-197;	2003.1.1.3	1.1.1.35;	(s)-3-hydroxytetradecanoyl-coa C05260; (s)-hydroxydecanoyl-coa C05264; 3-hydroxy-opc6-coa C16333; (s)-hydroxyhexanoyl-coa C05268; NAD C00003; 3alpha,7alpha,12alpha,24-tetrahydroxy-5beta-cholestanoyl-coa C05450; (s)-3-hydroxyhexadecanoyl-coa C05258; 3alpha,7alpha,24-trihydroxy-5beta-cholestanoyl-coa C05448; (2s,3s)-3-hydroxy-2-methylbutanoyl-coa C04405; 3-hydroxy-opc4-coa C16337; (3s)-3-hydroxyacy…	acetoacetyl-coa C00332; 3-oxopalmitoyl-coa C05259; H C00080; 3-oxo-opc8-coa C16330; 5-methyl-3-oxo-4-hexenoyl-coa C16471; 3-oxohexanoyl-coa C05269; 3-oxotetradecanoyl-coa C05261; 3-oxooctanoyl-coa C05267; 3-oxoadipyl-coa C02232; NADH C00004; 3-oxo-opc4-coa C16338; (s)-methylmalonatesemialdehyde C06002; 3alpha,7alpha,12alpha-trihydroxy-5beta-24-oxocholestanoyl-coa C05467; 3-oxo-opc6-coa C16334; 3-…	no_data	n/a;	n/a;	No	No	No
2d3t	A	P28793	A:311-496;	2003.1.1.3	null	n/a	n/a	no_data	n/a	ACO C00024; NAD C00003;	No	No	No
4kug	A	C4IEM5	A:1-183;	2003.1.1.3	1.1.1.157;	3-hydroxybutanoyl-coa C05116; NADP C00006; NAD C00003; (s)-3-hydroxybutanoyl-coa C01144; (3s)-3-hydroxyadipyl-coa C14145;	acetoacetyl-coa C00332; H C00080; 3-acetoacetyl-coa C00332; 3-oxoadipyl-coa C02232; NADH C00004; NADPH C00005;	no_data	NAD C00003;	n/a;	No	No	No
4kuh	A	C4IEM5	A:1-181;	2003.1.1.3	1.1.1.157;	3-hydroxybutanoyl-coa C05116; NADP C00006; NAD C00003; (s)-3-hydroxybutanoyl-coa C01144; (3s)-3-hydroxyadipyl-coa C14145;	acetoacetyl-coa C00332; H C00080; 3-acetoacetyl-coa C00332; 3-oxoadipyl-coa C02232; NADH C00004; NADPH C00005;	no_data	CAA C00332;	n/a;	No	No	No
4kue	A	C4IEM5	A:1-181;	2003.1.1.3	1.1.1.157;	3-hydroxybutanoyl-coa C05116; NADP C00006; NAD C00003; (s)-3-hydroxybutanoyl-coa C01144; (3s)-3-hydroxyadipyl-coa C14145;	acetoacetyl-coa C00332; H C00080; 3-acetoacetyl-coa C00332; 3-oxoadipyl-coa C02232; NADH C00004; NADPH C00005;	no_data	n/a;	n/a;	No	No	No
2hdh	A	Q16836	A:12-203;	2003.1.1.3	1.1.1.35;	(s)-3-hydroxytetradecanoyl-coa C05260; (s)-hydroxydecanoyl-coa C05264; 3-hydroxy-opc6-coa C16333; (s)-hydroxyhexanoyl-coa C05268; NAD C00003; 3alpha,7alpha,12alpha,24-tetrahydroxy-5beta-cholestanoyl-coa C05450; (s)-3-hydroxyhexadecanoyl-coa C05258; 3alpha,7alpha,24-trihydroxy-5beta-cholestanoyl-coa C05448; (2s,3s)-3-hydroxy-2-methylbutanoyl-coa C04405; 3-hydroxy-opc4-coa C16337; (3s)-3-hydroxyacy…	acetoacetyl-coa C00332; 3-oxopalmitoyl-coa C05259; H C00080; 3-oxo-opc8-coa C16330; 5-methyl-3-oxo-4-hexenoyl-coa C16471; 3-oxohexanoyl-coa C05269; 3-oxotetradecanoyl-coa C05261; 3-oxooctanoyl-coa C05267; 3-oxoadipyl-coa C02232; NADH C00004; 3-oxo-opc4-coa C16338; (s)-methylmalonatesemialdehyde C06002; 3alpha,7alpha,12alpha-trihydroxy-5beta-24-oxocholestanoyl-coa C05467; 3-oxo-opc6-coa C16334; 3-…	no_data	NAD C00003;	n/a;	No	No	No
4om8	A	Q988C8	A:1-181;	2003.1.1.3	null	n/a	n/a	no_data	n/a	NAD C00003; GOL C00116; ACT C00033;	No	No	No
4r1n	A	C4IEM5	A:1-183;	2003.1.1.3	1.1.1.157;	3-hydroxybutanoyl-coa C05116; NADP C00006; NAD C00003; (s)-3-hydroxybutanoyl-coa C01144; (3s)-3-hydroxyadipyl-coa C14145;	acetoacetyl-coa C00332; H C00080; 3-acetoacetyl-coa C00332; 3-oxoadipyl-coa C02232; NADH C00004; NADPH C00005;	no_data	n/a;	n/a;	No	No	No
4pzc	A	Q0KEY8	A:2-185;	2003.1.1.3	1.1.1.35;	(s)-3-hydroxytetradecanoyl-coa C05260; (s)-hydroxydecanoyl-coa C05264; 3-hydroxy-opc6-coa C16333; (s)-hydroxyhexanoyl-coa C05268; NAD C00003; 3alpha,7alpha,12alpha,24-tetrahydroxy-5beta-cholestanoyl-coa C05450; (s)-3-hydroxyhexadecanoyl-coa C05258; 3alpha,7alpha,24-trihydroxy-5beta-cholestanoyl-coa C05448; (2s,3s)-3-hydroxy-2-methylbutanoyl-coa C04405; 3-hydroxy-opc4-coa C16337; (3s)-3-hydroxyacy…	acetoacetyl-coa C00332; 3-oxopalmitoyl-coa C05259; H C00080; 3-oxo-opc8-coa C16330; 5-methyl-3-oxo-4-hexenoyl-coa C16471; 3-oxohexanoyl-coa C05269; 3-oxotetradecanoyl-coa C05261; 3-oxooctanoyl-coa C05267; 3-oxoadipyl-coa C02232; NADH C00004; 3-oxo-opc4-coa C16338; (s)-methylmalonatesemialdehyde C06002; 3alpha,7alpha,12alpha-trihydroxy-5beta-24-oxocholestanoyl-coa C05467; 3-oxo-opc6-coa C16334; 3-…	no_data	n/a;	n/a;	No	No	No
4pze	A	Q0KEY8	A:2-185;	2003.1.1.3	1.1.1.35;	(s)-3-hydroxytetradecanoyl-coa C05260; (s)-hydroxydecanoyl-coa C05264; 3-hydroxy-opc6-coa C16333; (s)-hydroxyhexanoyl-coa C05268; NAD C00003; 3alpha,7alpha,12alpha,24-tetrahydroxy-5beta-cholestanoyl-coa C05450; (s)-3-hydroxyhexadecanoyl-coa C05258; 3alpha,7alpha,24-trihydroxy-5beta-cholestanoyl-coa C05448; (2s,3s)-3-hydroxy-2-methylbutanoyl-coa C04405; 3-hydroxy-opc4-coa C16337; (3s)-3-hydroxyacy…	acetoacetyl-coa C00332; 3-oxopalmitoyl-coa C05259; H C00080; 3-oxo-opc8-coa C16330; 5-methyl-3-oxo-4-hexenoyl-coa C16471; 3-oxohexanoyl-coa C05269; 3-oxotetradecanoyl-coa C05261; 3-oxooctanoyl-coa C05267; 3-oxoadipyl-coa C02232; NADH C00004; 3-oxo-opc4-coa C16338; (s)-methylmalonatesemialdehyde C06002; 3alpha,7alpha,12alpha-trihydroxy-5beta-24-oxocholestanoyl-coa C05467; 3-oxo-opc6-coa C16334; 3-…	no_data	CAA C00332;	n/a;	No	No	No
4pzd	A	Q0KEY8	A:2-185;	2003.1.1.3	1.1.1.35;	(s)-3-hydroxytetradecanoyl-coa C05260; (s)-hydroxydecanoyl-coa C05264; 3-hydroxy-opc6-coa C16333; (s)-hydroxyhexanoyl-coa C05268; NAD C00003; 3alpha,7alpha,12alpha,24-tetrahydroxy-5beta-cholestanoyl-coa C05450; (s)-3-hydroxyhexadecanoyl-coa C05258; 3alpha,7alpha,24-trihydroxy-5beta-cholestanoyl-coa C05448; (2s,3s)-3-hydroxy-2-methylbutanoyl-coa C04405; 3-hydroxy-opc4-coa C16337; (3s)-3-hydroxyacy…	acetoacetyl-coa C00332; 3-oxopalmitoyl-coa C05259; H C00080; 3-oxo-opc8-coa C16330; 5-methyl-3-oxo-4-hexenoyl-coa C16471; 3-oxohexanoyl-coa C05269; 3-oxotetradecanoyl-coa C05261; 3-oxooctanoyl-coa C05267; 3-oxoadipyl-coa C02232; NADH C00004; 3-oxo-opc4-coa C16338; (s)-methylmalonatesemialdehyde C06002; 3alpha,7alpha,12alpha-trihydroxy-5beta-24-oxocholestanoyl-coa C05467; 3-oxo-opc6-coa C16334; 3-…	no_data	NAD C00003;	n/a;	No	No	No
2x58	A	P07896	A:293-476;	2003.1.1.3	4.2.1.17;	5-carboxy-2-pentenoyl-coa C14144; 3-hydroxypropionyl-coa C05668; (3r)-3-hydroxyacyl-coa C01086; (s)-3-hydroxytetradecanoyl-coa C05260; (s)-hydroxydecanoyl-coa C05264; 3-hydroxy-opc6-coa C16333; (s)-hydroxyhexanoyl-coa C05268; (s)-3-hydroxyhexadecanoyl-coa C05258; (2s,3s)-3-hydroxy-2-methylbutanoyl-coa C04405; 3-hydroxy-opc4-coa C16337; 3-hydroxyisovaleryl-coa C05998; (3s)-3-hydroxyacyl-coa C00640…	trans-2,3-dehydroacyl-coa C00658; 3-hydroxybutanoyl-coa C05116; 3-methylcrotonyl-coa C03069; 3-hydroxy-2,6-dimethyl-5-methylene-heptanoyl-coa C11947; trans-3-enoyl-coa C05067; propenoyl-coa C00894; trans-hexadec-2-enoyl-coa C05272; trans-2-enoyl-coa C00658; cis-2,3-dehydroacyl-coa C01122; (3s)-3-hydroxyadipyl-coa C14145; trans-2-enoyl-opc6-coa C16332; trans-2-enoyl-opc8-coa C16328; crotonoyl-coa …	no_data	n/a	ADP C00008; SO4 C00059;	No	No	No
2wtb	A	Q9ZPI5	A:308-493;	2003.1.1.3	null	n/a	n/a	no_data	n/a;	n/a;	No	No	No
3ado	A	P14755	A:7-189;	2003.1.1.3	1.1.1.45;	NAD C00003; l-gulonate C00800;	H C00080; NADH C00004; 3-dehydro-l-gulonate C00618;	no_data	n/a;	n/a;	No	No	No
3adp	A	P14755	A:7-189;	2003.1.1.3	1.1.1.45;	NAD C00003; l-gulonate C00800;	H C00080; NADH C00004; 3-dehydro-l-gulonate C00618;	no_data	NAI C00004;	n/a;	No	No	No
3f3s	A	Q9Y2S2	A:5-189;	2003.1.1.3	1.1.1.45;	NAD C00003; l-gulonate C00800;	H C00080; NADH C00004; 3-dehydro-l-gulonate C00618;	no_data	NAD C00003;	GOL C00116; CL; SO4 C00059;	No	No	No
3had	A	Q16836	A:12-203;	2003.1.1.3	1.1.1.35;	(s)-3-hydroxytetradecanoyl-coa C05260; (s)-hydroxydecanoyl-coa C05264; 3-hydroxy-opc6-coa C16333; (s)-hydroxyhexanoyl-coa C05268; NAD C00003; 3alpha,7alpha,12alpha,24-tetrahydroxy-5beta-cholestanoyl-coa C05450; (s)-3-hydroxyhexadecanoyl-coa C05258; 3alpha,7alpha,24-trihydroxy-5beta-cholestanoyl-coa C05448; (2s,3s)-3-hydroxy-2-methylbutanoyl-coa C04405; 3-hydroxy-opc4-coa C16337; (3s)-3-hydroxyacy…	acetoacetyl-coa C00332; 3-oxopalmitoyl-coa C05259; H C00080; 3-oxo-opc8-coa C16330; 5-methyl-3-oxo-4-hexenoyl-coa C16471; 3-oxohexanoyl-coa C05269; 3-oxotetradecanoyl-coa C05261; 3-oxooctanoyl-coa C05267; 3-oxoadipyl-coa C02232; NADH C00004; 3-oxo-opc4-coa C16338; (s)-methylmalonatesemialdehyde C06002; 3alpha,7alpha,12alpha-trihydroxy-5beta-24-oxocholestanoyl-coa C05467; 3-oxo-opc6-coa C16334; 3-…	no_data	NAD C00003;	n/a;	No	No	No
3hdh	A	P00348	A:12-203;	2003.1.1.3	1.1.1.35;	(s)-3-hydroxytetradecanoyl-coa C05260; (s)-hydroxydecanoyl-coa C05264; 3-hydroxy-opc6-coa C16333; (s)-hydroxyhexanoyl-coa C05268; NAD C00003; 3alpha,7alpha,12alpha,24-tetrahydroxy-5beta-cholestanoyl-coa C05450; (s)-3-hydroxyhexadecanoyl-coa C05258; 3alpha,7alpha,24-trihydroxy-5beta-cholestanoyl-coa C05448; (2s,3s)-3-hydroxy-2-methylbutanoyl-coa C04405; 3-hydroxy-opc4-coa C16337; (3s)-3-hydroxyacy…	acetoacetyl-coa C00332; 3-oxopalmitoyl-coa C05259; H C00080; 3-oxo-opc8-coa C16330; 5-methyl-3-oxo-4-hexenoyl-coa C16471; 3-oxohexanoyl-coa C05269; 3-oxotetradecanoyl-coa C05261; 3-oxooctanoyl-coa C05267; 3-oxoadipyl-coa C02232; NADH C00004; 3-oxo-opc4-coa C16338; (s)-methylmalonatesemialdehyde C06002; 3alpha,7alpha,12alpha-trihydroxy-5beta-24-oxocholestanoyl-coa C05467; 3-oxo-opc6-coa C16334; 3-…	no_data	NAD C00003;	n/a;	No	No	No
3k6j	A	O17762	A:-6-217;	2003.1.1.3	null	n/a	n/a	no_data	n/a	PO4 C00009; ZN C00038;	No	No	No
1f12	A	Q16836	A:12-203;	2003.1.1.3	1.1.1.35;	(s)-3-hydroxytetradecanoyl-coa C05260; (s)-hydroxydecanoyl-coa C05264; 3-hydroxy-opc6-coa C16333; (s)-hydroxyhexanoyl-coa C05268; NAD C00003; 3alpha,7alpha,12alpha,24-tetrahydroxy-5beta-cholestanoyl-coa C05450; (s)-3-hydroxyhexadecanoyl-coa C05258; 3alpha,7alpha,24-trihydroxy-5beta-cholestanoyl-coa C05448; (2s,3s)-3-hydroxy-2-methylbutanoyl-coa C04405; 3-hydroxy-opc4-coa C16337; (3s)-3-hydroxyacy…	acetoacetyl-coa C00332; 3-oxopalmitoyl-coa C05259; H C00080; 3-oxo-opc8-coa C16330; 5-methyl-3-oxo-4-hexenoyl-coa C16471; 3-oxohexanoyl-coa C05269; 3-oxotetradecanoyl-coa C05261; 3-oxooctanoyl-coa C05267; 3-oxoadipyl-coa C02232; NADH C00004; 3-oxo-opc4-coa C16338; (s)-methylmalonatesemialdehyde C06002; 3alpha,7alpha,12alpha-trihydroxy-5beta-24-oxocholestanoyl-coa C05467; 3-oxo-opc6-coa C16334; 3-…	no_data	3HC C01144;	n/a;	No	No	No
1f17	A	Q16836	A:12-203;	2003.1.1.3	1.1.1.35;	(s)-3-hydroxytetradecanoyl-coa C05260; (s)-hydroxydecanoyl-coa C05264; 3-hydroxy-opc6-coa C16333; (s)-hydroxyhexanoyl-coa C05268; NAD C00003; 3alpha,7alpha,12alpha,24-tetrahydroxy-5beta-cholestanoyl-coa C05450; (s)-3-hydroxyhexadecanoyl-coa C05258; 3alpha,7alpha,24-trihydroxy-5beta-cholestanoyl-coa C05448; (2s,3s)-3-hydroxy-2-methylbutanoyl-coa C04405; 3-hydroxy-opc4-coa C16337; (3s)-3-hydroxyacy…	acetoacetyl-coa C00332; 3-oxopalmitoyl-coa C05259; H C00080; 3-oxo-opc8-coa C16330; 5-methyl-3-oxo-4-hexenoyl-coa C16471; 3-oxohexanoyl-coa C05269; 3-oxotetradecanoyl-coa C05261; 3-oxooctanoyl-coa C05267; 3-oxoadipyl-coa C02232; NADH C00004; 3-oxo-opc4-coa C16338; (s)-methylmalonatesemialdehyde C06002; 3alpha,7alpha,12alpha-trihydroxy-5beta-24-oxocholestanoyl-coa C05467; 3-oxo-opc6-coa C16334; 3-…	no_data	NAI C00004;	n/a;	No	No	No
1f14	A	Q16836	A:12-203;	2003.1.1.3	1.1.1.35;	(s)-3-hydroxytetradecanoyl-coa C05260; (s)-hydroxydecanoyl-coa C05264; 3-hydroxy-opc6-coa C16333; (s)-hydroxyhexanoyl-coa C05268; NAD C00003; 3alpha,7alpha,12alpha,24-tetrahydroxy-5beta-cholestanoyl-coa C05450; (s)-3-hydroxyhexadecanoyl-coa C05258; 3alpha,7alpha,24-trihydroxy-5beta-cholestanoyl-coa C05448; (2s,3s)-3-hydroxy-2-methylbutanoyl-coa C04405; 3-hydroxy-opc4-coa C16337; (3s)-3-hydroxyacy…	acetoacetyl-coa C00332; 3-oxopalmitoyl-coa C05259; H C00080; 3-oxo-opc8-coa C16330; 5-methyl-3-oxo-4-hexenoyl-coa C16471; 3-oxohexanoyl-coa C05269; 3-oxotetradecanoyl-coa C05261; 3-oxooctanoyl-coa C05267; 3-oxoadipyl-coa C02232; NADH C00004; 3-oxo-opc4-coa C16338; (s)-methylmalonatesemialdehyde C06002; 3alpha,7alpha,12alpha-trihydroxy-5beta-24-oxocholestanoyl-coa C05467; 3-oxo-opc6-coa C16334; 3-…	no_data	n/a;	n/a;	No	No	No
1f0y	A	Q16836	A:12-203;	2003.1.1.3	1.1.1.35;	(s)-3-hydroxytetradecanoyl-coa C05260; (s)-hydroxydecanoyl-coa C05264; 3-hydroxy-opc6-coa C16333; (s)-hydroxyhexanoyl-coa C05268; NAD C00003; 3alpha,7alpha,12alpha,24-tetrahydroxy-5beta-cholestanoyl-coa C05450; (s)-3-hydroxyhexadecanoyl-coa C05258; 3alpha,7alpha,24-trihydroxy-5beta-cholestanoyl-coa C05448; (2s,3s)-3-hydroxy-2-methylbutanoyl-coa C04405; 3-hydroxy-opc4-coa C16337; (3s)-3-hydroxyacy…	acetoacetyl-coa C00332; 3-oxopalmitoyl-coa C05259; H C00080; 3-oxo-opc8-coa C16330; 5-methyl-3-oxo-4-hexenoyl-coa C16471; 3-oxohexanoyl-coa C05269; 3-oxotetradecanoyl-coa C05261; 3-oxooctanoyl-coa C05267; 3-oxoadipyl-coa C02232; NADH C00004; 3-oxo-opc4-coa C16338; (s)-methylmalonatesemialdehyde C06002; 3alpha,7alpha,12alpha-trihydroxy-5beta-24-oxocholestanoyl-coa C05467; 3-oxo-opc6-coa C16334; 3-…	no_data	NAD C00003; CAA C00332;	n/a;	No	No	No
1il0	A	Q16836	A:12-203;	2003.1.1.3	1.1.1.35;	(s)-3-hydroxytetradecanoyl-coa C05260; (s)-hydroxydecanoyl-coa C05264; 3-hydroxy-opc6-coa C16333; (s)-hydroxyhexanoyl-coa C05268; NAD C00003; 3alpha,7alpha,12alpha,24-tetrahydroxy-5beta-cholestanoyl-coa C05450; (s)-3-hydroxyhexadecanoyl-coa C05258; 3alpha,7alpha,24-trihydroxy-5beta-cholestanoyl-coa C05448; (2s,3s)-3-hydroxy-2-methylbutanoyl-coa C04405; 3-hydroxy-opc4-coa C16337; (3s)-3-hydroxyacy…	acetoacetyl-coa C00332; 3-oxopalmitoyl-coa C05259; H C00080; 3-oxo-opc8-coa C16330; 5-methyl-3-oxo-4-hexenoyl-coa C16471; 3-oxohexanoyl-coa C05269; 3-oxotetradecanoyl-coa C05261; 3-oxooctanoyl-coa C05267; 3-oxoadipyl-coa C02232; NADH C00004; 3-oxo-opc4-coa C16338; (s)-methylmalonatesemialdehyde C06002; 3alpha,7alpha,12alpha-trihydroxy-5beta-24-oxocholestanoyl-coa C05467; 3-oxo-opc6-coa C16334; 3-…	no_data	NAD C00003; CAA C00332;	n/a;	No	No	No
1m76	A	Q16836	A:12-203;	2003.1.1.3	1.1.1.35;	(s)-3-hydroxytetradecanoyl-coa C05260; (s)-hydroxydecanoyl-coa C05264; 3-hydroxy-opc6-coa C16333; (s)-hydroxyhexanoyl-coa C05268; NAD C00003; 3alpha,7alpha,12alpha,24-tetrahydroxy-5beta-cholestanoyl-coa C05450; (s)-3-hydroxyhexadecanoyl-coa C05258; 3alpha,7alpha,24-trihydroxy-5beta-cholestanoyl-coa C05448; (2s,3s)-3-hydroxy-2-methylbutanoyl-coa C04405; 3-hydroxy-opc4-coa C16337; (3s)-3-hydroxyacy…	acetoacetyl-coa C00332; 3-oxopalmitoyl-coa C05259; H C00080; 3-oxo-opc8-coa C16330; 5-methyl-3-oxo-4-hexenoyl-coa C16471; 3-oxohexanoyl-coa C05269; 3-oxotetradecanoyl-coa C05261; 3-oxooctanoyl-coa C05267; 3-oxoadipyl-coa C02232; NADH C00004; 3-oxo-opc4-coa C16338; (s)-methylmalonatesemialdehyde C06002; 3alpha,7alpha,12alpha-trihydroxy-5beta-24-oxocholestanoyl-coa C05467; 3-oxo-opc6-coa C16334; 3-…	no_data	NAD C00003; CAA C00332;	n/a;	No	No	No
1m75	A	Q16836	A:12-203;	2003.1.1.3	1.1.1.35;	(s)-3-hydroxytetradecanoyl-coa C05260; (s)-hydroxydecanoyl-coa C05264; 3-hydroxy-opc6-coa C16333; (s)-hydroxyhexanoyl-coa C05268; NAD C00003; 3alpha,7alpha,12alpha,24-tetrahydroxy-5beta-cholestanoyl-coa C05450; (s)-3-hydroxyhexadecanoyl-coa C05258; 3alpha,7alpha,24-trihydroxy-5beta-cholestanoyl-coa C05448; (2s,3s)-3-hydroxy-2-methylbutanoyl-coa C04405; 3-hydroxy-opc4-coa C16337; (3s)-3-hydroxyacy…	acetoacetyl-coa C00332; 3-oxopalmitoyl-coa C05259; H C00080; 3-oxo-opc8-coa C16330; 5-methyl-3-oxo-4-hexenoyl-coa C16471; 3-oxohexanoyl-coa C05269; 3-oxotetradecanoyl-coa C05261; 3-oxooctanoyl-coa C05267; 3-oxoadipyl-coa C02232; NADH C00004; 3-oxo-opc4-coa C16338; (s)-methylmalonatesemialdehyde C06002; 3alpha,7alpha,12alpha-trihydroxy-5beta-24-oxocholestanoyl-coa C05467; 3-oxo-opc6-coa C16334; 3-…	no_data	NAD C00003; CAA C00332;	n/a;	No	No	No
3rqs	A	Q16836	A:23-215;	2003.1.1.3	1.1.1.35;	(s)-3-hydroxytetradecanoyl-coa C05260; (s)-hydroxydecanoyl-coa C05264; 3-hydroxy-opc6-coa C16333; (s)-hydroxyhexanoyl-coa C05268; NAD C00003; 3alpha,7alpha,12alpha,24-tetrahydroxy-5beta-cholestanoyl-coa C05450; (s)-3-hydroxyhexadecanoyl-coa C05258; 3alpha,7alpha,24-trihydroxy-5beta-cholestanoyl-coa C05448; (2s,3s)-3-hydroxy-2-methylbutanoyl-coa C04405; 3-hydroxy-opc4-coa C16337; (3s)-3-hydroxyacy…	acetoacetyl-coa C00332; 3-oxopalmitoyl-coa C05259; H C00080; 3-oxo-opc8-coa C16330; 5-methyl-3-oxo-4-hexenoyl-coa C16471; 3-oxohexanoyl-coa C05269; 3-oxotetradecanoyl-coa C05261; 3-oxooctanoyl-coa C05267; 3-oxoadipyl-coa C02232; NADH C00004; 3-oxo-opc4-coa C16338; (s)-methylmalonatesemialdehyde C06002; 3alpha,7alpha,12alpha-trihydroxy-5beta-24-oxocholestanoyl-coa C05467; 3-oxo-opc6-coa C16334; 3-…	no_data	n/a	GOL C00116;	No	No	No
1lso	A	Q16836	A:12-203;	2003.1.1.3	1.1.1.35;	(s)-3-hydroxytetradecanoyl-coa C05260; (s)-hydroxydecanoyl-coa C05264; 3-hydroxy-opc6-coa C16333; (s)-hydroxyhexanoyl-coa C05268; NAD C00003; 3alpha,7alpha,12alpha,24-tetrahydroxy-5beta-cholestanoyl-coa C05450; (s)-3-hydroxyhexadecanoyl-coa C05258; 3alpha,7alpha,24-trihydroxy-5beta-cholestanoyl-coa C05448; (2s,3s)-3-hydroxy-2-methylbutanoyl-coa C04405; 3-hydroxy-opc4-coa C16337; (3s)-3-hydroxyacy…	acetoacetyl-coa C00332; 3-oxopalmitoyl-coa C05259; H C00080; 3-oxo-opc8-coa C16330; 5-methyl-3-oxo-4-hexenoyl-coa C16471; 3-oxohexanoyl-coa C05269; 3-oxotetradecanoyl-coa C05261; 3-oxooctanoyl-coa C05267; 3-oxoadipyl-coa C02232; NADH C00004; 3-oxo-opc4-coa C16338; (s)-methylmalonatesemialdehyde C06002; 3alpha,7alpha,12alpha-trihydroxy-5beta-24-oxocholestanoyl-coa C05467; 3-oxo-opc6-coa C16334; 3-…	no_data	NAD C00003;	n/a;	No	No	No
1lsj	A	Q16836	A:12-203;	2003.1.1.3	1.1.1.35;	(s)-3-hydroxytetradecanoyl-coa C05260; (s)-hydroxydecanoyl-coa C05264; 3-hydroxy-opc6-coa C16333; (s)-hydroxyhexanoyl-coa C05268; NAD C00003; 3alpha,7alpha,12alpha,24-tetrahydroxy-5beta-cholestanoyl-coa C05450; (s)-3-hydroxyhexadecanoyl-coa C05258; 3alpha,7alpha,24-trihydroxy-5beta-cholestanoyl-coa C05448; (2s,3s)-3-hydroxy-2-methylbutanoyl-coa C04405; 3-hydroxy-opc4-coa C16337; (3s)-3-hydroxyacy…	acetoacetyl-coa C00332; 3-oxopalmitoyl-coa C05259; H C00080; 3-oxo-opc8-coa C16330; 5-methyl-3-oxo-4-hexenoyl-coa C16471; 3-oxohexanoyl-coa C05269; 3-oxotetradecanoyl-coa C05261; 3-oxooctanoyl-coa C05267; 3-oxoadipyl-coa C02232; NADH C00004; 3-oxo-opc4-coa C16338; (s)-methylmalonatesemialdehyde C06002; 3alpha,7alpha,12alpha-trihydroxy-5beta-24-oxocholestanoyl-coa C05467; 3-oxo-opc6-coa C16334; 3-…	no_data	NAD C00003;	n/a;	No	No	No
1yqg	A	Q9K1N1	A:1-152;	2003.1.1.30	1.5.1.2;	NADP C00006; NAD C00003; hydroxyproline C01157; l-proline C00148;	H C00080; l-1-pyrroline-3-hydroxy-5-carboxylate C04281; NADH C00004; (s)-1-pyrroline-5-carboxylate C03912; 1-pyrroline-5-carboxylate C03912; NADPH C00005;	no_data	n/a	SO4 C00059;	No	No	No
2ag8	A	Q9K1N1	A:1-152;	2003.1.1.30	1.5.1.2;	NADP C00006; NAD C00003; hydroxyproline C01157; l-proline C00148;	H C00080; l-1-pyrroline-3-hydroxy-5-carboxylate C04281; NADH C00004; (s)-1-pyrroline-5-carboxylate C03912; 1-pyrroline-5-carboxylate C03912; NADPH C00005;	no_data	NAP C00006;	n/a;	No	No	No
2ahr	A	Q9A1S9	A:1-152;	2003.1.1.30	1.5.1.2;	NADP C00006; NAD C00003; hydroxyproline C01157; l-proline C00148;	H C00080; l-1-pyrroline-3-hydroxy-5-carboxylate C04281; NADH C00004; (s)-1-pyrroline-5-carboxylate C03912; 1-pyrroline-5-carboxylate C03912; NADPH C00005;	no_data	NAP C00006;	NA C01330;	No	No	No
2amf	A	Q9A1S9	A:1-152;	2003.1.1.30	1.5.1.2;	NADP C00006; NAD C00003; hydroxyproline C01157; l-proline C00148;	H C00080; l-1-pyrroline-3-hydroxy-5-carboxylate C04281; NADH C00004; (s)-1-pyrroline-5-carboxylate C03912; 1-pyrroline-5-carboxylate C03912; NADPH C00005;	no_data	PRO C00148;	NA C01330;	No	No	No
4huj	A	Q930K7	A:-5-198;	2003.1.1.30	null	n/a	n/a	no_data	n/a;	n/a;	No	No	No
2f1k	A	P73906	A:1-165;	2003.1.1.30	1.3.1.78;	NADP C00006; l-arogenate C00826;	l-tyrosine C00082; H C00080; CO2 C00011; NADPH C00005;	no_data	NAP C00006;	TRS C07182;	OMT; OCS;	No	No
2ger	A	P32322	A:-1-162;	2003.1.1.30	1.5.1.2;	NADP C00006; NAD C00003; hydroxyproline C01157; l-proline C00148;	H C00080; l-1-pyrroline-3-hydroxy-5-carboxylate C04281; NADH C00004; (s)-1-pyrroline-5-carboxylate C03912; 1-pyrroline-5-carboxylate C03912; NADPH C00005;	no_data	n/a;	n/a;	No	No	No
2gr9	A	P32322	A:-1-162;	2003.1.1.30	1.5.1.2;	NADP C00006; NAD C00003; hydroxyproline C01157; l-proline C00148;	H C00080; l-1-pyrroline-3-hydroxy-5-carboxylate C04281; NADH C00004; (s)-1-pyrroline-5-carboxylate C03912; 1-pyrroline-5-carboxylate C03912; NADPH C00005;	no_data	n/a	GLU C00025;	No	No	No
2gra	A	P32322	A:-1-162;	2003.1.1.30	1.5.1.2;	NADP C00006; NAD C00003; hydroxyproline C01157; l-proline C00148;	H C00080; l-1-pyrroline-3-hydroxy-5-carboxylate C04281; NADH C00004; (s)-1-pyrroline-5-carboxylate C03912; 1-pyrroline-5-carboxylate C03912; NADPH C00005;	no_data	NAP C00006;	GLU C00025;	No	No	No
2izz	A	P32322	A:0-162;	2003.1.1.30	1.5.1.2;	NADP C00006; NAD C00003; hydroxyproline C01157; l-proline C00148;	H C00080; l-1-pyrroline-3-hydroxy-5-carboxylate C04281; NADH C00004; (s)-1-pyrroline-5-carboxylate C03912; 1-pyrroline-5-carboxylate C03912; NADPH C00005;	no_data	NAD C00003;	EDO C15588;	No	No	No
2pv7	A	P43902	A:92-243;	2003.1.1.30	1.3.1.12;	NAD C00003; prephenate C00254;	H C00080; CO2 C00011; NADH C00004; 3-(4-hydroxyphenyl)pyruvate C01179; 4-hydroxyphenylpyruvate C01179;	no_data	NAD C00003;	TYR C00082;	No	No	No
4wji	A	Q92MG1	A:2-176;	2003.1.1.30	null	n/a	n/a	no_data	n/a	TYR C00082; CL; NAP C00006; MG C00305;	No	No	No
2raf	A	F9URQ8	A:1-190;	2003.1.1.30	1.-.-.-;	no_substrate	no_product	no_data	NAP C00006;	PEG C14689;	No	No	No
2rcy	A	Q8IDC6	A:1-156;	2003.1.1.30	1.5.1.2;	NADP C00006; NAD C00003; hydroxyproline C01157; l-proline C00148;	H C00080; l-1-pyrroline-3-hydroxy-5-carboxylate C04281; NADH C00004; (s)-1-pyrroline-5-carboxylate C03912; 1-pyrroline-5-carboxylate C03912; NADPH C00005;	no_data	NAP C00006;	GOL C00116;	No	No	No
2vns	A	Q658P3	A:29-208;	2003.1.1.30	1.16.1.-;	no_substrate	no_product	FAD;NADP+;	n/a	CIT C00158;	No	No	No
2vq3	A	Q658P3	A:29-209;	2003.1.1.30	1.16.1.-;	no_substrate	no_product	FAD;NADP+;	NAP C00006;	CIT C00158;	No	No	No
2yjz	A	Q4V8K1	A:19-195;	2003.1.1.30	1.16.1.-;	no_substrate	no_product	FAD;	n/a	NAP C00006; SO4 C00059;	No	No	No
5bse	A	G7KRM5	A:3-167;	2003.1.1.30	1.5.1.2;	NADP C00006; NAD C00003; hydroxyproline C01157; l-proline C00148;	H C00080; l-1-pyrroline-3-hydroxy-5-carboxylate C04281; NADH C00004; (s)-1-pyrroline-5-carboxylate C03912; 1-pyrroline-5-carboxylate C03912; NADPH C00005;	no_data	n/a;	MPO;	No	No	No
5bsg	A	G7KRM5	A:3-167;	2003.1.1.30	1.5.1.2;	NADP C00006; NAD C00003; hydroxyproline C01157; l-proline C00148;	H C00080; l-1-pyrroline-3-hydroxy-5-carboxylate C04281; NADH C00004; (s)-1-pyrroline-5-carboxylate C03912; 1-pyrroline-5-carboxylate C03912; NADPH C00005;	no_data	NAP C00006;	MPO;	No	No	No
5bsf	A	G7KRM5	A:3-167;	2003.1.1.30	1.5.1.2;	NADP C00006; NAD C00003; hydroxyproline C01157; l-proline C00148;	H C00080; l-1-pyrroline-3-hydroxy-5-carboxylate C04281; NADH C00004; (s)-1-pyrroline-5-carboxylate C03912; 1-pyrroline-5-carboxylate C03912; NADPH C00005;	no_data	NAD C00003;	MPO;	No	No	No
5bsh	A	G7KRM5	A:3-167;	2003.1.1.30	1.5.1.2;	NADP C00006; NAD C00003; hydroxyproline C01157; l-proline C00148;	H C00080; l-1-pyrroline-3-hydroxy-5-carboxylate C04281; NADH C00004; (s)-1-pyrroline-5-carboxylate C03912; 1-pyrroline-5-carboxylate C03912; NADPH C00005;	no_data	PRO C00148;	n/a;	No	No	No
3dtt	A	A0JSJ2	A:0-226;	2003.1.1.30	null	n/a	n/a	no_data	n/a	ACT C00033; CL; NAP C00006;	No	No	No
3dzb	A	Q5M554	A:4-176;	2003.1.1.30	null	n/a	n/a	no_data	n/a;	n/a;	No	No	No
3gt0	A	Q81C08	A:1-159;	2003.1.1.30	1.5.1.2;	NADP C00006; NAD C00003; hydroxyproline C01157; l-proline C00148;	H C00080; l-1-pyrroline-3-hydroxy-5-carboxylate C04281; NADH C00004; (s)-1-pyrroline-5-carboxylate C03912; 1-pyrroline-5-carboxylate C03912; NADPH C00005;	no_data	n/a;	n/a;	No	No	No
3ktd	A	Q8NTS6	A:5-183,A:292-340;	2003.1.1.30	null	n/a	n/a	no_data	n/a	EDO C15588; PEG C14689;	No	No	No
1i36	A	O27779	A:1-152;	2003.1.1.30	null	n/a	n/a	no_data	n/a	NAP C00006;	No	No	No
1jay	A	O29370	A:1-212;	2003.1.1.30	1.5.1.40;	NADP C00006; reducedcoenzymef420 C01080;	H C00080; oxidizedcoenzymef420 C00876; coenzymef420 C00876; NADPH C00005;	no_data	F42 C00876; NAP C00006;	NA C01330;	No	No	No
1jax	A	O29370	A:1-212;	2003.1.1.30	1.5.1.40;	NADP C00006; reducedcoenzymef420 C01080;	H C00080; oxidizedcoenzymef420 C00876; coenzymef420 C00876; NADPH C00005;	no_data	n/a	NA C01330;	No	No	No
3qsg	A	C8WX00	A:1-159;	2003.1.1.30	null	n/a	n/a	no_data	n/a;	CL;	No	No	No
3tri	A	Q83A21	A:2-162;	2003.1.1.30	1.5.1.2;	NADP C00006; NAD C00003; hydroxyproline C01157; l-proline C00148;	H C00080; l-1-pyrroline-3-hydroxy-5-carboxylate C04281; NADH C00004; (s)-1-pyrroline-5-carboxylate C03912; 1-pyrroline-5-carboxylate C03912; NADPH C00005;	no_data	NAP C00006;	PO4 C00009; CL;	No	No	No
3on5	A	Q9KBF4	A:162-336;	2003.1.1.306	null	n/a	n/a	no_data	n/a;	CL;	No	No	No
2bh9	A	P11413	A:27-204,A:435-448;	2003.1.1.32	1.1.1.49;	NADP C00006; beta-d-glucose6-phosphate C01172; d-glucose6-phosphate C00092;	6-phospho-d-glucono-1,5-lactone C01236; H C00080; d-glucono-1,5-lactone6-phosphate C01236; NADPH C00005;	no_data	NAP C00006;	n/a;	No	No	No
2bhl	A	P11413	A:27-204,A:435-448;	2003.1.1.32	1.1.1.49;	NADP C00006; beta-d-glucose6-phosphate C01172; d-glucose6-phosphate C00092;	6-phospho-d-glucono-1,5-lactone C01236; H C00080; d-glucono-1,5-lactone6-phosphate C01236; NADPH C00005;	no_data	BG6 C01172;	GOL C00116;	No	No	No
2dpg	A	P11411	A:1-181,A:413-426;	2003.1.1.32	1.1.1.363;	NADP C00006; NAD C00003; beta-d-glucose6-phosphate C01172; d-glucose6-phosphate C00092;	6-phospho-d-glucono-1,5-lactone C01236; H C00080; NADH C00004; d-glucono-1,5-lactone6-phosphate C01236; NADPH C00005;	no_data	NAP C00006;	n/a;	No	No	No
4lgv	A	A0A0H3A0Q9	A:7-176;	2003.1.1.32	1.1.1.49;	NADP C00006; beta-d-glucose6-phosphate C01172; d-glucose6-phosphate C00092;	6-phospho-d-glucono-1,5-lactone C01236; H C00080; d-glucono-1,5-lactone6-phosphate C01236; NADPH C00005;	no_data	n/a	EDO C15588; GOL C00116; CL;	No	No	No
5aq1	A	Q4E0B2	A:62-250,A:476-489;	2003.1.1.32	1.1.1.49;	NADP C00006; beta-d-glucose6-phosphate C01172; d-glucose6-phosphate C00092;	6-phospho-d-glucono-1,5-lactone C01236; H C00080; d-glucono-1,5-lactone6-phosphate C01236; NADPH C00005;	no_data	NDP C00005; BG6 C01172;	n/a;	No	No	No
1e+77	A	P11411	A:1-181,A:413-426;	2003.1.1.32	1.1.1.363;	NADP C00006; NAD C00003; beta-d-glucose6-phosphate C01172; d-glucose6-phosphate C00092;	6-phospho-d-glucono-1,5-lactone C01236; H C00080; NADH C00004; d-glucono-1,5-lactone6-phosphate C01236; NADPH C00005;	no_data	BG6 C01172;	n/a;	No	No	No
1e7y	A	P11411	A:1-181,A:413-426;	2003.1.1.32	1.1.1.363;	NADP C00006; NAD C00003; beta-d-glucose6-phosphate C01172; d-glucose6-phosphate C00092;	6-phospho-d-glucono-1,5-lactone C01236; H C00080; NADH C00004; d-glucono-1,5-lactone6-phosphate C01236; NADPH C00005;	no_data	NDP C00005; BG6 C01172;	n/a;	No	No	No
1e7m	A	P11411	A:1-181,A:413-426;	2003.1.1.32	1.1.1.363;	NADP C00006; NAD C00003; beta-d-glucose6-phosphate C01172; d-glucose6-phosphate C00092;	6-phospho-d-glucono-1,5-lactone C01236; H C00080; NADH C00004; d-glucono-1,5-lactone6-phosphate C01236; NADPH C00005;	no_data	n/a;	n/a;	No	No	No
1dpg	A	P11411	A:1-181,A:413-426;	2003.1.1.32	1.1.1.363;	NADP C00006; NAD C00003; beta-d-glucose6-phosphate C01172; d-glucose6-phosphate C00092;	6-phospho-d-glucono-1,5-lactone C01236; H C00080; NADH C00004; d-glucono-1,5-lactone6-phosphate C01236; NADPH C00005;	no_data	n/a	PO4 C00009;	No	No	No
1h94	A	P11411	A:1-181,A:413-426;	2003.1.1.32	1.1.1.363;	NADP C00006; NAD C00003; beta-d-glucose6-phosphate C01172; d-glucose6-phosphate C00092;	6-phospho-d-glucono-1,5-lactone C01236; H C00080; NADH C00004; d-glucono-1,5-lactone6-phosphate C01236; NADPH C00005;	no_data	NAD C00003;	n/a;	No	No	No
1h93	A	P11411	A:1-181,A:413-426;	2003.1.1.32	1.1.1.363;	NADP C00006; NAD C00003; beta-d-glucose6-phosphate C01172; d-glucose6-phosphate C00092;	6-phospho-d-glucono-1,5-lactone C01236; H C00080; NADH C00004; d-glucono-1,5-lactone6-phosphate C01236; NADPH C00005;	no_data	n/a;	n/a;	No	No	No
1h9a	A	P11411	A:1-181,A:413-426;	2003.1.1.32	1.1.1.363;	NADP C00006; NAD C00003; beta-d-glucose6-phosphate C01172; d-glucose6-phosphate C00092;	6-phospho-d-glucono-1,5-lactone C01236; H C00080; NADH C00004; d-glucono-1,5-lactone6-phosphate C01236; NADPH C00005;	no_data	NAP C00006;	SO4 C00059;	No	No	No
1h9b	A	P11411	A:1-181,A:413-426;	2003.1.1.32	1.1.1.363;	NADP C00006; NAD C00003; beta-d-glucose6-phosphate C01172; d-glucose6-phosphate C00092;	6-phospho-d-glucono-1,5-lactone C01236; H C00080; NADH C00004; d-glucono-1,5-lactone6-phosphate C01236; NADPH C00005;	no_data	n/a	SO4 C00059;	No	No	No
1qki	A	P11413	A:12-199,A:435-449;	2003.1.1.32	1.1.1.49;	NADP C00006; beta-d-glucose6-phosphate C01172; d-glucose6-phosphate C00092;	6-phospho-d-glucono-1,5-lactone C01236; H C00080; d-glucono-1,5-lactone6-phosphate C01236; NADPH C00005;	no_data	n/a	GOA C00160;	No	No	No
1sby	A	P10807	A:1-254;	2003.1.1.332	1.1.1.1;	1-octanol C00756; NADP C00006; NAD C00003; primaryalcohol C00226; 4-hydroxy-5-phenyltetrahydro-1,3-oxazin-2-one C16595; H C00080; trans-3-chloro-2-propene-1-ol C06611; 1-hydroxymethylnaphthalene C14089; retinol C00473; choline C00114; 3alpha,7alpha,26-trihydroxy-5beta-cholestane C05444; 3,4-dihydroxyphenylethyleneglycol C05576; chloralhydrate C06899; NADH C00004; 3-hexenal C16310; ethanol C00469;…	trichloroethanol C07490; betainealdehyde C00576; H C00080; 3,4-dihydroxymandelaldehyde C05577; 1-naphthaldehyde C14090; trans-3-chloroallylaldehyde C06613; NADH C00004; cis-3-chloroallylaldehyde C16348; aldehyde C00071; 3-hexenol C08492; 2-naphthaldehyde C14099; NAD C00003; acetaldehyde C00084; 3-carbamoyl-2-phenylpropionaldehyde C16587; 1-octanal C01545; alcophosphamide C16551; 3alpha,7alpha-dih…	no_data	NAD C00003; ETF C07490;	n/a;	No	No	No
44075	A	Q64105	A:3-261;	2003.1.1.332	1.1.1.153;	6-(1'-hydroxy-2'-oxopropyl)-tetrahydropterin C21640; 7,8-dihydrobiopterin C02953; 6-lactoyl-5,6,7,8-tetrahydropterin C04244; NADP C00006; l-erythro-7,8-dihydrobiopterin C02953; tetrahydrobiopterin C00272; l-erythro-tetrahydrobiopterin C00272;	6-pyruvoyl-5,6,7,8-tetrahydropterin C03684; H C00080; 6-pyruvoyltetrahydropterin C03684; 6-(1'-hydroxy-2'-oxopropyl)-tetrahydropterin C21640; 6-lactoyl-5,6,7,8-tetrahydropterin C04244; sepiapterin C00835; NADPH C00005;	no_data	NAP C00006;	BIO C06313;	No	No	No
1sny	A	Q9W3H4	A:1-248;	2003.1.1.332	1.1.1.184;	7,8-dihydrobiopterin C02953; 6-lactoyl-5,6,7,8-tetrahydropterin C04244; NADP C00006; r-choh-r' C01612; H C00080; prostaglandinf2alpha C00639; 4-(n-nitrosomethylamino)-1-(3-pyridyl)-1-butanone C16453; NADPH C00005; secondaryalcohol C01612;	4-(methylnitrosamino)-1-(3-pyridyl)-1-butanol C19574; H C00080; 6-pyruvoyltetrahydropterin C03684; sepiapterin C00835; NADP C00006; prostaglandine2 C00584; r-co-r' C01450; NADPH C00005; ketone C01450;	no_data	NAP C00006;	n/a;	No	No	No
1ulu	A	Q5SLI9	A:1-256;	2003.1.1.332	1.3.1.9;	hexadecanoyl-[acp] C05764; octanoyl-[acp] C05752; NADH C00004; butyryl-[acp] C05745; hexanoyl-[acp] C05749; NAD C00003; dodecanoyl-[acyl-carrierprotein] C05223; decanoyl-[acp] C05755; tetradecanoyl-[acp] C05761; (2e)-octadecenoyl-[acp] C16221; H C00080; acyl-[acyl-carrierprotein] C00173;	trans-hex-2-enoyl-[acp] C05748; trans-hexadec-2-enoyl-[acp] C05763; trans-dodec-2-enoyl-[acp] C05758; NAD C00003; H C00080; but-2-enoyl-[acyl-carrierprotein] C04246; trans-2,3-dehydroacyl-[acyl-carrierprotein] C00693; NADH C00004; trans-oct-2-enoyl-[acp] C05751; trans-tetradec-2-enoyl-[acp] C05760; trans-dec-2-enoyl-[acp] C05754; octadecanoyl-[acyl-carrierprotein] C04088;	no_data	n/a;	n/a;	No	No	No
1uzn	A	P9WGT3	A:9-245;	2003.1.1.332	1.1.1.100;	(3r)-3-hydroxybutanoyl-[acyl-carrierprotein] C04618; (3r)-3-hydroxyacyl-[acyl-carrierprotein] C01271; NADP C00006; (3r)-3-hydroxytetradecanoyl-[acyl-carrierprotein] C04688; H C00080; (r)-3-hydroxydodecanoyl-[acp] C05757; 3-ketoglutaryl-[acp]methylester C20372; (3r)-3-hydroxydecanoyl-[acyl-carrierprotein] C04619; (3r)-3-hydroxypalmitoyl-[acyl-carrierprotein] C04633; 3-oxostearoyl-[acp] C16219; 3-k…	3-oxotetradecanoyl-[acp] C05759; 3-hydroxyglutaryl-[acp]methylester C20373; 3-oxoacyl-[acyl-carrierprotein] C00685; H C00080; 3-oxohexanoyl-[acp] C05746; 3-oxododecanoyl-[acp] C05756; acetoacetyl-[acp] C05744; (r)-3-hydroxyoctadecanoyl-[acp] C16220; 3-oxohexadecanoyl-[acp] C05762; NADP C00006; 3-oxodecanoyl-[acp] C05753; 3-hydroxypimeloyl-[acp]methylester C20377; 3-oxooctanoyl-[acp] C05750; NADPH…	no_data	NAP C00006;	CS;	No	No	No
1uzl	A	P9WGT3	A:9-245;	2003.1.1.332	1.1.1.100;	(3r)-3-hydroxybutanoyl-[acyl-carrierprotein] C04618; (3r)-3-hydroxyacyl-[acyl-carrierprotein] C01271; NADP C00006; (3r)-3-hydroxytetradecanoyl-[acyl-carrierprotein] C04688; H C00080; (r)-3-hydroxydodecanoyl-[acp] C05757; 3-ketoglutaryl-[acp]methylester C20372; (3r)-3-hydroxydecanoyl-[acyl-carrierprotein] C04619; (3r)-3-hydroxypalmitoyl-[acyl-carrierprotein] C04633; 3-oxostearoyl-[acp] C16219; 3-k…	3-oxotetradecanoyl-[acp] C05759; 3-hydroxyglutaryl-[acp]methylester C20373; 3-oxoacyl-[acyl-carrierprotein] C00685; H C00080; 3-oxohexanoyl-[acp] C05746; 3-oxododecanoyl-[acp] C05756; acetoacetyl-[acp] C05744; (r)-3-hydroxyoctadecanoyl-[acp] C16220; 3-oxohexadecanoyl-[acp] C05762; NADP C00006; 3-oxodecanoyl-[acp] C05753; 3-hydroxypimeloyl-[acp]methylester C20377; 3-oxooctanoyl-[acp] C05750; NADPH…	no_data	n/a;	CS;	No	No	No
1wma	A	P16152	A:2-276;	2003.1.1.332	1.1.1.184;	7,8-dihydrobiopterin C02953; 6-lactoyl-5,6,7,8-tetrahydropterin C04244; NADP C00006; r-choh-r' C01612; H C00080; prostaglandinf2alpha C00639; 4-(n-nitrosomethylamino)-1-(3-pyridyl)-1-butanone C16453; NADPH C00005; secondaryalcohol C01612;	4-(methylnitrosamino)-1-(3-pyridyl)-1-butanol C19574; H C00080; 6-pyruvoyltetrahydropterin C03684; sepiapterin C00835; NADP C00006; prostaglandine2 C00584; r-co-r' C01450; NADPH C00005; ketone C01450;	no_data	NDP C00005;	P33; PE5; AB3; SO4 C00059;	No	No	No
1y5m	A	P50172	A:25-289;	2003.1.1.332	1.1.1.146;	tetrahydrocorticosterone C05476; NADP C00006; 11beta-hydroxyandrost-4-ene-3,17-dione C05284; H C00080; corticosterone C02140; cortisol C00735; 4-(n-nitrosomethylamino)-1-(3-pyridyl)-1-butanone C16453; NADPH C00005; 11beta-hydroxysteroid C01058;	4-(methylnitrosamino)-1-(3-pyridyl)-1-butanol C19574; H C00080; 11-oxosteroid C01985; NADP C00006; 3alpha,21-dihydroxy-5beta-pregnane-11,20-dione C05478; 11-dehydrocorticosterone C05490; cortisone C00762; NADPH C00005; adrenosterone C05285;	no_data	NDP C00005;	OCT C01387; SO4 C00059;	No	No	No
1y5r	A	P50172	A:25-289;	2003.1.1.332	1.1.1.146;	tetrahydrocorticosterone C05476; NADP C00006; 11beta-hydroxyandrost-4-ene-3,17-dione C05284; H C00080; corticosterone C02140; cortisol C00735; 4-(n-nitrosomethylamino)-1-(3-pyridyl)-1-butanone C16453; NADPH C00005; 11beta-hydroxysteroid C01058;	4-(methylnitrosamino)-1-(3-pyridyl)-1-butanol C19574; H C00080; 11-oxosteroid C01985; NADP C00006; 3alpha,21-dihydroxy-5beta-pregnane-11,20-dione C05478; 11-dehydrocorticosterone C05490; cortisone C00762; NADPH C00005; adrenosterone C05285;	no_data	NDP C00005;	C0R C02942;	No	No	No
1xq1	A	P0DKI3	A:7-198,A:224-260;	2003.1.1.332	1.1.1.-;	no_substrate	no_product	no_data	n/a;	n/a;	No	No	No
1xse	A	Q6QLL4	A:24-289;	2003.1.1.332	1.1.1.146;	tetrahydrocorticosterone C05476; NADP C00006; 11beta-hydroxyandrost-4-ene-3,17-dione C05284; H C00080; corticosterone C02140; cortisol C00735; 4-(n-nitrosomethylamino)-1-(3-pyridyl)-1-butanone C16453; NADPH C00005; 11beta-hydroxysteroid C01058;	4-(methylnitrosamino)-1-(3-pyridyl)-1-butanol C19574; H C00080; 11-oxosteroid C01985; NADP C00006; 3alpha,21-dihydroxy-5beta-pregnane-11,20-dione C05478; 11-dehydrocorticosterone C05490; cortisone C00762; NADPH C00005; adrenosterone C05285;	no_data	NDP C00005;	n/a;	No	No	No
1z6z	A	P35270	A:2-257;	2003.1.1.332	1.1.1.153;	6-(1'-hydroxy-2'-oxopropyl)-tetrahydropterin C21640; 7,8-dihydrobiopterin C02953; 6-lactoyl-5,6,7,8-tetrahydropterin C04244; NADP C00006; l-erythro-7,8-dihydrobiopterin C02953; tetrahydrobiopterin C00272; l-erythro-tetrahydrobiopterin C00272;	6-pyruvoyl-5,6,7,8-tetrahydropterin C03684; H C00080; 6-pyruvoyltetrahydropterin C03684; 6-(1'-hydroxy-2'-oxopropyl)-tetrahydropterin C21640; 6-lactoyl-5,6,7,8-tetrahydropterin C04244; sepiapterin C00835; NADPH C00005;	no_data	NAP C00006;	CL; SO4 C00059;	No	No	No
4b79	A	Q9HWT0	A:1-241;	2003.1.1.332	null	n/a	n/a	no_data	n/a	NAD C00003;	No	No	No
1yo6	A	P90780	A:1-250;	2003.1.1.332	null	n/a	n/a	no_data	n/a;	n/a;	No	No	No
4ag3	A	O54438	A:1-247;	2003.1.1.332	1.1.1.100;	(3r)-3-hydroxybutanoyl-[acyl-carrierprotein] C04618; (3r)-3-hydroxyacyl-[acyl-carrierprotein] C01271; NADP C00006; (3r)-3-hydroxytetradecanoyl-[acyl-carrierprotein] C04688; H C00080; (r)-3-hydroxydodecanoyl-[acp] C05757; 3-ketoglutaryl-[acp]methylester C20372; (3r)-3-hydroxydecanoyl-[acyl-carrierprotein] C04619; (3r)-3-hydroxypalmitoyl-[acyl-carrierprotein] C04633; 3-oxostearoyl-[acp] C16219; 3-k…	3-oxotetradecanoyl-[acp] C05759; 3-hydroxyglutaryl-[acp]methylester C20373; 3-oxoacyl-[acyl-carrierprotein] C00685; H C00080; 3-oxohexanoyl-[acp] C05746; 3-oxododecanoyl-[acp] C05756; acetoacetyl-[acp] C05744; (r)-3-hydroxyoctadecanoyl-[acp] C16220; 3-oxohexadecanoyl-[acp] C05762; NADP C00006; 3-oxodecanoyl-[acp] C05753; 3-hydroxypimeloyl-[acp]methylester C20377; 3-oxooctanoyl-[acp] C05750; NADPH…	no_data	NDP C00005;	1PE;	No	No	No
4afn	A	O54438	A:1-247;	2003.1.1.332	1.1.1.100;	(3r)-3-hydroxybutanoyl-[acyl-carrierprotein] C04618; (3r)-3-hydroxyacyl-[acyl-carrierprotein] C01271; NADP C00006; (3r)-3-hydroxytetradecanoyl-[acyl-carrierprotein] C04688; H C00080; (r)-3-hydroxydodecanoyl-[acp] C05757; 3-ketoglutaryl-[acp]methylester C20372; (3r)-3-hydroxydecanoyl-[acyl-carrierprotein] C04619; (3r)-3-hydroxypalmitoyl-[acyl-carrierprotein] C04633; 3-oxostearoyl-[acp] C16219; 3-k…	3-oxotetradecanoyl-[acp] C05759; 3-hydroxyglutaryl-[acp]methylester C20373; 3-oxoacyl-[acyl-carrierprotein] C00685; H C00080; 3-oxohexanoyl-[acp] C05746; 3-oxododecanoyl-[acp] C05756; acetoacetyl-[acp] C05744; (r)-3-hydroxyoctadecanoyl-[acp] C16220; 3-oxohexadecanoyl-[acp] C05762; NADP C00006; 3-oxodecanoyl-[acp] C05753; 3-hydroxypimeloyl-[acp]methylester C20377; 3-oxooctanoyl-[acp] C05750; NADPH…	no_data	n/a;	1PE;	No	No	No
1zbq	A	P51659	A:3-304;	2003.1.1.332	4.2.1.119;	(3r)-3-hydroxyacyl-coa C01086;	trans-2,3-dehydroacyl-coa C00658; (2e)-2-enoyl-coa C00658; H2O C00001;	no_data	n/a	NAD C00003;	No	No	No
4alj	A	A0A0H3JLH9	A:3-256;	2003.1.1.332	1.3.1.39;	hexadecanoyl-[acp] C05764; octanoyl-[acp] C05752; NADP C00006; hexanoyl-[acp] C05749; acyl-[acyl-carrierprotein] C00173; butyryl-[acp] C05745; dodecanoyl-[acyl-carrierprotein] C05223; decanoyl-[acp] C05755; tetradecanoyl-[acp] C05761;	trans-hexadec-2-enoyl-[acp] C05763; H C00080; but-2-enoyl-[acyl-carrierprotein] C04246; trans-2,3-dehydroacyl-[acyl-carrierprotein] C00693; trans-dec-2-enoyl-[acp] C05754; trans-hex-2-enoyl-[acp] C05748; trans-dodec-2-enoyl-[acp] C05758; trans-oct-2-enoyl-[acp] C05751; trans-tetradec-2-enoyl-[acp] C05760; NADPH C00005;	no_data	NAP C00006;	CH8; GLU C00025;	No	No	No
4ali	A	A0A0H3JLH9	A:3-256;	2003.1.1.332	1.3.1.39;	hexadecanoyl-[acp] C05764; octanoyl-[acp] C05752; NADP C00006; hexanoyl-[acp] C05749; acyl-[acyl-carrierprotein] C00173; butyryl-[acp] C05745; dodecanoyl-[acyl-carrierprotein] C05223; decanoyl-[acp] C05755; tetradecanoyl-[acp] C05761;	trans-hexadec-2-enoyl-[acp] C05763; H C00080; but-2-enoyl-[acyl-carrierprotein] C04246; trans-2,3-dehydroacyl-[acyl-carrierprotein] C00693; trans-dec-2-enoyl-[acp] C05754; trans-hex-2-enoyl-[acp] C05748; trans-dodec-2-enoyl-[acp] C05758; trans-oct-2-enoyl-[acp] C05751; trans-tetradec-2-enoyl-[acp] C05760; NADPH C00005;	no_data	NAP C00006;	GLU C00025; TCL C12059;	No	No	No
4all	A	A0A0H3JLH9	A:1-256;	2003.1.1.332	1.3.1.39;	hexadecanoyl-[acp] C05764; octanoyl-[acp] C05752; NADP C00006; hexanoyl-[acp] C05749; acyl-[acyl-carrierprotein] C00173; butyryl-[acp] C05745; dodecanoyl-[acyl-carrierprotein] C05223; decanoyl-[acp] C05755; tetradecanoyl-[acp] C05761;	trans-hexadec-2-enoyl-[acp] C05763; H C00080; but-2-enoyl-[acyl-carrierprotein] C04246; trans-2,3-dehydroacyl-[acyl-carrierprotein] C00693; trans-dec-2-enoyl-[acp] C05754; trans-hex-2-enoyl-[acp] C05748; trans-dodec-2-enoyl-[acp] C05758; trans-oct-2-enoyl-[acp] C05751; trans-tetradec-2-enoyl-[acp] C05760; NADPH C00005;	no_data	NAP C00006;	TCL C12059;	No	No	No
4alk	A	A0A0H3JLH9	A:3-256;	2003.1.1.332	1.3.1.39;	hexadecanoyl-[acp] C05764; octanoyl-[acp] C05752; NADP C00006; hexanoyl-[acp] C05749; acyl-[acyl-carrierprotein] C00173; butyryl-[acp] C05745; dodecanoyl-[acyl-carrierprotein] C05223; decanoyl-[acp] C05755; tetradecanoyl-[acp] C05761;	trans-hexadec-2-enoyl-[acp] C05763; H C00080; but-2-enoyl-[acyl-carrierprotein] C04246; trans-2,3-dehydroacyl-[acyl-carrierprotein] C00693; trans-dec-2-enoyl-[acp] C05754; trans-hex-2-enoyl-[acp] C05748; trans-dodec-2-enoyl-[acp] C05758; trans-oct-2-enoyl-[acp] C05751; trans-tetradec-2-enoyl-[acp] C05760; NADPH C00005;	no_data	NAP C00006;	GLU C00025; E9P;	No	No	No
4aln	A	A0A0H3JLH9	A:3-255;	2003.1.1.332	1.3.1.39;	hexadecanoyl-[acp] C05764; octanoyl-[acp] C05752; NADP C00006; hexanoyl-[acp] C05749; acyl-[acyl-carrierprotein] C00173; butyryl-[acp] C05745; dodecanoyl-[acyl-carrierprotein] C05223; decanoyl-[acp] C05755; tetradecanoyl-[acp] C05761;	trans-hexadec-2-enoyl-[acp] C05763; H C00080; but-2-enoyl-[acyl-carrierprotein] C04246; trans-2,3-dehydroacyl-[acyl-carrierprotein] C00693; trans-dec-2-enoyl-[acp] C05754; trans-hex-2-enoyl-[acp] C05748; trans-dodec-2-enoyl-[acp] C05758; trans-oct-2-enoyl-[acp] C05751; trans-tetradec-2-enoyl-[acp] C05760; NADPH C00005;	no_data	n/a;	n/a;	No	No	No
4alm	A	A0A0H3JLH9	A:4-251;	2003.1.1.332	1.3.1.39;	hexadecanoyl-[acp] C05764; octanoyl-[acp] C05752; NADP C00006; hexanoyl-[acp] C05749; acyl-[acyl-carrierprotein] C00173; butyryl-[acp] C05745; dodecanoyl-[acyl-carrierprotein] C05223; decanoyl-[acp] C05755; tetradecanoyl-[acp] C05761;	trans-hexadec-2-enoyl-[acp] C05763; H C00080; but-2-enoyl-[acyl-carrierprotein] C04246; trans-2,3-dehydroacyl-[acyl-carrierprotein] C00693; trans-dec-2-enoyl-[acp] C05754; trans-hex-2-enoyl-[acp] C05748; trans-dodec-2-enoyl-[acp] C05758; trans-oct-2-enoyl-[acp] C05751; trans-tetradec-2-enoyl-[acp] C05760; NADPH C00005;	no_data	n/a	SO4 C00059;	No	No	No
4avy	A	Q9HWT0	A:1-241;	2003.1.1.332	null	n/a	n/a	no_data	n/a;	n/a;	No	No	No
4bku	A	A0A0H3HP34	A:2-258;	2003.1.1.332	1.3.1.9;	hexadecanoyl-[acp] C05764; octanoyl-[acp] C05752; NADH C00004; butyryl-[acp] C05745; hexanoyl-[acp] C05749; NAD C00003; dodecanoyl-[acyl-carrierprotein] C05223; decanoyl-[acp] C05755; tetradecanoyl-[acp] C05761; (2e)-octadecenoyl-[acp] C16221; H C00080; acyl-[acyl-carrierprotein] C00173;	trans-hex-2-enoyl-[acp] C05748; trans-hexadec-2-enoyl-[acp] C05763; trans-dodec-2-enoyl-[acp] C05758; NAD C00003; H C00080; but-2-enoyl-[acyl-carrierprotein] C04246; trans-2,3-dehydroacyl-[acyl-carrierprotein] C00693; NADH C00004; trans-oct-2-enoyl-[acp] C05751; trans-tetradec-2-enoyl-[acp] C05760; trans-dec-2-enoyl-[acp] C05754; octadecanoyl-[acyl-carrierprotein] C04088;	no_data	NAI C00004;	1S5;	No	No	No
4bo9	A	O54438	A:1-247;	2003.1.1.332	1.1.1.100;	(3r)-3-hydroxybutanoyl-[acyl-carrierprotein] C04618; (3r)-3-hydroxyacyl-[acyl-carrierprotein] C01271; NADP C00006; (3r)-3-hydroxytetradecanoyl-[acyl-carrierprotein] C04688; H C00080; (r)-3-hydroxydodecanoyl-[acp] C05757; 3-ketoglutaryl-[acp]methylester C20372; (3r)-3-hydroxydecanoyl-[acyl-carrierprotein] C04619; (3r)-3-hydroxypalmitoyl-[acyl-carrierprotein] C04633; 3-oxostearoyl-[acp] C16219; 3-k…	3-oxotetradecanoyl-[acp] C05759; 3-hydroxyglutaryl-[acp]methylester C20373; 3-oxoacyl-[acyl-carrierprotein] C00685; H C00080; 3-oxohexanoyl-[acp] C05746; 3-oxododecanoyl-[acp] C05756; acetoacetyl-[acp] C05744; (r)-3-hydroxyoctadecanoyl-[acp] C16220; 3-oxohexadecanoyl-[acp] C05762; NADP C00006; 3-oxodecanoyl-[acp] C05753; 3-hydroxypimeloyl-[acp]methylester C20377; 3-oxooctanoyl-[acp] C05750; NADPH…	no_data	n/a;	3X3;	No	No	No
4bo2	A	O54438	A:1-247;	2003.1.1.332	1.1.1.100;	(3r)-3-hydroxybutanoyl-[acyl-carrierprotein] C04618; (3r)-3-hydroxyacyl-[acyl-carrierprotein] C01271; NADP C00006; (3r)-3-hydroxytetradecanoyl-[acyl-carrierprotein] C04688; H C00080; (r)-3-hydroxydodecanoyl-[acp] C05757; 3-ketoglutaryl-[acp]methylester C20372; (3r)-3-hydroxydecanoyl-[acyl-carrierprotein] C04619; (3r)-3-hydroxypalmitoyl-[acyl-carrierprotein] C04633; 3-oxostearoyl-[acp] C16219; 3-k…	3-oxotetradecanoyl-[acp] C05759; 3-hydroxyglutaryl-[acp]methylester C20373; 3-oxoacyl-[acyl-carrierprotein] C00685; H C00080; 3-oxohexanoyl-[acp] C05746; 3-oxododecanoyl-[acp] C05756; acetoacetyl-[acp] C05744; (r)-3-hydroxyoctadecanoyl-[acp] C16220; 3-oxohexadecanoyl-[acp] C05762; NADP C00006; 3-oxodecanoyl-[acp] C05753; 3-hydroxypimeloyl-[acp]methylester C20377; 3-oxooctanoyl-[acp] C05750; NADPH…	no_data	n/a;	36K;	No	No	No
4bo1	A	O54438	A:1-247;	2003.1.1.332	1.1.1.100;	(3r)-3-hydroxybutanoyl-[acyl-carrierprotein] C04618; (3r)-3-hydroxyacyl-[acyl-carrierprotein] C01271; NADP C00006; (3r)-3-hydroxytetradecanoyl-[acyl-carrierprotein] C04688; H C00080; (r)-3-hydroxydodecanoyl-[acp] C05757; 3-ketoglutaryl-[acp]methylester C20372; (3r)-3-hydroxydecanoyl-[acyl-carrierprotein] C04619; (3r)-3-hydroxypalmitoyl-[acyl-carrierprotein] C04633; 3-oxostearoyl-[acp] C16219; 3-k…	3-oxotetradecanoyl-[acp] C05759; 3-hydroxyglutaryl-[acp]methylester C20373; 3-oxoacyl-[acyl-carrierprotein] C00685; H C00080; 3-oxohexanoyl-[acp] C05746; 3-oxododecanoyl-[acp] C05756; acetoacetyl-[acp] C05744; (r)-3-hydroxyoctadecanoyl-[acp] C16220; 3-oxohexadecanoyl-[acp] C05762; NADP C00006; 3-oxodecanoyl-[acp] C05753; 3-hydroxypimeloyl-[acp]methylester C20377; 3-oxooctanoyl-[acp] C05750; NADPH…	no_data	n/a;	NKH;	No	No	No
4bo4	A	O54438	A:1-247;	2003.1.1.332	1.1.1.100;	(3r)-3-hydroxybutanoyl-[acyl-carrierprotein] C04618; (3r)-3-hydroxyacyl-[acyl-carrierprotein] C01271; NADP C00006; (3r)-3-hydroxytetradecanoyl-[acyl-carrierprotein] C04688; H C00080; (r)-3-hydroxydodecanoyl-[acp] C05757; 3-ketoglutaryl-[acp]methylester C20372; (3r)-3-hydroxydecanoyl-[acyl-carrierprotein] C04619; (3r)-3-hydroxypalmitoyl-[acyl-carrierprotein] C04633; 3-oxostearoyl-[acp] C16219; 3-k…	3-oxotetradecanoyl-[acp] C05759; 3-hydroxyglutaryl-[acp]methylester C20373; 3-oxoacyl-[acyl-carrierprotein] C00685; H C00080; 3-oxohexanoyl-[acp] C05746; 3-oxododecanoyl-[acp] C05756; acetoacetyl-[acp] C05744; (r)-3-hydroxyoctadecanoyl-[acp] C16220; 3-oxohexadecanoyl-[acp] C05762; NADP C00006; 3-oxodecanoyl-[acp] C05753; 3-hydroxypimeloyl-[acp]methylester C20377; 3-oxooctanoyl-[acp] C05750; NADPH…	no_data	n/a;	36G;	No	No	No
4bo3	A	O54438	A:1-247;	2003.1.1.332	1.1.1.100;	(3r)-3-hydroxybutanoyl-[acyl-carrierprotein] C04618; (3r)-3-hydroxyacyl-[acyl-carrierprotein] C01271; NADP C00006; (3r)-3-hydroxytetradecanoyl-[acyl-carrierprotein] C04688; H C00080; (r)-3-hydroxydodecanoyl-[acp] C05757; 3-ketoglutaryl-[acp]methylester C20372; (3r)-3-hydroxydecanoyl-[acyl-carrierprotein] C04619; (3r)-3-hydroxypalmitoyl-[acyl-carrierprotein] C04633; 3-oxostearoyl-[acp] C16219; 3-k…	3-oxotetradecanoyl-[acp] C05759; 3-hydroxyglutaryl-[acp]methylester C20373; 3-oxoacyl-[acyl-carrierprotein] C00685; H C00080; 3-oxohexanoyl-[acp] C05746; 3-oxododecanoyl-[acp] C05756; acetoacetyl-[acp] C05744; (r)-3-hydroxyoctadecanoyl-[acp] C16220; 3-oxohexadecanoyl-[acp] C05762; NADP C00006; 3-oxodecanoyl-[acp] C05753; 3-hydroxypimeloyl-[acp]methylester C20377; 3-oxooctanoyl-[acp] C05750; NADPH…	no_data	n/a	U98; NI C19609;	No	No	No
4bo6	A	O54438	A:1-247;	2003.1.1.332	1.1.1.100;	(3r)-3-hydroxybutanoyl-[acyl-carrierprotein] C04618; (3r)-3-hydroxyacyl-[acyl-carrierprotein] C01271; NADP C00006; (3r)-3-hydroxytetradecanoyl-[acyl-carrierprotein] C04688; H C00080; (r)-3-hydroxydodecanoyl-[acp] C05757; 3-ketoglutaryl-[acp]methylester C20372; (3r)-3-hydroxydecanoyl-[acyl-carrierprotein] C04619; (3r)-3-hydroxypalmitoyl-[acyl-carrierprotein] C04633; 3-oxostearoyl-[acp] C16219; 3-k…	3-oxotetradecanoyl-[acp] C05759; 3-hydroxyglutaryl-[acp]methylester C20373; 3-oxoacyl-[acyl-carrierprotein] C00685; H C00080; 3-oxohexanoyl-[acp] C05746; 3-oxododecanoyl-[acp] C05756; acetoacetyl-[acp] C05744; (r)-3-hydroxyoctadecanoyl-[acp] C16220; 3-oxohexadecanoyl-[acp] C05762; NADP C00006; 3-oxodecanoyl-[acp] C05753; 3-hydroxypimeloyl-[acp]methylester C20377; 3-oxooctanoyl-[acp] C05750; NADPH…	no_data	n/a;	36P;	No	No	No
4bo5	A	O54438	A:1-247;	2003.1.1.332	1.1.1.100;	(3r)-3-hydroxybutanoyl-[acyl-carrierprotein] C04618; (3r)-3-hydroxyacyl-[acyl-carrierprotein] C01271; NADP C00006; (3r)-3-hydroxytetradecanoyl-[acyl-carrierprotein] C04688; H C00080; (r)-3-hydroxydodecanoyl-[acp] C05757; 3-ketoglutaryl-[acp]methylester C20372; (3r)-3-hydroxydecanoyl-[acyl-carrierprotein] C04619; (3r)-3-hydroxypalmitoyl-[acyl-carrierprotein] C04633; 3-oxostearoyl-[acp] C16219; 3-k…	3-oxotetradecanoyl-[acp] C05759; 3-hydroxyglutaryl-[acp]methylester C20373; 3-oxoacyl-[acyl-carrierprotein] C00685; H C00080; 3-oxohexanoyl-[acp] C05746; 3-oxododecanoyl-[acp] C05756; acetoacetyl-[acp] C05744; (r)-3-hydroxyoctadecanoyl-[acp] C16220; 3-oxohexadecanoyl-[acp] C05762; NADP C00006; 3-oxodecanoyl-[acp] C05753; 3-hydroxypimeloyl-[acp]methylester C20377; 3-oxooctanoyl-[acp] C05750; NADPH…	no_data	n/a	WI4; NI C19609;	No	No	No
4bo8	A	O54438	A:1-247;	2003.1.1.332	1.1.1.100;	(3r)-3-hydroxybutanoyl-[acyl-carrierprotein] C04618; (3r)-3-hydroxyacyl-[acyl-carrierprotein] C01271; NADP C00006; (3r)-3-hydroxytetradecanoyl-[acyl-carrierprotein] C04688; H C00080; (r)-3-hydroxydodecanoyl-[acp] C05757; 3-ketoglutaryl-[acp]methylester C20372; (3r)-3-hydroxydecanoyl-[acyl-carrierprotein] C04619; (3r)-3-hydroxypalmitoyl-[acyl-carrierprotein] C04633; 3-oxostearoyl-[acp] C16219; 3-k…	3-oxotetradecanoyl-[acp] C05759; 3-hydroxyglutaryl-[acp]methylester C20373; 3-oxoacyl-[acyl-carrierprotein] C00685; H C00080; 3-oxohexanoyl-[acp] C05746; 3-oxododecanoyl-[acp] C05756; acetoacetyl-[acp] C05744; (r)-3-hydroxyoctadecanoyl-[acp] C16220; 3-oxohexadecanoyl-[acp] C05762; NADP C00006; 3-oxodecanoyl-[acp] C05753; 3-hydroxypimeloyl-[acp]methylester C20377; 3-oxooctanoyl-[acp] C05750; NADPH…	no_data	n/a	34X; SO4 C00059;	No	No	No
4bo0	A	O54438	A:1-247;	2003.1.1.332	1.1.1.100;	(3r)-3-hydroxybutanoyl-[acyl-carrierprotein] C04618; (3r)-3-hydroxyacyl-[acyl-carrierprotein] C01271; NADP C00006; (3r)-3-hydroxytetradecanoyl-[acyl-carrierprotein] C04688; H C00080; (r)-3-hydroxydodecanoyl-[acp] C05757; 3-ketoglutaryl-[acp]methylester C20372; (3r)-3-hydroxydecanoyl-[acyl-carrierprotein] C04619; (3r)-3-hydroxypalmitoyl-[acyl-carrierprotein] C04633; 3-oxostearoyl-[acp] C16219; 3-k…	3-oxotetradecanoyl-[acp] C05759; 3-hydroxyglutaryl-[acp]methylester C20373; 3-oxoacyl-[acyl-carrierprotein] C00685; H C00080; 3-oxohexanoyl-[acp] C05746; 3-oxododecanoyl-[acp] C05756; acetoacetyl-[acp] C05744; (r)-3-hydroxyoctadecanoyl-[acp] C16220; 3-oxohexadecanoyl-[acp] C05762; NADP C00006; 3-oxodecanoyl-[acp] C05753; 3-hydroxypimeloyl-[acp]methylester C20377; 3-oxooctanoyl-[acp] C05750; NADPH…	no_data	n/a	FXE; NI C19609;	No	No	No
4bny	A	O54438	A:1-247;	2003.1.1.332	1.1.1.100;	(3r)-3-hydroxybutanoyl-[acyl-carrierprotein] C04618; (3r)-3-hydroxyacyl-[acyl-carrierprotein] C01271; NADP C00006; (3r)-3-hydroxytetradecanoyl-[acyl-carrierprotein] C04688; H C00080; (r)-3-hydroxydodecanoyl-[acp] C05757; 3-ketoglutaryl-[acp]methylester C20372; (3r)-3-hydroxydecanoyl-[acyl-carrierprotein] C04619; (3r)-3-hydroxypalmitoyl-[acyl-carrierprotein] C04633; 3-oxostearoyl-[acp] C16219; 3-k…	3-oxotetradecanoyl-[acp] C05759; 3-hydroxyglutaryl-[acp]methylester C20373; 3-oxoacyl-[acyl-carrierprotein] C00685; H C00080; 3-oxohexanoyl-[acp] C05746; 3-oxododecanoyl-[acp] C05756; acetoacetyl-[acp] C05744; (r)-3-hydroxyoctadecanoyl-[acp] C16220; 3-oxohexadecanoyl-[acp] C05762; NADP C00006; 3-oxodecanoyl-[acp] C05753; 3-hydroxypimeloyl-[acp]methylester C20377; 3-oxooctanoyl-[acp] C05750; NADPH…	no_data	n/a;	36I;	No	No	No
4bnx	A	O54438	A:1-246;	2003.1.1.332	1.1.1.100;	(3r)-3-hydroxybutanoyl-[acyl-carrierprotein] C04618; (3r)-3-hydroxyacyl-[acyl-carrierprotein] C01271; NADP C00006; (3r)-3-hydroxytetradecanoyl-[acyl-carrierprotein] C04688; H C00080; (r)-3-hydroxydodecanoyl-[acp] C05757; 3-ketoglutaryl-[acp]methylester C20372; (3r)-3-hydroxydecanoyl-[acyl-carrierprotein] C04619; (3r)-3-hydroxypalmitoyl-[acyl-carrierprotein] C04633; 3-oxostearoyl-[acp] C16219; 3-k…	3-oxotetradecanoyl-[acp] C05759; 3-hydroxyglutaryl-[acp]methylester C20373; 3-oxoacyl-[acyl-carrierprotein] C00685; H C00080; 3-oxohexanoyl-[acp] C05746; 3-oxododecanoyl-[acp] C05756; acetoacetyl-[acp] C05744; (r)-3-hydroxyoctadecanoyl-[acp] C16220; 3-oxohexadecanoyl-[acp] C05762; NADP C00006; 3-oxodecanoyl-[acp] C05753; 3-hydroxypimeloyl-[acp]methylester C20377; 3-oxooctanoyl-[acp] C05750; NADPH…	no_data	n/a;	O74;	No	No	No
4bnz	A	O54438	A:1-247;	2003.1.1.332	1.1.1.100;	(3r)-3-hydroxybutanoyl-[acyl-carrierprotein] C04618; (3r)-3-hydroxyacyl-[acyl-carrierprotein] C01271; NADP C00006; (3r)-3-hydroxytetradecanoyl-[acyl-carrierprotein] C04688; H C00080; (r)-3-hydroxydodecanoyl-[acp] C05757; 3-ketoglutaryl-[acp]methylester C20372; (3r)-3-hydroxydecanoyl-[acyl-carrierprotein] C04619; (3r)-3-hydroxypalmitoyl-[acyl-carrierprotein] C04633; 3-oxostearoyl-[acp] C16219; 3-k…	3-oxotetradecanoyl-[acp] C05759; 3-hydroxyglutaryl-[acp]methylester C20373; 3-oxoacyl-[acyl-carrierprotein] C00685; H C00080; 3-oxohexanoyl-[acp] C05746; 3-oxododecanoyl-[acp] C05756; acetoacetyl-[acp] C05744; (r)-3-hydroxyoctadecanoyl-[acp] C16220; 3-oxohexadecanoyl-[acp] C05762; NADP C00006; 3-oxodecanoyl-[acp] C05753; 3-hydroxypimeloyl-[acp]methylester C20377; 3-oxooctanoyl-[acp] C05750; NADPH…	no_data	n/a;	8M5;	No	No	No
4bnu	A	O54438	A:1-247;	2003.1.1.332	1.1.1.100;	(3r)-3-hydroxybutanoyl-[acyl-carrierprotein] C04618; (3r)-3-hydroxyacyl-[acyl-carrierprotein] C01271; NADP C00006; (3r)-3-hydroxytetradecanoyl-[acyl-carrierprotein] C04688; H C00080; (r)-3-hydroxydodecanoyl-[acp] C05757; 3-ketoglutaryl-[acp]methylester C20372; (3r)-3-hydroxydecanoyl-[acyl-carrierprotein] C04619; (3r)-3-hydroxypalmitoyl-[acyl-carrierprotein] C04633; 3-oxostearoyl-[acp] C16219; 3-k…	3-oxotetradecanoyl-[acp] C05759; 3-hydroxyglutaryl-[acp]methylester C20373; 3-oxoacyl-[acyl-carrierprotein] C00685; H C00080; 3-oxohexanoyl-[acp] C05746; 3-oxododecanoyl-[acp] C05756; acetoacetyl-[acp] C05744; (r)-3-hydroxyoctadecanoyl-[acp] C16220; 3-oxohexadecanoyl-[acp] C05762; NADP C00006; 3-oxodecanoyl-[acp] C05753; 3-hydroxypimeloyl-[acp]methylester C20377; 3-oxooctanoyl-[acp] C05750; NADPH…	no_data	n/a;	9KQ;	No	No	No
4bnt	A	O54438	A:1-247;	2003.1.1.332	1.1.1.100;	(3r)-3-hydroxybutanoyl-[acyl-carrierprotein] C04618; (3r)-3-hydroxyacyl-[acyl-carrierprotein] C01271; NADP C00006; (3r)-3-hydroxytetradecanoyl-[acyl-carrierprotein] C04688; H C00080; (r)-3-hydroxydodecanoyl-[acp] C05757; 3-ketoglutaryl-[acp]methylester C20372; (3r)-3-hydroxydecanoyl-[acyl-carrierprotein] C04619; (3r)-3-hydroxypalmitoyl-[acyl-carrierprotein] C04633; 3-oxostearoyl-[acp] C16219; 3-k…	3-oxotetradecanoyl-[acp] C05759; 3-hydroxyglutaryl-[acp]methylester C20373; 3-oxoacyl-[acyl-carrierprotein] C00685; H C00080; 3-oxohexanoyl-[acp] C05746; 3-oxododecanoyl-[acp] C05756; acetoacetyl-[acp] C05744; (r)-3-hydroxyoctadecanoyl-[acp] C16220; 3-oxohexadecanoyl-[acp] C05762; NADP C00006; 3-oxodecanoyl-[acp] C05753; 3-hydroxypimeloyl-[acp]methylester C20377; 3-oxooctanoyl-[acp] C05750; NADPH…	no_data	n/a;	36E;	No	No	No
4bnw	A	O54438	A:1-247;	2003.1.1.332	1.1.1.100;	(3r)-3-hydroxybutanoyl-[acyl-carrierprotein] C04618; (3r)-3-hydroxyacyl-[acyl-carrierprotein] C01271; NADP C00006; (3r)-3-hydroxytetradecanoyl-[acyl-carrierprotein] C04688; H C00080; (r)-3-hydroxydodecanoyl-[acp] C05757; 3-ketoglutaryl-[acp]methylester C20372; (3r)-3-hydroxydecanoyl-[acyl-carrierprotein] C04619; (3r)-3-hydroxypalmitoyl-[acyl-carrierprotein] C04633; 3-oxostearoyl-[acp] C16219; 3-k…	3-oxotetradecanoyl-[acp] C05759; 3-hydroxyglutaryl-[acp]methylester C20373; 3-oxoacyl-[acyl-carrierprotein] C00685; H C00080; 3-oxohexanoyl-[acp] C05746; 3-oxododecanoyl-[acp] C05756; acetoacetyl-[acp] C05744; (r)-3-hydroxyoctadecanoyl-[acp] C16220; 3-oxohexadecanoyl-[acp] C05762; NADP C00006; 3-oxodecanoyl-[acp] C05753; 3-hydroxypimeloyl-[acp]methylester C20377; 3-oxooctanoyl-[acp] C05750; NADPH…	no_data	n/a	PEG C14689; PG4; PGE;	No	No	No
4bnv	A	O54438	A:1-246;	2003.1.1.332	1.1.1.100;	(3r)-3-hydroxybutanoyl-[acyl-carrierprotein] C04618; (3r)-3-hydroxyacyl-[acyl-carrierprotein] C01271; NADP C00006; (3r)-3-hydroxytetradecanoyl-[acyl-carrierprotein] C04688; H C00080; (r)-3-hydroxydodecanoyl-[acp] C05757; 3-ketoglutaryl-[acp]methylester C20372; (3r)-3-hydroxydecanoyl-[acyl-carrierprotein] C04619; (3r)-3-hydroxypalmitoyl-[acyl-carrierprotein] C04633; 3-oxostearoyl-[acp] C16219; 3-k…	3-oxotetradecanoyl-[acp] C05759; 3-hydroxyglutaryl-[acp]methylester C20373; 3-oxoacyl-[acyl-carrierprotein] C00685; H C00080; 3-oxohexanoyl-[acp] C05746; 3-oxododecanoyl-[acp] C05756; acetoacetyl-[acp] C05744; (r)-3-hydroxyoctadecanoyl-[acp] C16220; 3-oxohexadecanoyl-[acp] C05762; NADP C00006; 3-oxodecanoyl-[acp] C05753; 3-hydroxypimeloyl-[acp]methylester C20377; 3-oxooctanoyl-[acp] C05750; NADPH…	no_data	n/a;	Q7U;	No	No	No
4bni	A	A0A0H3JLH9	A:3-256;	2003.1.1.332	1.3.1.39;	hexadecanoyl-[acp] C05764; octanoyl-[acp] C05752; NADP C00006; hexanoyl-[acp] C05749; acyl-[acyl-carrierprotein] C00173; butyryl-[acp] C05745; dodecanoyl-[acyl-carrierprotein] C05223; decanoyl-[acp] C05755; tetradecanoyl-[acp] C05761;	trans-hexadec-2-enoyl-[acp] C05763; H C00080; but-2-enoyl-[acyl-carrierprotein] C04246; trans-2,3-dehydroacyl-[acyl-carrierprotein] C00693; trans-dec-2-enoyl-[acp] C05754; trans-hex-2-enoyl-[acp] C05748; trans-dodec-2-enoyl-[acp] C05758; trans-oct-2-enoyl-[acp] C05751; trans-tetradec-2-enoyl-[acp] C05760; NADPH C00005;	no_data	NAP C00006;	P1F; GLU C00025;	No	No	No
4bnh	A	A0A0H3JLH9	A:3-256;	2003.1.1.332	1.3.1.39;	hexadecanoyl-[acp] C05764; octanoyl-[acp] C05752; NADP C00006; hexanoyl-[acp] C05749; acyl-[acyl-carrierprotein] C00173; butyryl-[acp] C05745; dodecanoyl-[acyl-carrierprotein] C05223; decanoyl-[acp] C05755; tetradecanoyl-[acp] C05761;	trans-hexadec-2-enoyl-[acp] C05763; H C00080; but-2-enoyl-[acyl-carrierprotein] C04246; trans-2,3-dehydroacyl-[acyl-carrierprotein] C00693; trans-dec-2-enoyl-[acp] C05754; trans-hex-2-enoyl-[acp] C05748; trans-dodec-2-enoyl-[acp] C05758; trans-oct-2-enoyl-[acp] C05751; trans-tetradec-2-enoyl-[acp] C05760; NADPH C00005;	no_data	NAP C00006;	6PN; GLU C00025;	No	No	No
4bnk	A	A0A0H3JLH9	A:3-256;	2003.1.1.332	1.3.1.39;	hexadecanoyl-[acp] C05764; octanoyl-[acp] C05752; NADP C00006; hexanoyl-[acp] C05749; acyl-[acyl-carrierprotein] C00173; butyryl-[acp] C05745; dodecanoyl-[acyl-carrierprotein] C05223; decanoyl-[acp] C05755; tetradecanoyl-[acp] C05761;	trans-hexadec-2-enoyl-[acp] C05763; H C00080; but-2-enoyl-[acyl-carrierprotein] C04246; trans-2,3-dehydroacyl-[acyl-carrierprotein] C00693; trans-dec-2-enoyl-[acp] C05754; trans-hex-2-enoyl-[acp] C05748; trans-dodec-2-enoyl-[acp] C05758; trans-oct-2-enoyl-[acp] C05751; trans-tetradec-2-enoyl-[acp] C05760; NADPH C00005;	no_data	NAP C00006;	FPL; GLU C00025; CL;	No	No	No
4bnj	A	A0A0H3JLH9	A:2-256;	2003.1.1.332	1.3.1.39;	hexadecanoyl-[acp] C05764; octanoyl-[acp] C05752; NADP C00006; hexanoyl-[acp] C05749; acyl-[acyl-carrierprotein] C00173; butyryl-[acp] C05745; dodecanoyl-[acyl-carrierprotein] C05223; decanoyl-[acp] C05755; tetradecanoyl-[acp] C05761;	trans-hexadec-2-enoyl-[acp] C05763; H C00080; but-2-enoyl-[acyl-carrierprotein] C04246; trans-2,3-dehydroacyl-[acyl-carrierprotein] C00693; trans-dec-2-enoyl-[acp] C05754; trans-hex-2-enoyl-[acp] C05748; trans-dodec-2-enoyl-[acp] C05758; trans-oct-2-enoyl-[acp] C05751; trans-tetradec-2-enoyl-[acp] C05760; NADPH C00005;	no_data	NAP C00006;	GLU C00025; MJ5;	No	No	No
4bnm	A	A0A0H3JLH9	A:3-256;	2003.1.1.332	1.3.1.39;	hexadecanoyl-[acp] C05764; octanoyl-[acp] C05752; NADP C00006; hexanoyl-[acp] C05749; acyl-[acyl-carrierprotein] C00173; butyryl-[acp] C05745; dodecanoyl-[acyl-carrierprotein] C05223; decanoyl-[acp] C05755; tetradecanoyl-[acp] C05761;	trans-hexadec-2-enoyl-[acp] C05763; H C00080; but-2-enoyl-[acyl-carrierprotein] C04246; trans-2,3-dehydroacyl-[acyl-carrierprotein] C00693; trans-dec-2-enoyl-[acp] C05754; trans-hex-2-enoyl-[acp] C05748; trans-dodec-2-enoyl-[acp] C05758; trans-oct-2-enoyl-[acp] C05751; trans-tetradec-2-enoyl-[acp] C05760; NADPH C00005;	no_data	NAP C00006;	TCU; GLU C00025;	No	No	No
4bnl	A	A0A0H3JLH9	A:3-256;	2003.1.1.332	1.3.1.39;	hexadecanoyl-[acp] C05764; octanoyl-[acp] C05752; NADP C00006; hexanoyl-[acp] C05749; acyl-[acyl-carrierprotein] C00173; butyryl-[acp] C05745; dodecanoyl-[acyl-carrierprotein] C05223; decanoyl-[acp] C05755; tetradecanoyl-[acp] C05761;	trans-hexadec-2-enoyl-[acp] C05763; H C00080; but-2-enoyl-[acyl-carrierprotein] C04246; trans-2,3-dehydroacyl-[acyl-carrierprotein] C00693; trans-dec-2-enoyl-[acp] C05754; trans-hex-2-enoyl-[acp] C05748; trans-dodec-2-enoyl-[acp] C05758; trans-oct-2-enoyl-[acp] C05751; trans-tetradec-2-enoyl-[acp] C05760; NADPH C00005;	no_data	NAP C00006;	GLU C00025; W1G;	No	No	No
4bnn	A	A0A0H3JLH9	A:3-256;	2003.1.1.332	1.3.1.39;	hexadecanoyl-[acp] C05764; octanoyl-[acp] C05752; NADP C00006; hexanoyl-[acp] C05749; acyl-[acyl-carrierprotein] C00173; butyryl-[acp] C05745; dodecanoyl-[acyl-carrierprotein] C05223; decanoyl-[acp] C05755; tetradecanoyl-[acp] C05761;	trans-hexadec-2-enoyl-[acp] C05763; H C00080; but-2-enoyl-[acyl-carrierprotein] C04246; trans-2,3-dehydroacyl-[acyl-carrierprotein] C00693; trans-dec-2-enoyl-[acp] C05754; trans-hex-2-enoyl-[acp] C05748; trans-dodec-2-enoyl-[acp] C05758; trans-oct-2-enoyl-[acp] C05751; trans-tetradec-2-enoyl-[acp] C05760; NADPH C00005;	no_data	NAP C00006;	GLU C00025; JUS;	No	No	No
4bng	A	A0A0H3JLH9	A:3-256;	2003.1.1.332	1.3.1.39;	hexadecanoyl-[acp] C05764; octanoyl-[acp] C05752; NADP C00006; hexanoyl-[acp] C05749; acyl-[acyl-carrierprotein] C00173; butyryl-[acp] C05745; dodecanoyl-[acyl-carrierprotein] C05223; decanoyl-[acp] C05755; tetradecanoyl-[acp] C05761;	trans-hexadec-2-enoyl-[acp] C05763; H C00080; but-2-enoyl-[acyl-carrierprotein] C04246; trans-2,3-dehydroacyl-[acyl-carrierprotein] C00693; trans-dec-2-enoyl-[acp] C05754; trans-hex-2-enoyl-[acp] C05748; trans-dodec-2-enoyl-[acp] C05758; trans-oct-2-enoyl-[acp] C05751; trans-tetradec-2-enoyl-[acp] C05760; NADPH C00005;	no_data	NAP C00006;	5PP; GLU C00025;	No	No	No
4bnf	A	A0A0H3JLH9	A:3-256;	2003.1.1.332	1.3.1.39;	hexadecanoyl-[acp] C05764; octanoyl-[acp] C05752; NADP C00006; hexanoyl-[acp] C05749; acyl-[acyl-carrierprotein] C00173; butyryl-[acp] C05745; dodecanoyl-[acyl-carrierprotein] C05223; decanoyl-[acp] C05755; tetradecanoyl-[acp] C05761;	trans-hexadec-2-enoyl-[acp] C05763; H C00080; but-2-enoyl-[acyl-carrierprotein] C04246; trans-2,3-dehydroacyl-[acyl-carrierprotein] C00693; trans-dec-2-enoyl-[acp] C05754; trans-hex-2-enoyl-[acp] C05748; trans-dodec-2-enoyl-[acp] C05758; trans-oct-2-enoyl-[acp] C05751; trans-tetradec-2-enoyl-[acp] C05760; NADPH C00005;	no_data	NAP C00006;	GLU C00025; PV4;	No	No	No
4d45	A	A0A0J9X1Y0	A:3-256;	2003.1.1.332	1.3.1.39;	hexadecanoyl-[acp] C05764; octanoyl-[acp] C05752; NADP C00006; hexanoyl-[acp] C05749; acyl-[acyl-carrierprotein] C00173; butyryl-[acp] C05745; dodecanoyl-[acyl-carrierprotein] C05223; decanoyl-[acp] C05755; tetradecanoyl-[acp] C05761;	trans-hexadec-2-enoyl-[acp] C05763; H C00080; but-2-enoyl-[acyl-carrierprotein] C04246; trans-2,3-dehydroacyl-[acyl-carrierprotein] C00693; trans-dec-2-enoyl-[acp] C05754; trans-hex-2-enoyl-[acp] C05748; trans-dodec-2-enoyl-[acp] C05758; trans-oct-2-enoyl-[acp] C05751; trans-tetradec-2-enoyl-[acp] C05760; NADPH C00005;	no_data	NAP C00006;	GLU C00025; J47;	No	No	No
4d44	A	A0A0J9X1Y0	A:3-256;	2003.1.1.332	1.3.1.39;	hexadecanoyl-[acp] C05764; octanoyl-[acp] C05752; NADP C00006; hexanoyl-[acp] C05749; acyl-[acyl-carrierprotein] C00173; butyryl-[acp] C05745; dodecanoyl-[acyl-carrierprotein] C05223; decanoyl-[acp] C05755; tetradecanoyl-[acp] C05761;	trans-hexadec-2-enoyl-[acp] C05763; H C00080; but-2-enoyl-[acyl-carrierprotein] C04246; trans-2,3-dehydroacyl-[acyl-carrierprotein] C00693; trans-dec-2-enoyl-[acp] C05754; trans-hex-2-enoyl-[acp] C05748; trans-dodec-2-enoyl-[acp] C05758; trans-oct-2-enoyl-[acp] C05751; trans-tetradec-2-enoyl-[acp] C05760; NADPH C00005;	no_data	NAP C00006;	GLU C00025; JA3; MRD;	No	No	No
4d46	A	A0A140NA83	A:2-257;	2003.1.1.332	1.3.1.9;	hexadecanoyl-[acp] C05764; octanoyl-[acp] C05752; NADH C00004; butyryl-[acp] C05745; hexanoyl-[acp] C05749; NAD C00003; dodecanoyl-[acyl-carrierprotein] C05223; decanoyl-[acp] C05755; tetradecanoyl-[acp] C05761; (2e)-octadecenoyl-[acp] C16221; H C00080; acyl-[acyl-carrierprotein] C00173;	trans-hex-2-enoyl-[acp] C05748; trans-hexadec-2-enoyl-[acp] C05763; trans-dodec-2-enoyl-[acp] C05758; NAD C00003; H C00080; but-2-enoyl-[acyl-carrierprotein] C04246; trans-2,3-dehydroacyl-[acyl-carrierprotein] C00693; NADH C00004; trans-oct-2-enoyl-[acp] C05751; trans-tetradec-2-enoyl-[acp] C05760; trans-dec-2-enoyl-[acp] C05754; octadecanoyl-[acyl-carrierprotein] C04088;	no_data	NAD C00003;	J47;	No	No	No
4d41	A	A0A0J9X1X7	A:3-256;	2003.1.1.332	1.3.1.39;	hexadecanoyl-[acp] C05764; octanoyl-[acp] C05752; NADP C00006; hexanoyl-[acp] C05749; acyl-[acyl-carrierprotein] C00173; butyryl-[acp] C05745; dodecanoyl-[acyl-carrierprotein] C05223; decanoyl-[acp] C05755; tetradecanoyl-[acp] C05761;	trans-hexadec-2-enoyl-[acp] C05763; H C00080; but-2-enoyl-[acyl-carrierprotein] C04246; trans-2,3-dehydroacyl-[acyl-carrierprotein] C00693; trans-dec-2-enoyl-[acp] C05754; trans-hex-2-enoyl-[acp] C05748; trans-dodec-2-enoyl-[acp] C05758; trans-oct-2-enoyl-[acp] C05751; trans-tetradec-2-enoyl-[acp] C05760; NADPH C00005;	no_data	NAP C00006;	MPD; GLU C00025; JA1; MRD;	No	No	No
4d43	A	A0A0J9X1Y0	A:3-256;	2003.1.1.332	1.3.1.39;	hexadecanoyl-[acp] C05764; octanoyl-[acp] C05752; NADP C00006; hexanoyl-[acp] C05749; acyl-[acyl-carrierprotein] C00173; butyryl-[acp] C05745; dodecanoyl-[acyl-carrierprotein] C05223; decanoyl-[acp] C05755; tetradecanoyl-[acp] C05761;	trans-hexadec-2-enoyl-[acp] C05763; H C00080; but-2-enoyl-[acyl-carrierprotein] C04246; trans-2,3-dehydroacyl-[acyl-carrierprotein] C00693; trans-dec-2-enoyl-[acp] C05754; trans-hex-2-enoyl-[acp] C05748; trans-dodec-2-enoyl-[acp] C05758; trans-oct-2-enoyl-[acp] C05751; trans-tetradec-2-enoyl-[acp] C05760; NADPH C00005;	no_data	NAP C00006;	GLU C00025; 9W7; MRD;	No	No	No
4d42	A	A0A0J9X1Y0	A:2-256;	2003.1.1.332	1.3.1.39;	hexadecanoyl-[acp] C05764; octanoyl-[acp] C05752; NADP C00006; hexanoyl-[acp] C05749; acyl-[acyl-carrierprotein] C00173; butyryl-[acp] C05745; dodecanoyl-[acyl-carrierprotein] C05223; decanoyl-[acp] C05755; tetradecanoyl-[acp] C05761;	trans-hexadec-2-enoyl-[acp] C05763; H C00080; but-2-enoyl-[acyl-carrierprotein] C04246; trans-2,3-dehydroacyl-[acyl-carrierprotein] C00693; trans-dec-2-enoyl-[acp] C05754; trans-hex-2-enoyl-[acp] C05748; trans-dodec-2-enoyl-[acp] C05758; trans-oct-2-enoyl-[acp] C05751; trans-tetradec-2-enoyl-[acp] C05760; NADPH C00005;	no_data	NAP C00006;	W0I; GLU C00025;	No	No	No
4cv0	A	A0A0H3JLH9	A:3-256;	2003.1.1.332	1.3.1.39;	hexadecanoyl-[acp] C05764; octanoyl-[acp] C05752; NADP C00006; hexanoyl-[acp] C05749; acyl-[acyl-carrierprotein] C00173; butyryl-[acp] C05745; dodecanoyl-[acyl-carrierprotein] C05223; decanoyl-[acp] C05755; tetradecanoyl-[acp] C05761;	trans-hexadec-2-enoyl-[acp] C05763; H C00080; but-2-enoyl-[acyl-carrierprotein] C04246; trans-2,3-dehydroacyl-[acyl-carrierprotein] C00693; trans-dec-2-enoyl-[acp] C05754; trans-hex-2-enoyl-[acp] C05748; trans-dodec-2-enoyl-[acp] C05758; trans-oct-2-enoyl-[acp] C05751; trans-tetradec-2-enoyl-[acp] C05760; NADPH C00005;	no_data	NDP C00005;	EDO C15588; PT6; SO4 C00059;	No	No	No
4cv2	A	A0A140NA83	A:2-192,A:212-257;	2003.1.1.332	1.3.1.9;	hexadecanoyl-[acp] C05764; octanoyl-[acp] C05752; NADH C00004; butyryl-[acp] C05745; hexanoyl-[acp] C05749; NAD C00003; dodecanoyl-[acyl-carrierprotein] C05223; decanoyl-[acp] C05755; tetradecanoyl-[acp] C05761; (2e)-octadecenoyl-[acp] C16221; H C00080; acyl-[acyl-carrierprotein] C00173;	trans-hex-2-enoyl-[acp] C05748; trans-hexadec-2-enoyl-[acp] C05763; trans-dodec-2-enoyl-[acp] C05758; NAD C00003; H C00080; but-2-enoyl-[acyl-carrierprotein] C04246; trans-2,3-dehydroacyl-[acyl-carrierprotein] C00693; NADH C00004; trans-oct-2-enoyl-[acp] C05751; trans-tetradec-2-enoyl-[acp] C05760; trans-dec-2-enoyl-[acp] C05754; octadecanoyl-[acyl-carrierprotein] C04088;	no_data	NAI C00004;	PT6;	No	No	No
4cv1	A	A0A0H3JLH9	A:-5-256;	2003.1.1.332	1.3.1.39;	hexadecanoyl-[acp] C05764; octanoyl-[acp] C05752; NADP C00006; hexanoyl-[acp] C05749; acyl-[acyl-carrierprotein] C00173; butyryl-[acp] C05745; dodecanoyl-[acyl-carrierprotein] C05223; decanoyl-[acp] C05755; tetradecanoyl-[acp] C05761;	trans-hexadec-2-enoyl-[acp] C05763; H C00080; but-2-enoyl-[acyl-carrierprotein] C04246; trans-2,3-dehydroacyl-[acyl-carrierprotein] C00693; trans-dec-2-enoyl-[acp] C05754; trans-hex-2-enoyl-[acp] C05748; trans-dodec-2-enoyl-[acp] C05758; trans-oct-2-enoyl-[acp] C05751; trans-tetradec-2-enoyl-[acp] C05760; NADPH C00005;	no_data	NDP C00005;	EDO C15588; PT6; CL; SO4 C00059;	No	No	No
4cv3	A	A0A140NA83	A:2-257;	2003.1.1.332	1.3.1.9;	hexadecanoyl-[acp] C05764; octanoyl-[acp] C05752; NADH C00004; butyryl-[acp] C05745; hexanoyl-[acp] C05749; NAD C00003; dodecanoyl-[acyl-carrierprotein] C05223; decanoyl-[acp] C05755; tetradecanoyl-[acp] C05761; (2e)-octadecenoyl-[acp] C16221; H C00080; acyl-[acyl-carrierprotein] C00173;	trans-hex-2-enoyl-[acp] C05748; trans-hexadec-2-enoyl-[acp] C05763; trans-dodec-2-enoyl-[acp] C05758; NAD C00003; H C00080; but-2-enoyl-[acyl-carrierprotein] C04246; trans-2,3-dehydroacyl-[acyl-carrierprotein] C00693; NADH C00004; trans-oct-2-enoyl-[acp] C05751; trans-tetradec-2-enoyl-[acp] C05760; trans-dec-2-enoyl-[acp] C05754; octadecanoyl-[acyl-carrierprotein] C04088;	no_data	NAI C00004;	VT4;	No	No	No
4cuz	A	A0A0H3JLH9	A:3-256;	2003.1.1.332	1.3.1.39;	hexadecanoyl-[acp] C05764; octanoyl-[acp] C05752; NADP C00006; hexanoyl-[acp] C05749; acyl-[acyl-carrierprotein] C00173; butyryl-[acp] C05745; dodecanoyl-[acyl-carrierprotein] C05223; decanoyl-[acp] C05755; tetradecanoyl-[acp] C05761;	trans-hexadec-2-enoyl-[acp] C05763; H C00080; but-2-enoyl-[acyl-carrierprotein] C04246; trans-2,3-dehydroacyl-[acyl-carrierprotein] C00693; trans-dec-2-enoyl-[acp] C05754; trans-hex-2-enoyl-[acp] C05748; trans-dodec-2-enoyl-[acp] C05758; trans-oct-2-enoyl-[acp] C05751; trans-tetradec-2-enoyl-[acp] C05760; NADPH C00005;	no_data	NDP C00005;	AEW; SO4 C00059;	No	No	No
4dmm	A	Q31QF3	A:4-249;	2003.1.1.332	1.1.1.100;	(3r)-3-hydroxybutanoyl-[acyl-carrierprotein] C04618; (3r)-3-hydroxyacyl-[acyl-carrierprotein] C01271; NADP C00006; (3r)-3-hydroxytetradecanoyl-[acyl-carrierprotein] C04688; H C00080; (r)-3-hydroxydodecanoyl-[acp] C05757; 3-ketoglutaryl-[acp]methylester C20372; (3r)-3-hydroxydecanoyl-[acyl-carrierprotein] C04619; (3r)-3-hydroxypalmitoyl-[acyl-carrierprotein] C04633; 3-oxostearoyl-[acp] C16219; 3-k…	3-oxotetradecanoyl-[acp] C05759; 3-hydroxyglutaryl-[acp]methylester C20373; 3-oxoacyl-[acyl-carrierprotein] C00685; H C00080; 3-oxohexanoyl-[acp] C05746; 3-oxododecanoyl-[acp] C05756; acetoacetyl-[acp] C05744; (r)-3-hydroxyoctadecanoyl-[acp] C16220; 3-oxohexadecanoyl-[acp] C05762; NADP C00006; 3-oxodecanoyl-[acp] C05753; 3-hydroxypimeloyl-[acp]methylester C20377; 3-oxooctanoyl-[acp] C05750; NADPH…	no_data	NAP C00006;	SO4 C00059;	No	No	No
4dml	A	Q31QF3	A:4-249;	2003.1.1.332	1.1.1.100;	(3r)-3-hydroxybutanoyl-[acyl-carrierprotein] C04618; (3r)-3-hydroxyacyl-[acyl-carrierprotein] C01271; NADP C00006; (3r)-3-hydroxytetradecanoyl-[acyl-carrierprotein] C04688; H C00080; (r)-3-hydroxydodecanoyl-[acp] C05757; 3-ketoglutaryl-[acp]methylester C20372; (3r)-3-hydroxydecanoyl-[acyl-carrierprotein] C04619; (3r)-3-hydroxypalmitoyl-[acyl-carrierprotein] C04633; 3-oxostearoyl-[acp] C16219; 3-k…	3-oxotetradecanoyl-[acp] C05759; 3-hydroxyglutaryl-[acp]methylester C20373; 3-oxoacyl-[acyl-carrierprotein] C00685; H C00080; 3-oxohexanoyl-[acp] C05746; 3-oxododecanoyl-[acp] C05756; acetoacetyl-[acp] C05744; (r)-3-hydroxyoctadecanoyl-[acp] C16220; 3-oxohexadecanoyl-[acp] C05762; NADP C00006; 3-oxodecanoyl-[acp] C05753; 3-hydroxypimeloyl-[acp]methylester C20377; 3-oxooctanoyl-[acp] C05750; NADPH…	no_data	n/a;	n/a;	No	No	No
4eso	A	Q92N93	A:3-252;	2003.1.1.332	1.-.-.-;	no_substrate	no_product	no_data	NAP C00006;	GOL C00116;	No	No	No
4fd3	A	P35731	A:1-235,A:255-273;	2003.1.1.332	1.1.1.100;	(3r)-3-hydroxybutanoyl-[acyl-carrierprotein] C04618; (3r)-3-hydroxyacyl-[acyl-carrierprotein] C01271; NADP C00006; (3r)-3-hydroxytetradecanoyl-[acyl-carrierprotein] C04688; H C00080; (r)-3-hydroxydodecanoyl-[acp] C05757; 3-ketoglutaryl-[acp]methylester C20372; (3r)-3-hydroxydecanoyl-[acyl-carrierprotein] C04619; (3r)-3-hydroxypalmitoyl-[acyl-carrierprotein] C04633; 3-oxostearoyl-[acp] C16219; 3-k…	3-oxotetradecanoyl-[acp] C05759; 3-hydroxyglutaryl-[acp]methylester C20373; 3-oxoacyl-[acyl-carrierprotein] C00685; H C00080; 3-oxohexanoyl-[acp] C05746; 3-oxododecanoyl-[acp] C05756; acetoacetyl-[acp] C05744; (r)-3-hydroxyoctadecanoyl-[acp] C16220; 3-oxohexadecanoyl-[acp] C05762; NADP C00006; 3-oxodecanoyl-[acp] C05753; 3-hydroxypimeloyl-[acp]methylester C20377; 3-oxooctanoyl-[acp] C05750; NADPH…	no_data	n/a;	n/a;	No	No	No
4fda	A	P35731	A:1-230,A:256-273;	2003.1.1.332	1.1.1.100;	(3r)-3-hydroxybutanoyl-[acyl-carrierprotein] C04618; (3r)-3-hydroxyacyl-[acyl-carrierprotein] C01271; NADP C00006; (3r)-3-hydroxytetradecanoyl-[acyl-carrierprotein] C04688; H C00080; (r)-3-hydroxydodecanoyl-[acp] C05757; 3-ketoglutaryl-[acp]methylester C20372; (3r)-3-hydroxydecanoyl-[acyl-carrierprotein] C04619; (3r)-3-hydroxypalmitoyl-[acyl-carrierprotein] C04633; 3-oxostearoyl-[acp] C16219; 3-k…	3-oxotetradecanoyl-[acp] C05759; 3-hydroxyglutaryl-[acp]methylester C20373; 3-oxoacyl-[acyl-carrierprotein] C00685; H C00080; 3-oxohexanoyl-[acp] C05746; 3-oxododecanoyl-[acp] C05756; acetoacetyl-[acp] C05744; (r)-3-hydroxyoctadecanoyl-[acp] C16220; 3-oxohexadecanoyl-[acp] C05762; NADP C00006; 3-oxodecanoyl-[acp] C05753; 3-hydroxypimeloyl-[acp]methylester C20377; 3-oxooctanoyl-[acp] C05750; NADPH…	no_data	NAP C00006;	n/a;	No	No	No
4h16	A	Q92YJ2	A:-1-259;	2003.1.1.332	1.1.1.-;	no_substrate	no_product	no_data	n/a	P6G; CL; MG C00305;	No	No	No
4h15	A	Q92YJ2	A:-1-259;	2003.1.1.332	1.1.1.-;	no_substrate	no_product	no_data	n/a	MPD; CL; CA C00076;	No	No	No
4fs3	A	Q6GI75	A:1-256;	2003.1.1.332	1.3.1.39;	hexadecanoyl-[acp] C05764; octanoyl-[acp] C05752; NADP C00006; hexanoyl-[acp] C05749; acyl-[acyl-carrierprotein] C00173; butyryl-[acp] C05745; dodecanoyl-[acyl-carrierprotein] C05223; decanoyl-[acp] C05755; tetradecanoyl-[acp] C05761;	trans-hexadec-2-enoyl-[acp] C05763; H C00080; but-2-enoyl-[acyl-carrierprotein] C04246; trans-2,3-dehydroacyl-[acyl-carrierprotein] C00693; trans-dec-2-enoyl-[acp] C05754; trans-hex-2-enoyl-[acp] C05748; trans-dodec-2-enoyl-[acp] C05758; trans-oct-2-enoyl-[acp] C05751; trans-tetradec-2-enoyl-[acp] C05760; NADPH C00005;	no_data	n/a;	0WD; 0WE;	No	No	No
4i08	A	Q9KQH7	A:5-248;	2003.1.1.332	1.1.1.100;	(3r)-3-hydroxybutanoyl-[acyl-carrierprotein] C04618; (3r)-3-hydroxyacyl-[acyl-carrierprotein] C01271; NADP C00006; (3r)-3-hydroxytetradecanoyl-[acyl-carrierprotein] C04688; H C00080; (r)-3-hydroxydodecanoyl-[acp] C05757; 3-ketoglutaryl-[acp]methylester C20372; (3r)-3-hydroxydecanoyl-[acyl-carrierprotein] C04619; (3r)-3-hydroxypalmitoyl-[acyl-carrierprotein] C04633; 3-oxostearoyl-[acp] C16219; 3-k…	3-oxotetradecanoyl-[acp] C05759; 3-hydroxyglutaryl-[acp]methylester C20373; 3-oxoacyl-[acyl-carrierprotein] C00685; H C00080; 3-oxohexanoyl-[acp] C05746; 3-oxododecanoyl-[acp] C05756; acetoacetyl-[acp] C05744; (r)-3-hydroxyoctadecanoyl-[acp] C16220; 3-oxohexadecanoyl-[acp] C05762; NADP C00006; 3-oxodecanoyl-[acp] C05753; 3-hydroxypimeloyl-[acp]methylester C20377; 3-oxooctanoyl-[acp] C05750; NADPH…	no_data	NDP C00005;	EDO C15588; SO4 C00059;	No	No	No
4hbg	A	P35731	A:1-273;	2003.1.1.332	1.1.1.100;	(3r)-3-hydroxybutanoyl-[acyl-carrierprotein] C04618; (3r)-3-hydroxyacyl-[acyl-carrierprotein] C01271; NADP C00006; (3r)-3-hydroxytetradecanoyl-[acyl-carrierprotein] C04688; H C00080; (r)-3-hydroxydodecanoyl-[acp] C05757; 3-ketoglutaryl-[acp]methylester C20372; (3r)-3-hydroxydecanoyl-[acyl-carrierprotein] C04619; (3r)-3-hydroxypalmitoyl-[acyl-carrierprotein] C04633; 3-oxostearoyl-[acp] C16219; 3-k…	3-oxotetradecanoyl-[acp] C05759; 3-hydroxyglutaryl-[acp]methylester C20373; 3-oxoacyl-[acyl-carrierprotein] C00685; H C00080; 3-oxohexanoyl-[acp] C05746; 3-oxododecanoyl-[acp] C05756; acetoacetyl-[acp] C05744; (r)-3-hydroxyoctadecanoyl-[acp] C16220; 3-oxohexadecanoyl-[acp] C05762; NADP C00006; 3-oxodecanoyl-[acp] C05753; 3-hydroxypimeloyl-[acp]methylester C20377; 3-oxooctanoyl-[acp] C05750; NADPH…	no_data	NDP C00005;	n/a;	No	No	No
2bd0	A	Q8KES3	A:2-241;	2003.1.1.332	1.1.1.325;	NADP C00006; l-threo-7,8-dihydrobiopterin C20263; l-threo-tetrahydrobiopterin C20264;	6-pyruvoyl-5,6,7,8-tetrahydropterin C03684; H C00080; 6-pyruvoyltetrahydropterin C03684; sepiapterin C00835; NADPH C00005;	no_data	NAP C00006;	BIO C06313;	No	No	No
4j1n	A	Q5NGQ3	A:2-259;	2003.1.1.332	1.3.1.9;	hexadecanoyl-[acp] C05764; octanoyl-[acp] C05752; NADH C00004; butyryl-[acp] C05745; hexanoyl-[acp] C05749; NAD C00003; dodecanoyl-[acyl-carrierprotein] C05223; decanoyl-[acp] C05755; tetradecanoyl-[acp] C05761; (2e)-octadecenoyl-[acp] C16221; H C00080; acyl-[acyl-carrierprotein] C00173;	trans-hex-2-enoyl-[acp] C05748; trans-hexadec-2-enoyl-[acp] C05763; trans-dodec-2-enoyl-[acp] C05758; NAD C00003; H C00080; but-2-enoyl-[acyl-carrierprotein] C04246; trans-2,3-dehydroacyl-[acyl-carrierprotein] C00693; NADH C00004; trans-oct-2-enoyl-[acp] C05751; trans-tetradec-2-enoyl-[acp] C05760; trans-dec-2-enoyl-[acp] C05754; octadecanoyl-[acyl-carrierprotein] C04088;	no_data	NAD C00003;	1JN; GOL C00116;	No	No	No
4j3f	A	Q5NGQ3	A:2-260;	2003.1.1.332	1.3.1.9;	hexadecanoyl-[acp] C05764; octanoyl-[acp] C05752; NADH C00004; butyryl-[acp] C05745; hexanoyl-[acp] C05749; NAD C00003; dodecanoyl-[acyl-carrierprotein] C05223; decanoyl-[acp] C05755; tetradecanoyl-[acp] C05761; (2e)-octadecenoyl-[acp] C16221; H C00080; acyl-[acyl-carrierprotein] C00173;	trans-hex-2-enoyl-[acp] C05748; trans-hexadec-2-enoyl-[acp] C05763; trans-dodec-2-enoyl-[acp] C05758; NAD C00003; H C00080; but-2-enoyl-[acyl-carrierprotein] C04246; trans-2,3-dehydroacyl-[acyl-carrierprotein] C00693; NADH C00004; trans-oct-2-enoyl-[acp] C05751; trans-tetradec-2-enoyl-[acp] C05760; trans-dec-2-enoyl-[acp] C05754; octadecanoyl-[acyl-carrierprotein] C04088;	no_data	NAD C00003;	NA C01330; GOL C00116; ACT C00033; 1JT;	No	No	No
4j4t	A	Q5NGQ3	A:2-260;	2003.1.1.332	1.3.1.9;	hexadecanoyl-[acp] C05764; octanoyl-[acp] C05752; NADH C00004; butyryl-[acp] C05745; hexanoyl-[acp] C05749; NAD C00003; dodecanoyl-[acyl-carrierprotein] C05223; decanoyl-[acp] C05755; tetradecanoyl-[acp] C05761; (2e)-octadecenoyl-[acp] C16221; H C00080; acyl-[acyl-carrierprotein] C00173;	trans-hex-2-enoyl-[acp] C05748; trans-hexadec-2-enoyl-[acp] C05763; trans-dodec-2-enoyl-[acp] C05758; NAD C00003; H C00080; but-2-enoyl-[acyl-carrierprotein] C04246; trans-2,3-dehydroacyl-[acyl-carrierprotein] C00693; NADH C00004; trans-oct-2-enoyl-[acp] C05751; trans-tetradec-2-enoyl-[acp] C05760; trans-dec-2-enoyl-[acp] C05754; octadecanoyl-[acyl-carrierprotein] C04088;	no_data	NAD C00003;	NA C01330; GOL C00116; ACT C00033; 1JU;	No	No	No
4j7u	A	P35270	A:1-257;	2003.1.1.332	1.1.1.153;	6-(1'-hydroxy-2'-oxopropyl)-tetrahydropterin C21640; 7,8-dihydrobiopterin C02953; 6-lactoyl-5,6,7,8-tetrahydropterin C04244; NADP C00006; l-erythro-7,8-dihydrobiopterin C02953; tetrahydrobiopterin C00272; l-erythro-tetrahydrobiopterin C00272;	6-pyruvoyl-5,6,7,8-tetrahydropterin C03684; H C00080; 6-pyruvoyltetrahydropterin C03684; 6-(1'-hydroxy-2'-oxopropyl)-tetrahydropterin C21640; 6-lactoyl-5,6,7,8-tetrahydropterin C04244; sepiapterin C00835; NADPH C00005;	no_data	NAP C00006;	YTZ C11169; GOL C00116; PEG C14689; SO4 C00059;	No	No	No
4j7x	A	P35270	A:1-257;	2003.1.1.332	1.1.1.153;	6-(1'-hydroxy-2'-oxopropyl)-tetrahydropterin C21640; 7,8-dihydrobiopterin C02953; 6-lactoyl-5,6,7,8-tetrahydropterin C04244; NADP C00006; l-erythro-7,8-dihydrobiopterin C02953; tetrahydrobiopterin C00272; l-erythro-tetrahydrobiopterin C00272;	6-pyruvoyl-5,6,7,8-tetrahydropterin C03684; H C00080; 6-pyruvoyltetrahydropterin C03684; 6-(1'-hydroxy-2'-oxopropyl)-tetrahydropterin C21640; 6-lactoyl-5,6,7,8-tetrahydropterin C04244; sepiapterin C00835; NADPH C00005;	no_data	NAP C00006;	SAS C07316; GOL C00116; PEG C14689; SO4 C00059;	No	No	No
4hwk	A	P35270	A:1-257;	2003.1.1.332	1.1.1.153;	6-(1'-hydroxy-2'-oxopropyl)-tetrahydropterin C21640; 7,8-dihydrobiopterin C02953; 6-lactoyl-5,6,7,8-tetrahydropterin C04244; NADP C00006; l-erythro-7,8-dihydrobiopterin C02953; tetrahydrobiopterin C00272; l-erythro-tetrahydrobiopterin C00272;	6-pyruvoyl-5,6,7,8-tetrahydropterin C03684; H C00080; 6-pyruvoyltetrahydropterin C03684; 6-(1'-hydroxy-2'-oxopropyl)-tetrahydropterin C21640; 6-lactoyl-5,6,7,8-tetrahydropterin C04244; sepiapterin C00835; NADPH C00005;	no_data	NAP C00006;	GOL C00116; SFY; PEG C14689; SO4 C00059;	No	No	No
4iiu	A	A0A0H2V833	A:1-243;	2003.1.1.332	1.1.1.100;	(3r)-3-hydroxybutanoyl-[acyl-carrierprotein] C04618; (3r)-3-hydroxyacyl-[acyl-carrierprotein] C01271; NADP C00006; (3r)-3-hydroxytetradecanoyl-[acyl-carrierprotein] C04688; H C00080; (r)-3-hydroxydodecanoyl-[acp] C05757; 3-ketoglutaryl-[acp]methylester C20372; (3r)-3-hydroxydecanoyl-[acyl-carrierprotein] C04619; (3r)-3-hydroxypalmitoyl-[acyl-carrierprotein] C04633; 3-oxostearoyl-[acp] C16219; 3-k…	3-oxotetradecanoyl-[acp] C05759; 3-hydroxyglutaryl-[acp]methylester C20373; 3-oxoacyl-[acyl-carrierprotein] C00685; H C00080; 3-oxohexanoyl-[acp] C05746; 3-oxododecanoyl-[acp] C05756; acetoacetyl-[acp] C05744; (r)-3-hydroxyoctadecanoyl-[acp] C16220; 3-oxohexadecanoyl-[acp] C05762; NADP C00006; 3-oxodecanoyl-[acp] C05753; 3-hydroxypimeloyl-[acp]methylester C20377; 3-oxooctanoyl-[acp] C05750; NADPH…	no_data	NAP C00006;	n/a;	No	No	No
4iiv	A	A0A0H2V833	A:2-243;	2003.1.1.332	1.1.1.100;	(3r)-3-hydroxybutanoyl-[acyl-carrierprotein] C04618; (3r)-3-hydroxyacyl-[acyl-carrierprotein] C01271; NADP C00006; (3r)-3-hydroxytetradecanoyl-[acyl-carrierprotein] C04688; H C00080; (r)-3-hydroxydodecanoyl-[acp] C05757; 3-ketoglutaryl-[acp]methylester C20372; (3r)-3-hydroxydecanoyl-[acyl-carrierprotein] C04619; (3r)-3-hydroxypalmitoyl-[acyl-carrierprotein] C04633; 3-oxostearoyl-[acp] C16219; 3-k…	3-oxotetradecanoyl-[acp] C05759; 3-hydroxyglutaryl-[acp]methylester C20373; 3-oxoacyl-[acyl-carrierprotein] C00685; H C00080; 3-oxohexanoyl-[acp] C05746; 3-oxododecanoyl-[acp] C05756; acetoacetyl-[acp] C05744; (r)-3-hydroxyoctadecanoyl-[acp] C16220; 3-oxohexadecanoyl-[acp] C05762; NADP C00006; 3-oxodecanoyl-[acp] C05753; 3-hydroxypimeloyl-[acp]methylester C20377; 3-oxooctanoyl-[acp] C05750; NADPH…	no_data	NAP C00006;	n/a;	No	No	No
4k26	A	P50172	A:25-289;	2003.1.1.332	1.1.1.146;	tetrahydrocorticosterone C05476; NADP C00006; 11beta-hydroxyandrost-4-ene-3,17-dione C05284; H C00080; corticosterone C02140; cortisol C00735; 4-(n-nitrosomethylamino)-1-(3-pyridyl)-1-butanone C16453; NADPH C00005; 11beta-hydroxysteroid C01058;	4-(methylnitrosamino)-1-(3-pyridyl)-1-butanol C19574; H C00080; 11-oxosteroid C01985; NADP C00006; 3alpha,21-dihydroxy-5beta-pregnane-11,20-dione C05478; 11-dehydrocorticosterone C05490; cortisone C00762; NADPH C00005; adrenosterone C05285;	no_data	NDP C00005;	SFF; SO4 C00059;	No	No	No
4k6c	A	B4EAU4	A:3-247;	2003.1.1.332	1.1.1.36;	(3r)-3-hydroxyacyl-coa C01086; NADP C00006; (r)-3-hydroxybutanoyl-coa C03561; (r)-3-hydroxyacyl-coa C01086;	acetoacetyl-coa C00332; H C00080; 3-oxoacyl-coa C00264; NADPH C00005;	no_data	n/a	EDO C15588; CL;	No	No	No
4k6f	A	B4EAU4	A:3-247;	2003.1.1.332	1.1.1.36;	(3r)-3-hydroxyacyl-coa C01086; NADP C00006; (r)-3-hydroxybutanoyl-coa C03561; (r)-3-hydroxyacyl-coa C01086;	acetoacetyl-coa C00332; H C00080; 3-oxoacyl-coa C00264; NADPH C00005;	no_data	NAP C00006;	n/a;	No	No	No
4iy1	A	Q93D82	A:1-249;	2003.1.1.332	null	n/a	n/a	no_data	n/a;	CL;	No	No	No
4ixt	A	Q93D82	A:1-249;	2003.1.1.332	null	n/a	n/a	no_data	n/a;	CL; 1H1;	No	No	No
4ixw	A	Q93D82	A:1-249;	2003.1.1.332	null	n/a	n/a	no_data	n/a;	CL; IXW;	No	No	No
2dkn	A	Q59718	A:2-255;	2003.1.1.332	1.1.1.50;	androsterone C00523; 3alpha,7alpha,12alpha-trihydroxy-5beta-cholestane C05454; tetrahydrocorticosterone C05476; NADP C00006; NAD C00003; 3alpha,11beta,21-trihydroxy-20-oxo-5beta-pregnan-18-al C05474; 3alpha,21-dihydroxy-5beta-pregnane-11,20-dione C05478; H C00080; urocortisol C05472; etiocholanolone C04373; tetrahydrocortisone C05470; pregnanolone C05480; 17alpha,21-dihydroxy-5beta-pregnane-3,11,…	11beta,21-dihydroxy-3,20-oxo-5beta-pregnan-18-al C05473; 7alpha,12alpha-dihydroxy-5beta-cholestan-3-one C05453; 5beta-androstane-3,17-dione C03772; H C00080; 3-oxosteroid C01876; 11beta,21-dihydroxy-5beta-pregnane-3,20-dione C05475; tetrahydrocortisone C05470; androstan-3alpha,17beta-diol C03852; NADH C00004; 7alpha-hydroxy-5beta-cholestan-3-one C05451; 21-hydroxy-5beta-pregnane-3,11,20-trione C0…	no_data	NAI C00004;	n/a;	No	No	No
4jqc	A	P0AEK4	A:1-258;	2003.1.1.332	1.3.1.9;	hexadecanoyl-[acp] C05764; octanoyl-[acp] C05752; NADH C00004; butyryl-[acp] C05745; hexanoyl-[acp] C05749; NAD C00003; dodecanoyl-[acyl-carrierprotein] C05223; decanoyl-[acp] C05755; tetradecanoyl-[acp] C05761; (2e)-octadecenoyl-[acp] C16221; H C00080; acyl-[acyl-carrierprotein] C00173;	trans-hex-2-enoyl-[acp] C05748; trans-hexadec-2-enoyl-[acp] C05763; trans-dodec-2-enoyl-[acp] C05758; NAD C00003; H C00080; but-2-enoyl-[acyl-carrierprotein] C04246; trans-2,3-dehydroacyl-[acyl-carrierprotein] C00693; NADH C00004; trans-oct-2-enoyl-[acp] C05751; trans-tetradec-2-enoyl-[acp] C05760; trans-dec-2-enoyl-[acp] C05754; octadecanoyl-[acyl-carrierprotein] C04088;	no_data	NAD C00003;	0WE;	No	No	No
4jx8	A	P0AEK4	A:1-258;	2003.1.1.332	1.3.1.9;	hexadecanoyl-[acp] C05764; octanoyl-[acp] C05752; NADH C00004; butyryl-[acp] C05745; hexanoyl-[acp] C05749; NAD C00003; dodecanoyl-[acyl-carrierprotein] C05223; decanoyl-[acp] C05755; tetradecanoyl-[acp] C05761; (2e)-octadecenoyl-[acp] C16221; H C00080; acyl-[acyl-carrierprotein] C00173;	trans-hex-2-enoyl-[acp] C05748; trans-hexadec-2-enoyl-[acp] C05763; trans-dodec-2-enoyl-[acp] C05758; NAD C00003; H C00080; but-2-enoyl-[acyl-carrierprotein] C04246; trans-2,3-dehydroacyl-[acyl-carrierprotein] C00693; NADH C00004; trans-oct-2-enoyl-[acp] C05751; trans-tetradec-2-enoyl-[acp] C05760; trans-dec-2-enoyl-[acp] C05754; octadecanoyl-[acyl-carrierprotein] C04088;	no_data	NAD C00003;	AE6;	No	No	No
2ehd	A	Q5SK86	A:4-226;	2003.1.1.332	null	n/a	n/a	no_data	n/a	CO C00175;	No	No	No
4m87	A	A1KVU8	A:2-258;	2003.1.1.332	1.3.1.9;	hexadecanoyl-[acp] C05764; octanoyl-[acp] C05752; NADH C00004; butyryl-[acp] C05745; hexanoyl-[acp] C05749; NAD C00003; dodecanoyl-[acyl-carrierprotein] C05223; decanoyl-[acp] C05755; tetradecanoyl-[acp] C05761; (2e)-octadecenoyl-[acp] C16221; H C00080; acyl-[acyl-carrierprotein] C00173;	trans-hex-2-enoyl-[acp] C05748; trans-hexadec-2-enoyl-[acp] C05763; trans-dodec-2-enoyl-[acp] C05758; NAD C00003; H C00080; but-2-enoyl-[acyl-carrierprotein] C04246; trans-2,3-dehydroacyl-[acyl-carrierprotein] C00693; NADH C00004; trans-oct-2-enoyl-[acp] C05751; trans-tetradec-2-enoyl-[acp] C05760; trans-dec-2-enoyl-[acp] C05754; octadecanoyl-[acyl-carrierprotein] C04088;	no_data	NAD C00003;	n/a;	No	No	No
4m89	A	A1KVU8	A:2-258;	2003.1.1.332	1.3.1.9;	hexadecanoyl-[acp] C05764; octanoyl-[acp] C05752; NADH C00004; butyryl-[acp] C05745; hexanoyl-[acp] C05749; NAD C00003; dodecanoyl-[acyl-carrierprotein] C05223; decanoyl-[acp] C05755; tetradecanoyl-[acp] C05761; (2e)-octadecenoyl-[acp] C16221; H C00080; acyl-[acyl-carrierprotein] C00173;	trans-hex-2-enoyl-[acp] C05748; trans-hexadec-2-enoyl-[acp] C05763; trans-dodec-2-enoyl-[acp] C05758; NAD C00003; H C00080; but-2-enoyl-[acyl-carrierprotein] C04246; trans-2,3-dehydroacyl-[acyl-carrierprotein] C00693; NADH C00004; trans-oct-2-enoyl-[acp] C05751; trans-tetradec-2-enoyl-[acp] C05760; trans-dec-2-enoyl-[acp] C05754; octadecanoyl-[acyl-carrierprotein] C04088;	no_data	NAD C00003;	TCL C12059;	No	No	No
4m86	A	A1KVU8	A:2-259;	2003.1.1.332	1.3.1.9;	hexadecanoyl-[acp] C05764; octanoyl-[acp] C05752; NADH C00004; butyryl-[acp] C05745; hexanoyl-[acp] C05749; NAD C00003; dodecanoyl-[acyl-carrierprotein] C05223; decanoyl-[acp] C05755; tetradecanoyl-[acp] C05761; (2e)-octadecenoyl-[acp] C16221; H C00080; acyl-[acyl-carrierprotein] C00173;	trans-hex-2-enoyl-[acp] C05748; trans-hexadec-2-enoyl-[acp] C05763; trans-dodec-2-enoyl-[acp] C05758; NAD C00003; H C00080; but-2-enoyl-[acyl-carrierprotein] C04246; trans-2,3-dehydroacyl-[acyl-carrierprotein] C00693; NADH C00004; trans-oct-2-enoyl-[acp] C05751; trans-tetradec-2-enoyl-[acp] C05760; trans-dec-2-enoyl-[acp] C05754; octadecanoyl-[acyl-carrierprotein] C04088;	no_data	n/a;	n/a;	No	No	No
2et6	A	P22414	A:2-247,A:547-603; A:248-546;	2003.1.1.332	4.2.1.119;	(3r)-3-hydroxyacyl-coa C01086;	trans-2,3-dehydroacyl-coa C00658; (2e)-2-enoyl-coa C00658; H2O C00001;	no_data	n/a;	n/a;	No	No	No
2fhs	A	P0AEK4	A:2-259;	2003.1.1.332	1.3.1.9;	hexadecanoyl-[acp] C05764; octanoyl-[acp] C05752; NADH C00004; butyryl-[acp] C05745; hexanoyl-[acp] C05749; NAD C00003; dodecanoyl-[acyl-carrierprotein] C05223; decanoyl-[acp] C05755; tetradecanoyl-[acp] C05761; (2e)-octadecenoyl-[acp] C16221; H C00080; acyl-[acyl-carrierprotein] C00173;	trans-hex-2-enoyl-[acp] C05748; trans-hexadec-2-enoyl-[acp] C05763; trans-dodec-2-enoyl-[acp] C05758; NAD C00003; H C00080; but-2-enoyl-[acyl-carrierprotein] C04246; trans-2,3-dehydroacyl-[acyl-carrierprotein] C00693; NADH C00004; trans-oct-2-enoyl-[acp] C05751; trans-tetradec-2-enoyl-[acp] C05760; trans-dec-2-enoyl-[acp] C05754; octadecanoyl-[acyl-carrierprotein] C04088;	no_data	n/a;	n/a;	No	No	No
4o6v	A	B0CL43	A:3-234;	2003.1.1.332	null	n/a	n/a	no_data	n/a	EDO C15588; GOL C00116;	No	No	No
4nmh	A	P50172	A:25-289;	2003.1.1.332	1.1.1.146;	tetrahydrocorticosterone C05476; NADP C00006; 11beta-hydroxyandrost-4-ene-3,17-dione C05284; H C00080; corticosterone C02140; cortisol C00735; 4-(n-nitrosomethylamino)-1-(3-pyridyl)-1-butanone C16453; NADPH C00005; 11beta-hydroxysteroid C01058;	4-(methylnitrosamino)-1-(3-pyridyl)-1-butanol C19574; H C00080; 11-oxosteroid C01985; NADP C00006; 3alpha,21-dihydroxy-5beta-pregnane-11,20-dione C05478; 11-dehydrocorticosterone C05490; cortisone C00762; NADPH C00005; adrenosterone C05285;	no_data	NDP C00005;	2KG; SO4 C00059;	No	No	No
4nr0	A	Q9ZFE4	A:2-260;	2003.1.1.332	1.3.1.9;	hexadecanoyl-[acp] C05764; octanoyl-[acp] C05752; NADH C00004; butyryl-[acp] C05745; hexanoyl-[acp] C05749; NAD C00003; dodecanoyl-[acyl-carrierprotein] C05223; decanoyl-[acp] C05755; tetradecanoyl-[acp] C05761; (2e)-octadecenoyl-[acp] C16221; H C00080; acyl-[acyl-carrierprotein] C00173;	trans-hex-2-enoyl-[acp] C05748; trans-hexadec-2-enoyl-[acp] C05763; trans-dodec-2-enoyl-[acp] C05758; NAD C00003; H C00080; but-2-enoyl-[acyl-carrierprotein] C04246; trans-2,3-dehydroacyl-[acyl-carrierprotein] C00693; NADH C00004; trans-oct-2-enoyl-[acp] C05751; trans-tetradec-2-enoyl-[acp] C05760; trans-dec-2-enoyl-[acp] C05754; octadecanoyl-[acyl-carrierprotein] C04088;	no_data	NAD C00003;	TCL C12059;	No	No	No
4nqz	A	Q9ZFE4	A:2-259;	2003.1.1.332	1.3.1.9;	hexadecanoyl-[acp] C05764; octanoyl-[acp] C05752; NADH C00004; butyryl-[acp] C05745; hexanoyl-[acp] C05749; NAD C00003; dodecanoyl-[acyl-carrierprotein] C05223; decanoyl-[acp] C05755; tetradecanoyl-[acp] C05761; (2e)-octadecenoyl-[acp] C16221; H C00080; acyl-[acyl-carrierprotein] C00173;	trans-hex-2-enoyl-[acp] C05748; trans-hexadec-2-enoyl-[acp] C05763; trans-dodec-2-enoyl-[acp] C05758; NAD C00003; H C00080; but-2-enoyl-[acyl-carrierprotein] C04246; trans-2,3-dehydroacyl-[acyl-carrierprotein] C00693; NADH C00004; trans-oct-2-enoyl-[acp] C05751; trans-tetradec-2-enoyl-[acp] C05760; trans-dec-2-enoyl-[acp] C05754; octadecanoyl-[acyl-carrierprotein] C04088;	no_data	n/a;	n/a;	No	No	No
4nz9	A	A0A0H2XIJ1	A:2-256;	2003.1.1.332	1.3.1.39;	hexadecanoyl-[acp] C05764; octanoyl-[acp] C05752; NADP C00006; hexanoyl-[acp] C05749; acyl-[acyl-carrierprotein] C00173; butyryl-[acp] C05745; dodecanoyl-[acyl-carrierprotein] C05223; decanoyl-[acp] C05755; tetradecanoyl-[acp] C05761;	trans-hexadec-2-enoyl-[acp] C05763; H C00080; but-2-enoyl-[acyl-carrierprotein] C04246; trans-2,3-dehydroacyl-[acyl-carrierprotein] C00693; trans-dec-2-enoyl-[acp] C05754; trans-hex-2-enoyl-[acp] C05748; trans-dodec-2-enoyl-[acp] C05758; trans-oct-2-enoyl-[acp] C05751; trans-tetradec-2-enoyl-[acp] C05760; NADPH C00005;	no_data	NAP C00006;	1JT;	No	No	No
2hrb	A	O75828	A:5-277;	2003.1.1.332	1.1.1.184;	7,8-dihydrobiopterin C02953; 6-lactoyl-5,6,7,8-tetrahydropterin C04244; NADP C00006; r-choh-r' C01612; H C00080; prostaglandinf2alpha C00639; 4-(n-nitrosomethylamino)-1-(3-pyridyl)-1-butanone C16453; NADPH C00005; secondaryalcohol C01612;	4-(methylnitrosamino)-1-(3-pyridyl)-1-butanol C19574; H C00080; 6-pyruvoyltetrahydropterin C03684; sepiapterin C00835; NADP C00006; prostaglandine2 C00584; r-co-r' C01450; NADPH C00005; ketone C01450;	no_data	NAP C00006;	GOL C00116;	No	No	No
4pcv	A	A0A0J9X1Z4	A:2-178,A:204-231;	2003.1.1.332	null	n/a	n/a	no_data	n/a;	1PE; PGE;	No	No	No
2jah	A	Q9LCV7	A:3-247;	2003.1.1.332	null	n/a	n/a	no_data	n/a	NDP C00005;	No	No	No
2jap	A	Q9LCV7	A:3-247;	2003.1.1.332	null	n/a	n/a	no_data	n/a	NDP C00005; J01 C06662;	No	No	No
4rlh	A	Q63SW7	A:1-258;	2003.1.1.332	1.3.1.9;	hexadecanoyl-[acp] C05764; octanoyl-[acp] C05752; NADH C00004; butyryl-[acp] C05745; hexanoyl-[acp] C05749; NAD C00003; dodecanoyl-[acyl-carrierprotein] C05223; decanoyl-[acp] C05755; tetradecanoyl-[acp] C05761; (2e)-octadecenoyl-[acp] C16221; H C00080; acyl-[acyl-carrierprotein] C00173;	trans-hex-2-enoyl-[acp] C05748; trans-hexadec-2-enoyl-[acp] C05763; trans-dodec-2-enoyl-[acp] C05758; NAD C00003; H C00080; but-2-enoyl-[acyl-carrierprotein] C04246; trans-2,3-dehydroacyl-[acyl-carrierprotein] C00693; NADH C00004; trans-oct-2-enoyl-[acp] C05751; trans-tetradec-2-enoyl-[acp] C05760; trans-dec-2-enoyl-[acp] C05754; octadecanoyl-[acyl-carrierprotein] C04088;	no_data	n/a;	0WE;	No	No	No
4rzh	A	P73574	A:3-246;	2003.1.1.332	1.1.1.100;	(3r)-3-hydroxybutanoyl-[acyl-carrierprotein] C04618; (3r)-3-hydroxyacyl-[acyl-carrierprotein] C01271; NADP C00006; (3r)-3-hydroxytetradecanoyl-[acyl-carrierprotein] C04688; H C00080; (r)-3-hydroxydodecanoyl-[acp] C05757; 3-ketoglutaryl-[acp]methylester C20372; (3r)-3-hydroxydecanoyl-[acyl-carrierprotein] C04619; (3r)-3-hydroxypalmitoyl-[acyl-carrierprotein] C04633; 3-oxostearoyl-[acp] C16219; 3-k…	3-oxotetradecanoyl-[acp] C05759; 3-hydroxyglutaryl-[acp]methylester C20373; 3-oxoacyl-[acyl-carrierprotein] C00685; H C00080; 3-oxohexanoyl-[acp] C05746; 3-oxododecanoyl-[acp] C05756; acetoacetyl-[acp] C05744; (r)-3-hydroxyoctadecanoyl-[acp] C16220; 3-oxohexadecanoyl-[acp] C05762; NADP C00006; 3-oxodecanoyl-[acp] C05753; 3-hydroxypimeloyl-[acp]methylester C20377; 3-oxooctanoyl-[acp] C05750; NADPH…	no_data	n/a;	n/a;	No	No	No
2nm0	A	Q9S274	A:1-233;	2003.1.1.332	null	n/a	n/a	no_data	n/a;	n/a;	No	No	No
2ntn	A	P9WGT3	A:9-245;	2003.1.1.332	1.1.1.100;	(3r)-3-hydroxybutanoyl-[acyl-carrierprotein] C04618; (3r)-3-hydroxyacyl-[acyl-carrierprotein] C01271; NADP C00006; (3r)-3-hydroxytetradecanoyl-[acyl-carrierprotein] C04688; H C00080; (r)-3-hydroxydodecanoyl-[acp] C05757; 3-ketoglutaryl-[acp]methylester C20372; (3r)-3-hydroxydecanoyl-[acyl-carrierprotein] C04619; (3r)-3-hydroxypalmitoyl-[acyl-carrierprotein] C04633; 3-oxostearoyl-[acp] C16219; 3-k…	3-oxotetradecanoyl-[acp] C05759; 3-hydroxyglutaryl-[acp]methylester C20373; 3-oxoacyl-[acyl-carrierprotein] C00685; H C00080; 3-oxohexanoyl-[acp] C05746; 3-oxododecanoyl-[acp] C05756; acetoacetyl-[acp] C05744; (r)-3-hydroxyoctadecanoyl-[acp] C16220; 3-oxohexadecanoyl-[acp] C05762; NADP C00006; 3-oxodecanoyl-[acp] C05753; 3-hydroxypimeloyl-[acp]methylester C20377; 3-oxooctanoyl-[acp] C05750; NADPH…	no_data	n/a;	n/a;	No	No	No
2nwq	A	Q9HUQ6	A:2-186,A:207-250;	2003.1.1.332	null	n/a	n/a	no_data	n/a	SO4 C00059;	No	No	No
2q45	A	P0DKI3	A:7-198,A:224-260;	2003.1.1.332	1.1.1.-;	no_substrate	no_product	no_data	n/a;	n/a;	No	No	No
2pd3	A	O24990	A:2-258;	2003.1.1.332	1.3.1.9;	hexadecanoyl-[acp] C05764; octanoyl-[acp] C05752; NADH C00004; butyryl-[acp] C05745; hexanoyl-[acp] C05749; NAD C00003; dodecanoyl-[acyl-carrierprotein] C05223; decanoyl-[acp] C05755; tetradecanoyl-[acp] C05761; (2e)-octadecenoyl-[acp] C16221; H C00080; acyl-[acyl-carrierprotein] C00173;	trans-hex-2-enoyl-[acp] C05748; trans-hexadec-2-enoyl-[acp] C05763; trans-dodec-2-enoyl-[acp] C05758; NAD C00003; H C00080; but-2-enoyl-[acyl-carrierprotein] C04246; trans-2,3-dehydroacyl-[acyl-carrierprotein] C00693; NADH C00004; trans-oct-2-enoyl-[acp] C05751; trans-tetradec-2-enoyl-[acp] C05760; trans-dec-2-enoyl-[acp] C05754; octadecanoyl-[acyl-carrierprotein] C04088;	no_data	NAD C00003;	TCL C12059;	No	No	No
2pd4	A	O24990	A:2-258;	2003.1.1.332	1.3.1.9;	hexadecanoyl-[acp] C05764; octanoyl-[acp] C05752; NADH C00004; butyryl-[acp] C05745; hexanoyl-[acp] C05749; NAD C00003; dodecanoyl-[acyl-carrierprotein] C05223; decanoyl-[acp] C05755; tetradecanoyl-[acp] C05761; (2e)-octadecenoyl-[acp] C16221; H C00080; acyl-[acyl-carrierprotein] C00173;	trans-hex-2-enoyl-[acp] C05748; trans-hexadec-2-enoyl-[acp] C05763; trans-dodec-2-enoyl-[acp] C05758; NAD C00003; H C00080; but-2-enoyl-[acyl-carrierprotein] C04246; trans-2,3-dehydroacyl-[acyl-carrierprotein] C00693; NADH C00004; trans-oct-2-enoyl-[acp] C05751; trans-tetradec-2-enoyl-[acp] C05760; trans-dec-2-enoyl-[acp] C05754; octadecanoyl-[acyl-carrierprotein] C04088;	no_data	NAD C00003;	DCN;	No	No	No
2pfg	A	P16152	A:3-276;	2003.1.1.332	1.1.1.184;	7,8-dihydrobiopterin C02953; 6-lactoyl-5,6,7,8-tetrahydropterin C04244; NADP C00006; r-choh-r' C01612; H C00080; prostaglandinf2alpha C00639; 4-(n-nitrosomethylamino)-1-(3-pyridyl)-1-butanone C16453; NADPH C00005; secondaryalcohol C01612;	4-(methylnitrosamino)-1-(3-pyridyl)-1-butanol C19574; H C00080; 6-pyruvoyltetrahydropterin C03684; sepiapterin C00835; NADP C00006; prostaglandine2 C00584; r-co-r' C01450; NADPH C00005; ketone C01450;	no_data	NAP C00006;	DDD; GOL C00116; CL;	M0H;	No	No
4wjz	A	Q9KQH7	A:-1-246;	2003.1.1.332	1.1.1.100;	(3r)-3-hydroxybutanoyl-[acyl-carrierprotein] C04618; (3r)-3-hydroxyacyl-[acyl-carrierprotein] C01271; NADP C00006; (3r)-3-hydroxytetradecanoyl-[acyl-carrierprotein] C04688; H C00080; (r)-3-hydroxydodecanoyl-[acp] C05757; 3-ketoglutaryl-[acp]methylester C20372; (3r)-3-hydroxydecanoyl-[acyl-carrierprotein] C04619; (3r)-3-hydroxypalmitoyl-[acyl-carrierprotein] C04633; 3-oxostearoyl-[acp] C16219; 3-k…	3-oxotetradecanoyl-[acp] C05759; 3-hydroxyglutaryl-[acp]methylester C20373; 3-oxoacyl-[acyl-carrierprotein] C00685; H C00080; 3-oxohexanoyl-[acp] C05746; 3-oxododecanoyl-[acp] C05756; acetoacetyl-[acp] C05744; (r)-3-hydroxyoctadecanoyl-[acp] C16220; 3-oxohexadecanoyl-[acp] C05762; NADP C00006; 3-oxodecanoyl-[acp] C05753; 3-hydroxypimeloyl-[acp]methylester C20377; 3-oxooctanoyl-[acp] C05750; NADPH…	no_data	n/a	PO4 C00009;	No	No	No
4z0t	A	A0A0M3KL28	A:3-246;	2003.1.1.332	null	n/a	n/a	no_data	n/a	BR; EDO C15588;	No	No	No
4z3k	A	P35270	A:1-257;	2003.1.1.332	1.1.1.153;	6-(1'-hydroxy-2'-oxopropyl)-tetrahydropterin C21640; 7,8-dihydrobiopterin C02953; 6-lactoyl-5,6,7,8-tetrahydropterin C04244; NADP C00006; l-erythro-7,8-dihydrobiopterin C02953; tetrahydrobiopterin C00272; l-erythro-tetrahydrobiopterin C00272;	6-pyruvoyl-5,6,7,8-tetrahydropterin C03684; H C00080; 6-pyruvoyltetrahydropterin C03684; 6-(1'-hydroxy-2'-oxopropyl)-tetrahydropterin C21640; 6-lactoyl-5,6,7,8-tetrahydropterin C04244; sepiapterin C00835; NADPH C00005;	no_data	NAP C00006;	EDO C15588; 4KL C02470; SO4 C00059;	No	No	No
4z3d	A	P16152	A:1-276;	2003.1.1.332	1.1.1.184;	7,8-dihydrobiopterin C02953; 6-lactoyl-5,6,7,8-tetrahydropterin C04244; NADP C00006; r-choh-r' C01612; H C00080; prostaglandinf2alpha C00639; 4-(n-nitrosomethylamino)-1-(3-pyridyl)-1-butanone C16453; NADPH C00005; secondaryalcohol C01612;	4-(methylnitrosamino)-1-(3-pyridyl)-1-butanol C19574; H C00080; 6-pyruvoyltetrahydropterin C03684; sepiapterin C00835; NADP C00006; prostaglandine2 C00584; r-co-r' C01450; NADPH C00005; ketone C01450;	no_data	NDP C00005;	GSH C00051;	No	No	No
4xwy	A	P35270	A:1-257;	2003.1.1.332	1.1.1.153;	6-(1'-hydroxy-2'-oxopropyl)-tetrahydropterin C21640; 7,8-dihydrobiopterin C02953; 6-lactoyl-5,6,7,8-tetrahydropterin C04244; NADP C00006; l-erythro-7,8-dihydrobiopterin C02953; tetrahydrobiopterin C00272; l-erythro-tetrahydrobiopterin C00272;	6-pyruvoyl-5,6,7,8-tetrahydropterin C03684; H C00080; 6-pyruvoyltetrahydropterin C03684; 6-(1'-hydroxy-2'-oxopropyl)-tetrahydropterin C21640; 6-lactoyl-5,6,7,8-tetrahydropterin C04244; sepiapterin C00835; NADPH C00005;	no_data	NDP C00005;	43O; SO4 C00059;	No	No	No
4yae	A	C0SUJ9	A:1-191,A:229-271;	2003.1.1.332	null	n/a	n/a	no_data	n/a;	n/a;	No	No	No
4yag	A	C0SUJ9	A:1-271;	2003.1.1.332	null	n/a	n/a	no_data	n/a	NAI C00004;	No	No	No
4yai	A	C0SUJ9	A:1-273;	2003.1.1.332	null	n/a	n/a	no_data	n/a	GGE C21422; NAI C00004; MG C00305;	No	No	No
4zju	A	V5VH25	A:3-262;	2003.1.1.332	1.3.1.9;	hexadecanoyl-[acp] C05764; octanoyl-[acp] C05752; NADH C00004; butyryl-[acp] C05745; hexanoyl-[acp] C05749; NAD C00003; dodecanoyl-[acyl-carrierprotein] C05223; decanoyl-[acp] C05755; tetradecanoyl-[acp] C05761; (2e)-octadecenoyl-[acp] C16221; H C00080; acyl-[acyl-carrierprotein] C00173;	trans-hex-2-enoyl-[acp] C05748; trans-hexadec-2-enoyl-[acp] C05763; trans-dodec-2-enoyl-[acp] C05758; NAD C00003; H C00080; but-2-enoyl-[acyl-carrierprotein] C04246; trans-2,3-dehydroacyl-[acyl-carrierprotein] C00693; NADH C00004; trans-oct-2-enoyl-[acp] C05751; trans-tetradec-2-enoyl-[acp] C05760; trans-dec-2-enoyl-[acp] C05754; octadecanoyl-[acyl-carrierprotein] C04088;	no_data	NAD C00003;	NA C01330;	No	No	No
2wyu	A	Q5SLI9	A:1-256;	2003.1.1.332	1.3.1.9;	hexadecanoyl-[acp] C05764; octanoyl-[acp] C05752; NADH C00004; butyryl-[acp] C05745; hexanoyl-[acp] C05749; NAD C00003; dodecanoyl-[acyl-carrierprotein] C05223; decanoyl-[acp] C05755; tetradecanoyl-[acp] C05761; (2e)-octadecenoyl-[acp] C16221; H C00080; acyl-[acyl-carrierprotein] C00173;	trans-hex-2-enoyl-[acp] C05748; trans-hexadec-2-enoyl-[acp] C05763; trans-dodec-2-enoyl-[acp] C05758; NAD C00003; H C00080; but-2-enoyl-[acyl-carrierprotein] C04246; trans-2,3-dehydroacyl-[acyl-carrierprotein] C00693; NADH C00004; trans-oct-2-enoyl-[acp] C05751; trans-tetradec-2-enoyl-[acp] C05760; trans-dec-2-enoyl-[acp] C05754; octadecanoyl-[acyl-carrierprotein] C04088;	no_data	n/a	NA C01330; GOL C00116;	No	No	No
2wyv	A	Q5SLI9	A:1-257;	2003.1.1.332	1.3.1.9;	hexadecanoyl-[acp] C05764; octanoyl-[acp] C05752; NADH C00004; butyryl-[acp] C05745; hexanoyl-[acp] C05749; NAD C00003; dodecanoyl-[acyl-carrierprotein] C05223; decanoyl-[acp] C05755; tetradecanoyl-[acp] C05761; (2e)-octadecenoyl-[acp] C16221; H C00080; acyl-[acyl-carrierprotein] C00173;	trans-hex-2-enoyl-[acp] C05748; trans-hexadec-2-enoyl-[acp] C05763; trans-dodec-2-enoyl-[acp] C05758; NAD C00003; H C00080; but-2-enoyl-[acyl-carrierprotein] C04246; trans-2,3-dehydroacyl-[acyl-carrierprotein] C00693; NADH C00004; trans-oct-2-enoyl-[acp] C05751; trans-tetradec-2-enoyl-[acp] C05760; trans-dec-2-enoyl-[acp] C05754; octadecanoyl-[acyl-carrierprotein] C04088;	no_data	NAD C00003;	NA C01330;	No	No	No
2wyw	A	Q5SLI9	A:1-259;	2003.1.1.332	1.3.1.9;	hexadecanoyl-[acp] C05764; octanoyl-[acp] C05752; NADH C00004; butyryl-[acp] C05745; hexanoyl-[acp] C05749; NAD C00003; dodecanoyl-[acyl-carrierprotein] C05223; decanoyl-[acp] C05755; tetradecanoyl-[acp] C05761; (2e)-octadecenoyl-[acp] C16221; H C00080; acyl-[acyl-carrierprotein] C00173;	trans-hex-2-enoyl-[acp] C05748; trans-hexadec-2-enoyl-[acp] C05763; trans-dodec-2-enoyl-[acp] C05758; NAD C00003; H C00080; but-2-enoyl-[acyl-carrierprotein] C04246; trans-2,3-dehydroacyl-[acyl-carrierprotein] C00693; NADH C00004; trans-oct-2-enoyl-[acp] C05751; trans-tetradec-2-enoyl-[acp] C05760; trans-dec-2-enoyl-[acp] C05754; octadecanoyl-[acyl-carrierprotein] C04088;	no_data	NAD C00003;	TCL C12059;	No	No	No
2yw9	A	Q5SLI9	A:1-256;	2003.1.1.332	1.3.1.9;	hexadecanoyl-[acp] C05764; octanoyl-[acp] C05752; NADH C00004; butyryl-[acp] C05745; hexanoyl-[acp] C05749; NAD C00003; dodecanoyl-[acyl-carrierprotein] C05223; decanoyl-[acp] C05755; tetradecanoyl-[acp] C05761; (2e)-octadecenoyl-[acp] C16221; H C00080; acyl-[acyl-carrierprotein] C00173;	trans-hex-2-enoyl-[acp] C05748; trans-hexadec-2-enoyl-[acp] C05763; trans-dodec-2-enoyl-[acp] C05758; NAD C00003; H C00080; but-2-enoyl-[acyl-carrierprotein] C04246; trans-2,3-dehydroacyl-[acyl-carrierprotein] C00693; NADH C00004; trans-oct-2-enoyl-[acp] C05751; trans-tetradec-2-enoyl-[acp] C05760; trans-dec-2-enoyl-[acp] C05754; octadecanoyl-[acyl-carrierprotein] C04088;	no_data	n/a	NAP C00006;	No	No	No
2yut	A	Q53W68	A:1-207;	2003.1.1.332	null	n/a	n/a	no_data	n/a	NAP C00006;	No	No	No
5cg2	A	P0AEK4	A:2-257;	2003.1.1.332	1.3.1.9;	hexadecanoyl-[acp] C05764; octanoyl-[acp] C05752; NADH C00004; butyryl-[acp] C05745; hexanoyl-[acp] C05749; NAD C00003; dodecanoyl-[acyl-carrierprotein] C05223; decanoyl-[acp] C05755; tetradecanoyl-[acp] C05761; (2e)-octadecenoyl-[acp] C16221; H C00080; acyl-[acyl-carrierprotein] C00173;	trans-hex-2-enoyl-[acp] C05748; trans-hexadec-2-enoyl-[acp] C05763; trans-dodec-2-enoyl-[acp] C05758; NAD C00003; H C00080; but-2-enoyl-[acyl-carrierprotein] C04246; trans-2,3-dehydroacyl-[acyl-carrierprotein] C00693; NADH C00004; trans-oct-2-enoyl-[acp] C05751; trans-tetradec-2-enoyl-[acp] C05760; trans-dec-2-enoyl-[acp] C05754; octadecanoyl-[acyl-carrierprotein] C04088;	no_data	NAD C00003;	CJ3;	No	No	No
5cg1	A	P0AEK4	A:2-257;	2003.1.1.332	1.3.1.9;	hexadecanoyl-[acp] C05764; octanoyl-[acp] C05752; NADH C00004; butyryl-[acp] C05745; hexanoyl-[acp] C05749; NAD C00003; dodecanoyl-[acyl-carrierprotein] C05223; decanoyl-[acp] C05755; tetradecanoyl-[acp] C05761; (2e)-octadecenoyl-[acp] C16221; H C00080; acyl-[acyl-carrierprotein] C00173;	trans-hex-2-enoyl-[acp] C05748; trans-hexadec-2-enoyl-[acp] C05763; trans-dodec-2-enoyl-[acp] C05758; NAD C00003; H C00080; but-2-enoyl-[acyl-carrierprotein] C04246; trans-2,3-dehydroacyl-[acyl-carrierprotein] C00693; NADH C00004; trans-oct-2-enoyl-[acp] C05751; trans-tetradec-2-enoyl-[acp] C05760; trans-dec-2-enoyl-[acp] C05754; octadecanoyl-[acyl-carrierprotein] C04088;	no_data	NAD C00003;	BBN;	No	No	No
5cej	A	A0A0H2W5K6	A:2-242;	2003.1.1.332	null	n/a	n/a	no_data	n/a;	n/a;	No	No	No
5cdy	A	A0A0H2W5K6	A:1-186,A:207-241;	2003.1.1.332	null	n/a	n/a	no_data	n/a	GOL C00116; PO4 C00009;	No	No	No
5cfz	A	P0AEK4	A:2-257;	2003.1.1.332	1.3.1.9;	hexadecanoyl-[acp] C05764; octanoyl-[acp] C05752; NADH C00004; butyryl-[acp] C05745; hexanoyl-[acp] C05749; NAD C00003; dodecanoyl-[acyl-carrierprotein] C05223; decanoyl-[acp] C05755; tetradecanoyl-[acp] C05761; (2e)-octadecenoyl-[acp] C16221; H C00080; acyl-[acyl-carrierprotein] C00173;	trans-hex-2-enoyl-[acp] C05748; trans-hexadec-2-enoyl-[acp] C05763; trans-dodec-2-enoyl-[acp] C05758; NAD C00003; H C00080; but-2-enoyl-[acyl-carrierprotein] C04246; trans-2,3-dehydroacyl-[acyl-carrierprotein] C00693; NADH C00004; trans-oct-2-enoyl-[acp] C05751; trans-tetradec-2-enoyl-[acp] C05760; trans-dec-2-enoyl-[acp] C05754; octadecanoyl-[acyl-carrierprotein] C04088;	no_data	n/a;	n/a;	No	No	No
5end	A	Q9KQH7	A:3-246;	2003.1.1.332	1.1.1.100;	(3r)-3-hydroxybutanoyl-[acyl-carrierprotein] C04618; (3r)-3-hydroxyacyl-[acyl-carrierprotein] C01271; NADP C00006; (3r)-3-hydroxytetradecanoyl-[acyl-carrierprotein] C04688; H C00080; (r)-3-hydroxydodecanoyl-[acp] C05757; 3-ketoglutaryl-[acp]methylester C20372; (3r)-3-hydroxydecanoyl-[acyl-carrierprotein] C04619; (3r)-3-hydroxypalmitoyl-[acyl-carrierprotein] C04633; 3-oxostearoyl-[acp] C16219; 3-k…	3-oxotetradecanoyl-[acp] C05759; 3-hydroxyglutaryl-[acp]methylester C20373; 3-oxoacyl-[acyl-carrierprotein] C00685; H C00080; 3-oxohexanoyl-[acp] C05746; 3-oxododecanoyl-[acp] C05756; acetoacetyl-[acp] C05744; (r)-3-hydroxyoctadecanoyl-[acp] C16220; 3-oxohexadecanoyl-[acp] C05762; NADP C00006; 3-oxodecanoyl-[acp] C05753; 3-hydroxypimeloyl-[acp]methylester C20377; 3-oxooctanoyl-[acp] C05750; NADPH…	no_data	n/a	GOL C00116;	No	No	No
5fyd	A	A4ECA9	A:1-259;	2003.1.1.332	null	n/a	n/a	no_data	n/a	GOL C00116;	No	No	No
3bhi	A	P16152	A:2-276;	2003.1.1.332	1.1.1.184;	7,8-dihydrobiopterin C02953; 6-lactoyl-5,6,7,8-tetrahydropterin C04244; NADP C00006; r-choh-r' C01612; H C00080; prostaglandinf2alpha C00639; 4-(n-nitrosomethylamino)-1-(3-pyridyl)-1-butanone C16453; NADPH C00005; secondaryalcohol C01612;	4-(methylnitrosamino)-1-(3-pyridyl)-1-butanol C19574; H C00080; 6-pyruvoyltetrahydropterin C03684; sepiapterin C00835; NADP C00006; prostaglandine2 C00584; r-co-r' C01450; NADPH C00005; ketone C01450;	no_data	NAP C00006;	CL;	No	No	No
3bhj	A	P16152	A:2-276;	2003.1.1.332	1.1.1.184;	7,8-dihydrobiopterin C02953; 6-lactoyl-5,6,7,8-tetrahydropterin C04244; NADP C00006; r-choh-r' C01612; H C00080; prostaglandinf2alpha C00639; 4-(n-nitrosomethylamino)-1-(3-pyridyl)-1-butanone C16453; NADPH C00005; secondaryalcohol C01612;	4-(methylnitrosamino)-1-(3-pyridyl)-1-butanol C19574; H C00080; 6-pyruvoyltetrahydropterin C03684; sepiapterin C00835; NADP C00006; prostaglandine2 C00584; r-co-r' C01450; NADPH C00005; ketone C01450;	no_data	NAP C00006;	P33; AB3; GOL C00116; GSH C00051; SO4 C00059;	No	No	No
3bhm	A	P16152	A:3-276;	2003.1.1.332	1.1.1.184;	7,8-dihydrobiopterin C02953; 6-lactoyl-5,6,7,8-tetrahydropterin C04244; NADP C00006; r-choh-r' C01612; H C00080; prostaglandinf2alpha C00639; 4-(n-nitrosomethylamino)-1-(3-pyridyl)-1-butanone C16453; NADPH C00005; secondaryalcohol C01612;	4-(methylnitrosamino)-1-(3-pyridyl)-1-butanol C19574; H C00080; 6-pyruvoyltetrahydropterin C03684; sepiapterin C00835; NADP C00006; prostaglandine2 C00584; r-co-r' C01450; NADPH C00005; ketone C01450;	no_data	NAP C00006;	AHE C14180; AB3; SO4 C00059;	No	No	No
3d7l	A	Q92AH8	A:-2-199;	2003.1.1.332	null	n/a	n/a	no_data	n/a;	n/a;	No	No	No
5idq	A	A4JIB1	A:0-225;	2003.1.1.332	null	n/a	n/a	no_data	n/a;	n/a;	No	No	No
5idw	A	A4JIB1	A:1-225;	2003.1.1.332	null	n/a	n/a	no_data	n/a	NAP C00006;	No	No	No
3e9n	A	Q8NMW9	A:4-228;	2003.1.1.332	1.1.1.36;	(3r)-3-hydroxyacyl-coa C01086; NADP C00006; (r)-3-hydroxybutanoyl-coa C03561; (r)-3-hydroxyacyl-coa C01086;	acetoacetyl-coa C00332; H C00080; 3-oxoacyl-coa C00264; NADPH C00005;	no_data	n/a;	n/a;	No	No	No
3dhe	A	P14061	A:1-284;	2003.1.1.332	1.1.1.62;	NADP C00006; NAD C00003; 17beta-estradiol; estriol C05141; estradiol-17beta C00951; 11beta,17beta-dihydroxy-4-androsten-3-one C18075;	11beta-hydroxyandrost-4-ene-3,17-dione C05284; H C00080; NADH C00004; estrone C00468; NADPH C00005; 16alpha-hydroxyestrone C05300;	no_data	n/a	AND C01227;	No	No	No
5l51	A	Q06ZW2	A:11-315;	2003.1.1.332	1.1.1.208;	NADP C00006; ()-neomenthol C00553;	H C00080; (-)-menthone C00843; NADPH C00005;	no_data	n/a;	n/a;	No	No	No
5l53	A	Q06ZW2	A:11-318;	2003.1.1.332	1.1.1.208;	NADP C00006; ()-neomenthol C00553;	H C00080; (-)-menthone C00843; NADPH C00005;	no_data	NAP C00006;	n/a;	No	No	No
5l4s	A	Q6WAU1	A:5-314;	2003.1.1.332	1.3.1.82;	NADP C00006; ()-cis-isopulegone C11951; H C00080; (-)-isopiperitenone C02485; NADPH C00005;	H C00080; (-)-isopiperitenone C02485; NADPH C00005;	no_data	NAP C00006;	6KX C20425;	No	No	No
3dwf	A	Q6QLL4	A:25-299;	2003.1.1.332	1.1.1.146;	tetrahydrocorticosterone C05476; NADP C00006; 11beta-hydroxyandrost-4-ene-3,17-dione C05284; H C00080; corticosterone C02140; cortisol C00735; 4-(n-nitrosomethylamino)-1-(3-pyridyl)-1-butanone C16453; NADPH C00005; 11beta-hydroxysteroid C01058;	4-(methylnitrosamino)-1-(3-pyridyl)-1-butanol C19574; H C00080; 11-oxosteroid C01985; NADP C00006; 3alpha,21-dihydroxy-5beta-pregnane-11,20-dione C05478; 11-dehydrocorticosterone C05490; cortisone C00762; NADPH C00005; adrenosterone C05285;	no_data	NAP C00006;	GOL C00116; SO4 C00059;	No	No	No
3edm	A	A9CEK0	A:2-190,A:213-249;	2003.1.1.332	null	n/a	n/a	no_data	n/a;	n/a;	No	No	No
3ek2	A	Q3JQY0	A:1-258;	2003.1.1.332	1.3.1.9;	hexadecanoyl-[acp] C05764; octanoyl-[acp] C05752; NADH C00004; butyryl-[acp] C05745; hexanoyl-[acp] C05749; NAD C00003; dodecanoyl-[acyl-carrierprotein] C05223; decanoyl-[acp] C05755; tetradecanoyl-[acp] C05761; (2e)-octadecenoyl-[acp] C16221; H C00080; acyl-[acyl-carrierprotein] C00173;	trans-hex-2-enoyl-[acp] C05748; trans-hexadec-2-enoyl-[acp] C05763; trans-dodec-2-enoyl-[acp] C05758; NAD C00003; H C00080; but-2-enoyl-[acyl-carrierprotein] C04246; trans-2,3-dehydroacyl-[acyl-carrierprotein] C00693; NADH C00004; trans-oct-2-enoyl-[acp] C05751; trans-tetradec-2-enoyl-[acp] C05760; trans-dec-2-enoyl-[acp] C05754; octadecanoyl-[acyl-carrierprotein] C04088;	no_data	n/a;	CL;	No	No	No
5koi	A	Q57A95	A:2-272;	2003.1.1.332	1.3.1.9;	hexadecanoyl-[acp] C05764; octanoyl-[acp] C05752; NADH C00004; butyryl-[acp] C05745; hexanoyl-[acp] C05749; NAD C00003; dodecanoyl-[acyl-carrierprotein] C05223; decanoyl-[acp] C05755; tetradecanoyl-[acp] C05761; (2e)-octadecenoyl-[acp] C16221; H C00080; acyl-[acyl-carrierprotein] C00173;	trans-hex-2-enoyl-[acp] C05748; trans-hexadec-2-enoyl-[acp] C05763; trans-dodec-2-enoyl-[acp] C05758; NAD C00003; H C00080; but-2-enoyl-[acyl-carrierprotein] C04246; trans-2,3-dehydroacyl-[acyl-carrierprotein] C00693; NADH C00004; trans-oct-2-enoyl-[acp] C05751; trans-tetradec-2-enoyl-[acp] C05760; trans-dec-2-enoyl-[acp] C05754; octadecanoyl-[acyl-carrierprotein] C04088;	no_data	NAD C00003;	n/a;	No	No	No
3g1t	A	Q8XGU5	A:5-247;	2003.1.1.332	1.-.-.-;	no_substrate	no_product	no_data	n/a	MG C00305;	No	No	No
3g49	A	Q6QLL4	A:1-263;	2003.1.1.332	1.1.1.146;	tetrahydrocorticosterone C05476; NADP C00006; 11beta-hydroxyandrost-4-ene-3,17-dione C05284; H C00080; corticosterone C02140; cortisol C00735; 4-(n-nitrosomethylamino)-1-(3-pyridyl)-1-butanone C16453; NADPH C00005; 11beta-hydroxysteroid C01058;	4-(methylnitrosamino)-1-(3-pyridyl)-1-butanol C19574; H C00080; 11-oxosteroid C01985; NADP C00006; 3alpha,21-dihydroxy-5beta-pregnane-11,20-dione C05478; 11-dehydrocorticosterone C05490; cortisone C00762; NADPH C00005; adrenosterone C05285;	no_data	NAP C00006;	3G4;	No	No	No
1a27	A	P14061	A:1-285;	2003.1.1.332	1.1.1.62;	NADP C00006; NAD C00003; 17beta-estradiol; estriol C05141; estradiol-17beta C00951; 11beta,17beta-dihydroxy-4-androsten-3-one C18075;	11beta-hydroxyandrost-4-ene-3,17-dione C05284; H C00080; NADH C00004; estrone C00468; NADPH C00005; 16alpha-hydroxyestrone C05300;	no_data	EST C00951; NAP C00006;	n/a;	No	No	No
1a4u	A	P10807	A:1-254;	2003.1.1.332	1.1.1.1;	1-octanol C00756; NADP C00006; NAD C00003; primaryalcohol C00226; 4-hydroxy-5-phenyltetrahydro-1,3-oxazin-2-one C16595; H C00080; trans-3-chloro-2-propene-1-ol C06611; 1-hydroxymethylnaphthalene C14089; retinol C00473; choline C00114; 3alpha,7alpha,26-trihydroxy-5beta-cholestane C05444; 3,4-dihydroxyphenylethyleneglycol C05576; chloralhydrate C06899; NADH C00004; 3-hexenal C16310; ethanol C00469;…	trichloroethanol C07490; betainealdehyde C00576; H C00080; 3,4-dihydroxymandelaldehyde C05577; 1-naphthaldehyde C14090; trans-3-chloroallylaldehyde C06613; NADH C00004; cis-3-chloroallylaldehyde C16348; aldehyde C00071; 3-hexenol C08492; 2-naphthaldehyde C14099; NAD C00003; acetaldehyde C00084; 3-carbamoyl-2-phenylpropionaldehyde C16587; 1-octanal C01545; alcophosphamide C16551; 3alpha,7alpha-dih…	no_data	n/a;	n/a;	No	No	No
5ldg	A	Q6WAU1	A:5-314;	2003.1.1.332	1.3.1.82;	NADP C00006; ()-cis-isopulegone C11951; H C00080; (-)-isopiperitenone C02485; NADPH C00005;	H C00080; (-)-isopiperitenone C02485; NADPH C00005;	no_data	IT9 C02485; NAP C00006;	n/a;	No	No	No
5lcx	A	Q6WAU1	A:5-314;	2003.1.1.332	1.3.1.82;	NADP C00006; ()-cis-isopulegone C11951; H C00080; (-)-isopiperitenone C02485; NADPH C00005;	H C00080; (-)-isopiperitenone C02485; NADPH C00005;	no_data	NAP C00006;	MPD;	No	No	No
1b16	A	P10807	A:1-254;	2003.1.1.332	1.1.1.1;	1-octanol C00756; NADP C00006; NAD C00003; primaryalcohol C00226; 4-hydroxy-5-phenyltetrahydro-1,3-oxazin-2-one C16595; H C00080; trans-3-chloro-2-propene-1-ol C06611; 1-hydroxymethylnaphthalene C14089; retinol C00473; choline C00114; 3alpha,7alpha,26-trihydroxy-5beta-cholestane C05444; 3,4-dihydroxyphenylethyleneglycol C05576; chloralhydrate C06899; NADH C00004; 3-hexenal C16310; ethanol C00469;…	trichloroethanol C07490; betainealdehyde C00576; H C00080; 3,4-dihydroxymandelaldehyde C05577; 1-naphthaldehyde C14090; trans-3-chloroallylaldehyde C06613; NADH C00004; cis-3-chloroallylaldehyde C16348; aldehyde C00071; 3-hexenol C08492; 2-naphthaldehyde C14099; NAD C00003; acetaldehyde C00084; 3-carbamoyl-2-phenylpropionaldehyde C16587; 1-octanal C01545; alcophosphamide C16551; 3alpha,7alpha-dih…	no_data	n/a;	NAQ;	No	No	No
1b15	A	P10807	A:1-254;	2003.1.1.332	1.1.1.1;	1-octanol C00756; NADP C00006; NAD C00003; primaryalcohol C00226; 4-hydroxy-5-phenyltetrahydro-1,3-oxazin-2-one C16595; H C00080; trans-3-chloro-2-propene-1-ol C06611; 1-hydroxymethylnaphthalene C14089; retinol C00473; choline C00114; 3alpha,7alpha,26-trihydroxy-5beta-cholestane C05444; 3,4-dihydroxyphenylethyleneglycol C05576; chloralhydrate C06899; NADH C00004; 3-hexenal C16310; ethanol C00469;…	trichloroethanol C07490; betainealdehyde C00576; H C00080; 3,4-dihydroxymandelaldehyde C05577; 1-naphthaldehyde C14090; trans-3-chloroallylaldehyde C06613; NADH C00004; cis-3-chloroallylaldehyde C16348; aldehyde C00071; 3-hexenol C08492; 2-naphthaldehyde C14099; NAD C00003; acetaldehyde C00084; 3-carbamoyl-2-phenylpropionaldehyde C16587; 1-octanal C01545; alcophosphamide C16551; 3alpha,7alpha-dih…	no_data	n/a;	NAE;	No	No	No
1b14	A	P10807	A:1-254;	2003.1.1.332	1.1.1.1;	1-octanol C00756; NADP C00006; NAD C00003; primaryalcohol C00226; 4-hydroxy-5-phenyltetrahydro-1,3-oxazin-2-one C16595; H C00080; trans-3-chloro-2-propene-1-ol C06611; 1-hydroxymethylnaphthalene C14089; retinol C00473; choline C00114; 3alpha,7alpha,26-trihydroxy-5beta-cholestane C05444; 3,4-dihydroxyphenylethyleneglycol C05576; chloralhydrate C06899; NADH C00004; 3-hexenal C16310; ethanol C00469;…	trichloroethanol C07490; betainealdehyde C00576; H C00080; 3,4-dihydroxymandelaldehyde C05577; 1-naphthaldehyde C14090; trans-3-chloroallylaldehyde C06613; NADH C00004; cis-3-chloroallylaldehyde C16348; aldehyde C00071; 3-hexenol C08492; 2-naphthaldehyde C14099; NAD C00003; acetaldehyde C00084; 3-carbamoyl-2-phenylpropionaldehyde C16587; 1-octanal C01545; alcophosphamide C16551; 3alpha,7alpha-dih…	no_data	NAD C00003;	n/a;	No	No	No
3h7a	A	Q6NDT3	A:3-184,A:212-241;	2003.1.1.332	null	n/a	n/a	no_data	n/a;	UNL;	No	No	No
3ftp	A	Q3JQ67	A:2-249;	2003.1.1.332	1.1.1.100;	(3r)-3-hydroxybutanoyl-[acyl-carrierprotein] C04618; (3r)-3-hydroxyacyl-[acyl-carrierprotein] C01271; NADP C00006; (3r)-3-hydroxytetradecanoyl-[acyl-carrierprotein] C04688; H C00080; (r)-3-hydroxydodecanoyl-[acp] C05757; 3-ketoglutaryl-[acp]methylester C20372; (3r)-3-hydroxydecanoyl-[acyl-carrierprotein] C04619; (3r)-3-hydroxypalmitoyl-[acyl-carrierprotein] C04633; 3-oxostearoyl-[acp] C16219; 3-k…	3-oxotetradecanoyl-[acp] C05759; 3-hydroxyglutaryl-[acp]methylester C20373; 3-oxoacyl-[acyl-carrierprotein] C00685; H C00080; 3-oxohexanoyl-[acp] C05746; 3-oxododecanoyl-[acp] C05756; acetoacetyl-[acp] C05744; (r)-3-hydroxyoctadecanoyl-[acp] C16220; 3-oxohexadecanoyl-[acp] C05762; NADP C00006; 3-oxodecanoyl-[acp] C05753; 3-hydroxypimeloyl-[acp]methylester C20377; 3-oxooctanoyl-[acp] C05750; NADPH…	no_data	n/a;	n/a;	No	No	No
1b2l	A	P10807	A:1-254;	2003.1.1.332	1.1.1.1;	1-octanol C00756; NADP C00006; NAD C00003; primaryalcohol C00226; 4-hydroxy-5-phenyltetrahydro-1,3-oxazin-2-one C16595; H C00080; trans-3-chloro-2-propene-1-ol C06611; 1-hydroxymethylnaphthalene C14089; retinol C00473; choline C00114; 3alpha,7alpha,26-trihydroxy-5beta-cholestane C05444; 3,4-dihydroxyphenylethyleneglycol C05576; chloralhydrate C06899; NADH C00004; 3-hexenal C16310; ethanol C00469;…	trichloroethanol C07490; betainealdehyde C00576; H C00080; 3,4-dihydroxymandelaldehyde C05577; 1-naphthaldehyde C14090; trans-3-chloroallylaldehyde C06613; NADH C00004; cis-3-chloroallylaldehyde C16348; aldehyde C00071; 3-hexenol C08492; 2-naphthaldehyde C14099; NAD C00003; acetaldehyde C00084; 3-carbamoyl-2-phenylpropionaldehyde C16587; 1-octanal C01545; alcophosphamide C16551; 3alpha,7alpha-dih…	no_data	n/a	DTT C00950; CYH C00414; NDC; CA C00076;	No	No	No
3gmd	A	P50172	A:26-289;	2003.1.1.332	1.1.1.146;	tetrahydrocorticosterone C05476; NADP C00006; 11beta-hydroxyandrost-4-ene-3,17-dione C05284; H C00080; corticosterone C02140; cortisol C00735; 4-(n-nitrosomethylamino)-1-(3-pyridyl)-1-butanone C16453; NADPH C00005; 11beta-hydroxysteroid C01058;	4-(methylnitrosamino)-1-(3-pyridyl)-1-butanol C19574; H C00080; 11-oxosteroid C01985; NADP C00006; 3alpha,21-dihydroxy-5beta-pregnane-11,20-dione C05478; 11-dehydrocorticosterone C05490; cortisone C00762; NADPH C00005; adrenosterone C05285;	no_data	NDP C00005;	2M3; SO4 C00059;	No	No	No
3gns	A	Q6GI75	A:-3-94,A:118-256;	2003.1.1.332	1.3.1.39;	hexadecanoyl-[acp] C05764; octanoyl-[acp] C05752; NADP C00006; hexanoyl-[acp] C05749; acyl-[acyl-carrierprotein] C00173; butyryl-[acp] C05745; dodecanoyl-[acyl-carrierprotein] C05223; decanoyl-[acp] C05755; tetradecanoyl-[acp] C05761;	trans-hexadec-2-enoyl-[acp] C05763; H C00080; but-2-enoyl-[acyl-carrierprotein] C04246; trans-2,3-dehydroacyl-[acyl-carrierprotein] C00693; trans-dec-2-enoyl-[acp] C05754; trans-hex-2-enoyl-[acp] C05748; trans-dodec-2-enoyl-[acp] C05758; trans-oct-2-enoyl-[acp] C05751; trans-tetradec-2-enoyl-[acp] C05760; NADPH C00005;	no_data	n/a	NA C01330;	No	No	No
3gnt	A	Q6GI75	A:1-94,A:120-256;	2003.1.1.332	1.3.1.39;	hexadecanoyl-[acp] C05764; octanoyl-[acp] C05752; NADP C00006; hexanoyl-[acp] C05749; acyl-[acyl-carrierprotein] C00173; butyryl-[acp] C05745; dodecanoyl-[acyl-carrierprotein] C05223; decanoyl-[acp] C05755; tetradecanoyl-[acp] C05761;	trans-hexadec-2-enoyl-[acp] C05763; H C00080; but-2-enoyl-[acyl-carrierprotein] C04246; trans-2,3-dehydroacyl-[acyl-carrierprotein] C00693; trans-dec-2-enoyl-[acp] C05754; trans-hex-2-enoyl-[acp] C05748; trans-dodec-2-enoyl-[acp] C05758; trans-oct-2-enoyl-[acp] C05751; trans-tetradec-2-enoyl-[acp] C05760; NADPH C00005;	no_data	n/a;	n/a;	No	No	No
3gr6	A	Q6GI75	A:2-256;	2003.1.1.332	1.3.1.39;	hexadecanoyl-[acp] C05764; octanoyl-[acp] C05752; NADP C00006; hexanoyl-[acp] C05749; acyl-[acyl-carrierprotein] C00173; butyryl-[acp] C05745; dodecanoyl-[acyl-carrierprotein] C05223; decanoyl-[acp] C05755; tetradecanoyl-[acp] C05761;	trans-hexadec-2-enoyl-[acp] C05763; H C00080; but-2-enoyl-[acyl-carrierprotein] C04246; trans-2,3-dehydroacyl-[acyl-carrierprotein] C00693; trans-dec-2-enoyl-[acp] C05754; trans-hex-2-enoyl-[acp] C05748; trans-dodec-2-enoyl-[acp] C05758; trans-oct-2-enoyl-[acp] C05751; trans-tetradec-2-enoyl-[acp] C05760; NADPH C00005;	no_data	NAP C00006;	TCL C12059;	No	No	No
3grk	A	Q8YFK8	A:6-259;	2003.1.1.332	1.3.1.9;	hexadecanoyl-[acp] C05764; octanoyl-[acp] C05752; NADH C00004; butyryl-[acp] C05745; hexanoyl-[acp] C05749; NAD C00003; dodecanoyl-[acyl-carrierprotein] C05223; decanoyl-[acp] C05755; tetradecanoyl-[acp] C05761; (2e)-octadecenoyl-[acp] C16221; H C00080; acyl-[acyl-carrierprotein] C00173;	trans-hex-2-enoyl-[acp] C05748; trans-hexadec-2-enoyl-[acp] C05763; trans-dodec-2-enoyl-[acp] C05758; NAD C00003; H C00080; but-2-enoyl-[acyl-carrierprotein] C04246; trans-2,3-dehydroacyl-[acyl-carrierprotein] C00693; NADH C00004; trans-oct-2-enoyl-[acp] C05751; trans-tetradec-2-enoyl-[acp] C05760; trans-dec-2-enoyl-[acp] C05754; octadecanoyl-[acyl-carrierprotein] C04088;	no_data	n/a;	n/a;	No	No	No
1c14	A	P0AEK4	A:2-257;	2003.1.1.332	1.3.1.9;	hexadecanoyl-[acp] C05764; octanoyl-[acp] C05752; NADH C00004; butyryl-[acp] C05745; hexanoyl-[acp] C05749; NAD C00003; dodecanoyl-[acyl-carrierprotein] C05223; decanoyl-[acp] C05755; tetradecanoyl-[acp] C05761; (2e)-octadecenoyl-[acp] C16221; H C00080; acyl-[acyl-carrierprotein] C00173;	trans-hex-2-enoyl-[acp] C05748; trans-hexadec-2-enoyl-[acp] C05763; trans-dodec-2-enoyl-[acp] C05758; NAD C00003; H C00080; but-2-enoyl-[acyl-carrierprotein] C04246; trans-2,3-dehydroacyl-[acyl-carrierprotein] C00693; NADH C00004; trans-oct-2-enoyl-[acp] C05751; trans-tetradec-2-enoyl-[acp] C05760; trans-dec-2-enoyl-[acp] C05754; octadecanoyl-[acyl-carrierprotein] C04088;	no_data	NAD C00003;	TCL C12059;	No	No	No
3guy	A	A6B7Q2	A:1-220;	2003.1.1.332	null	n/a	n/a	no_data	n/a;	n/a;	No	No	No
1bdb	A	P47227	A:1-276;	2003.1.1.332	1.3.1.56;	cis-2,3-dihydro-2,3-dihydroxybiphenyl C06589; NAD C00003; cis-2,3-dihydro-2,3-dihydroxy-4'-chlorobiphenyl C06585; cis-3-phenylcyclohexa-3,5-diene-1,2-diol C06589;	H C00080; biphenyl-2,3-diol C02526; NADH C00004; 2,3-dihydroxy-4'-chlorobiphenyl C06586;	no_data	NAD C00003;	n/a;	No	No	No
1bhs	A	P14061	A:1-284;	2003.1.1.332	1.1.1.62;	NADP C00006; NAD C00003; 17beta-estradiol; estriol C05141; estradiol-17beta C00951; 11beta,17beta-dihydroxy-4-androsten-3-one C18075;	11beta-hydroxyandrost-4-ene-3,17-dione C05284; H C00080; NADH C00004; estrone C00468; NADPH C00005; 16alpha-hydroxyestrone C05300;	no_data	n/a;	n/a;	No	No	No
1d8a	A	P0AEK4	A:2-258;	2003.1.1.332	1.3.1.9;	hexadecanoyl-[acp] C05764; octanoyl-[acp] C05752; NADH C00004; butyryl-[acp] C05745; hexanoyl-[acp] C05749; NAD C00003; dodecanoyl-[acyl-carrierprotein] C05223; decanoyl-[acp] C05755; tetradecanoyl-[acp] C05761; (2e)-octadecenoyl-[acp] C16221; H C00080; acyl-[acyl-carrierprotein] C00173;	trans-hex-2-enoyl-[acp] C05748; trans-hexadec-2-enoyl-[acp] C05763; trans-dodec-2-enoyl-[acp] C05758; NAD C00003; H C00080; but-2-enoyl-[acyl-carrierprotein] C04246; trans-2,3-dehydroacyl-[acyl-carrierprotein] C00693; NADH C00004; trans-oct-2-enoyl-[acp] C05751; trans-tetradec-2-enoyl-[acp] C05760; trans-dec-2-enoyl-[acp] C05754; octadecanoyl-[acyl-carrierprotein] C04088;	no_data	NAD C00003;	TCL C12059;	No	No	No
3iah	A	Q7CQG2	A:1-253;	2003.1.1.332	null	n/a	n/a	no_data	n/a	ACT C00033; CL; EOH C00469; NAP C00006;	No	No	No
3k31	A	Q2GKM8	A:0-261;	2003.1.1.332	1.3.1.9;	hexadecanoyl-[acp] C05764; octanoyl-[acp] C05752; NADH C00004; butyryl-[acp] C05745; hexanoyl-[acp] C05749; NAD C00003; dodecanoyl-[acyl-carrierprotein] C05223; decanoyl-[acp] C05755; tetradecanoyl-[acp] C05761; (2e)-octadecenoyl-[acp] C16221; H C00080; acyl-[acyl-carrierprotein] C00173;	trans-hex-2-enoyl-[acp] C05748; trans-hexadec-2-enoyl-[acp] C05763; trans-dodec-2-enoyl-[acp] C05758; NAD C00003; H C00080; but-2-enoyl-[acyl-carrierprotein] C04246; trans-2,3-dehydroacyl-[acyl-carrierprotein] C00693; NADH C00004; trans-oct-2-enoyl-[acp] C05751; trans-tetradec-2-enoyl-[acp] C05760; trans-dec-2-enoyl-[acp] C05754; octadecanoyl-[acyl-carrierprotein] C04088;	no_data	NAD C00003;	EDO C15588; GOL C00116;	No	No	No
3k2e	A	Q2GKM8	A:2-261;	2003.1.1.332	1.3.1.9;	hexadecanoyl-[acp] C05764; octanoyl-[acp] C05752; NADH C00004; butyryl-[acp] C05745; hexanoyl-[acp] C05749; NAD C00003; dodecanoyl-[acyl-carrierprotein] C05223; decanoyl-[acp] C05755; tetradecanoyl-[acp] C05761; (2e)-octadecenoyl-[acp] C16221; H C00080; acyl-[acyl-carrierprotein] C00173;	trans-hex-2-enoyl-[acp] C05748; trans-hexadec-2-enoyl-[acp] C05763; trans-dodec-2-enoyl-[acp] C05758; NAD C00003; H C00080; but-2-enoyl-[acyl-carrierprotein] C04246; trans-2,3-dehydroacyl-[acyl-carrierprotein] C00693; NADH C00004; trans-oct-2-enoyl-[acp] C05751; trans-tetradec-2-enoyl-[acp] C05760; trans-dec-2-enoyl-[acp] C05754; octadecanoyl-[acyl-carrierprotein] C04088;	no_data	n/a	EDO C15588; GOL C00116;	No	No	No
1dfi	A	P0AEK4	A:2-258;	2003.1.1.332	1.3.1.9;	hexadecanoyl-[acp] C05764; octanoyl-[acp] C05752; NADH C00004; butyryl-[acp] C05745; hexanoyl-[acp] C05749; NAD C00003; dodecanoyl-[acyl-carrierprotein] C05223; decanoyl-[acp] C05755; tetradecanoyl-[acp] C05761; (2e)-octadecenoyl-[acp] C16221; H C00080; acyl-[acyl-carrierprotein] C00173;	trans-hex-2-enoyl-[acp] C05748; trans-hexadec-2-enoyl-[acp] C05763; trans-dodec-2-enoyl-[acp] C05758; NAD C00003; H C00080; but-2-enoyl-[acyl-carrierprotein] C04246; trans-2,3-dehydroacyl-[acyl-carrierprotein] C00693; NADH C00004; trans-oct-2-enoyl-[acp] C05751; trans-tetradec-2-enoyl-[acp] C05760; trans-dec-2-enoyl-[acp] C05754; octadecanoyl-[acyl-carrierprotein] C04088;	no_data	NAD C00003;	n/a;	No	No	No
1dfh	A	P0AEK4	A:2-258;	2003.1.1.332	1.3.1.9;	hexadecanoyl-[acp] C05764; octanoyl-[acp] C05752; NADH C00004; butyryl-[acp] C05745; hexanoyl-[acp] C05749; NAD C00003; dodecanoyl-[acyl-carrierprotein] C05223; decanoyl-[acp] C05755; tetradecanoyl-[acp] C05761; (2e)-octadecenoyl-[acp] C16221; H C00080; acyl-[acyl-carrierprotein] C00173;	trans-hex-2-enoyl-[acp] C05748; trans-hexadec-2-enoyl-[acp] C05763; trans-dodec-2-enoyl-[acp] C05758; NAD C00003; H C00080; but-2-enoyl-[acyl-carrierprotein] C04246; trans-2,3-dehydroacyl-[acyl-carrierprotein] C00693; NADH C00004; trans-oct-2-enoyl-[acp] C05751; trans-tetradec-2-enoyl-[acp] C05760; trans-dec-2-enoyl-[acp] C05754; octadecanoyl-[acyl-carrierprotein] C04088;	no_data	NAD C00003;	TDB;	No	No	No
1dfg	A	P0AEK4	A:2-258;	2003.1.1.332	1.3.1.9;	hexadecanoyl-[acp] C05764; octanoyl-[acp] C05752; NADH C00004; butyryl-[acp] C05745; hexanoyl-[acp] C05749; NAD C00003; dodecanoyl-[acyl-carrierprotein] C05223; decanoyl-[acp] C05755; tetradecanoyl-[acp] C05761; (2e)-octadecenoyl-[acp] C16221; H C00080; acyl-[acyl-carrierprotein] C00173;	trans-hex-2-enoyl-[acp] C05748; trans-hexadec-2-enoyl-[acp] C05763; trans-dodec-2-enoyl-[acp] C05758; NAD C00003; H C00080; but-2-enoyl-[acyl-carrierprotein] C04246; trans-2,3-dehydroacyl-[acyl-carrierprotein] C00693; NADH C00004; trans-oct-2-enoyl-[acp] C05751; trans-tetradec-2-enoyl-[acp] C05760; trans-dec-2-enoyl-[acp] C05754; octadecanoyl-[acyl-carrierprotein] C04088;	no_data	NAD C00003;	NDT;	No	No	No
1dht	A	P14061	A:1-284;	2003.1.1.332	1.1.1.62;	NADP C00006; NAD C00003; 17beta-estradiol; estriol C05141; estradiol-17beta C00951; 11beta,17beta-dihydroxy-4-androsten-3-one C18075;	11beta-hydroxyandrost-4-ene-3,17-dione C05284; H C00080; NADH C00004; estrone C00468; NADPH C00005; 16alpha-hydroxyestrone C05300;	no_data	n/a	DHT C03917;	No	No	No
1dhr	A	P11348	A:5-240;	2003.1.1.332	1.5.1.34;	dihydrobiopterin C00268; tetrahydropteridine C05650; NADP C00006; NAD C00003; H C00080; 5,6,7,8-tetrahydropteridine C05650; NADH C00004; NADPH C00005;	H C00080; tetrahydrobiopterin C00272; NADH C00004; 6,7-dihydropteridine C05649; NADP C00006; NAD C00003; dihydropteridine C05649; NADPH C00005;	no_data	NAD C00003;	n/a;	No	No	No
1dir	A	P11348	A:5-240;	2003.1.1.332	1.5.1.34;	dihydrobiopterin C00268; tetrahydropteridine C05650; NADP C00006; NAD C00003; H C00080; 5,6,7,8-tetrahydropteridine C05650; NADH C00004; NADPH C00005;	H C00080; tetrahydrobiopterin C00272; NADH C00004; 6,7-dihydropteridine C05649; NADP C00006; NAD C00003; dihydropteridine C05649; NADPH C00005;	no_data	NAD C00003;	n/a;	No	No	No
3l6e	A	A0KPA6	A:4-227;	2003.1.1.332	null	n/a	n/a	no_data	n/a	SO4 C00059;	No	No	No
1edo	A	Q93X62	A:17-260;	2003.1.1.332	1.1.1.100;	(3r)-3-hydroxybutanoyl-[acyl-carrierprotein] C04618; (3r)-3-hydroxyacyl-[acyl-carrierprotein] C01271; NADP C00006; (3r)-3-hydroxytetradecanoyl-[acyl-carrierprotein] C04688; H C00080; (r)-3-hydroxydodecanoyl-[acp] C05757; 3-ketoglutaryl-[acp]methylester C20372; (3r)-3-hydroxydecanoyl-[acyl-carrierprotein] C04619; (3r)-3-hydroxypalmitoyl-[acyl-carrierprotein] C04633; 3-oxostearoyl-[acp] C16219; 3-k…	3-oxotetradecanoyl-[acp] C05759; 3-hydroxyglutaryl-[acp]methylester C20373; 3-oxoacyl-[acyl-carrierprotein] C00685; H C00080; 3-oxohexanoyl-[acp] C05746; 3-oxododecanoyl-[acp] C05756; acetoacetyl-[acp] C05744; (r)-3-hydroxyoctadecanoyl-[acp] C16220; 3-oxohexadecanoyl-[acp] C05762; NADP C00006; 3-oxodecanoyl-[acp] C05753; 3-hydroxypimeloyl-[acp]methylester C20377; 3-oxooctanoyl-[acp] C05750; NADPH…	no_data	NAP C00006;	n/a;	No	No	No
3km0	A	P14061	A:1-284;	2003.1.1.332	1.1.1.62;	NADP C00006; NAD C00003; 17beta-estradiol; estriol C05141; estradiol-17beta C00951; 11beta,17beta-dihydroxy-4-androsten-3-one C18075;	11beta-hydroxyandrost-4-ene-3,17-dione C05284; H C00080; NADH C00004; estrone C00468; NADPH C00005; 16alpha-hydroxyestrone C05300;	no_data	NAP C00006;	AOM C07632;	No	No	No
3m1a	A	Q82PV2	A:4-278;	2003.1.1.332	null	n/a	n/a	no_data	n/a	NA C01330; ACT C00033;	No	No	No
1equ	A	P14061	A:1-284;	2003.1.1.332	1.1.1.62;	NADP C00006; NAD C00003; 17beta-estradiol; estriol C05141; estradiol-17beta C00951; 11beta,17beta-dihydroxy-4-androsten-3-one C18075;	11beta-hydroxyandrost-4-ene-3,17-dione C05284; H C00080; NADH C00004; estrone C00468; NADPH C00005; 16alpha-hydroxyestrone C05300;	no_data	NAP C00006;	EQI C14392;	No	No	No
1fdv	A	P14061	A:1-285;	2003.1.1.332	1.1.1.62;	NADP C00006; NAD C00003; 17beta-estradiol; estriol C05141; estradiol-17beta C00951; 11beta,17beta-dihydroxy-4-androsten-3-one C18075;	11beta-hydroxyandrost-4-ene-3,17-dione C05284; H C00080; NADH C00004; estrone C00468; NADPH C00005; 16alpha-hydroxyestrone C05300;	no_data	NAD C00003;	SO4 C00059;	No	No	No
1fdu	A	P14061	A:1-285;	2003.1.1.332	1.1.1.62;	NADP C00006; NAD C00003; 17beta-estradiol; estriol C05141; estradiol-17beta C00951; 11beta,17beta-dihydroxy-4-androsten-3-one C18075;	11beta-hydroxyandrost-4-ene-3,17-dione C05284; H C00080; NADH C00004; estrone C00468; NADPH C00005; 16alpha-hydroxyestrone C05300;	no_data	EST C00951; NAP C00006;	SO4 C00059;	No	No	No
1fdt	A	P14061	A:1-285;	2003.1.1.332	1.1.1.62;	NADP C00006; NAD C00003; 17beta-estradiol; estriol C05141; estradiol-17beta C00951; 11beta,17beta-dihydroxy-4-androsten-3-one C18075;	11beta-hydroxyandrost-4-ene-3,17-dione C05284; H C00080; NADH C00004; estrone C00468; NADPH C00005; 16alpha-hydroxyestrone C05300;	no_data	EST C00951; NAP C00006;	SO4 C00059;	No	No	No
1fds	A	P14061	A:1-285;	2003.1.1.332	1.1.1.62;	NADP C00006; NAD C00003; 17beta-estradiol; estriol C05141; estradiol-17beta C00951; 11beta,17beta-dihydroxy-4-androsten-3-one C18075;	11beta-hydroxyandrost-4-ene-3,17-dione C05284; H C00080; NADH C00004; estrone C00468; NADPH C00005; 16alpha-hydroxyestrone C05300;	no_data	EST C00951;	n/a;	No	No	No
1fdw	A	P14061	A:1-285;	2003.1.1.332	1.1.1.62;	NADP C00006; NAD C00003; 17beta-estradiol; estriol C05141; estradiol-17beta C00951; 11beta,17beta-dihydroxy-4-androsten-3-one C18075;	11beta-hydroxyandrost-4-ene-3,17-dione C05284; H C00080; NADH C00004; estrone C00468; NADPH C00005; 16alpha-hydroxyestrone C05300;	no_data	EST C00951;	n/a;	No	No	No
1fjh	A	P80702	A:1-187,A:209-257;	2003.1.1.332	1.1.1.50;	androsterone C00523; 3alpha,7alpha,12alpha-trihydroxy-5beta-cholestane C05454; tetrahydrocorticosterone C05476; NADP C00006; NAD C00003; 3alpha,11beta,21-trihydroxy-20-oxo-5beta-pregnan-18-al C05474; 3alpha,21-dihydroxy-5beta-pregnane-11,20-dione C05478; H C00080; urocortisol C05472; etiocholanolone C04373; tetrahydrocortisone C05470; pregnanolone C05480; 17alpha,21-dihydroxy-5beta-pregnane-3,11,…	11beta,21-dihydroxy-3,20-oxo-5beta-pregnan-18-al C05473; 7alpha,12alpha-dihydroxy-5beta-cholestan-3-one C05453; 5beta-androstane-3,17-dione C03772; H C00080; 3-oxosteroid C01876; 11beta,21-dihydroxy-5beta-pregnane-3,20-dione C05475; tetrahydrocortisone C05470; androstan-3alpha,17beta-diol C03852; NADH C00004; 7alpha-hydroxy-5beta-cholestan-3-one C05451; 21-hydroxy-5beta-pregnane-3,11,20-trione C0…	no_data	n/a;	n/a;	No	No	No
3lz6	A	Q6QLL4	A:1-263;	2003.1.1.332	1.1.1.146;	tetrahydrocorticosterone C05476; NADP C00006; 11beta-hydroxyandrost-4-ene-3,17-dione C05284; H C00080; corticosterone C02140; cortisol C00735; 4-(n-nitrosomethylamino)-1-(3-pyridyl)-1-butanone C16453; NADPH C00005; 11beta-hydroxysteroid C01058;	4-(methylnitrosamino)-1-(3-pyridyl)-1-butanol C19574; H C00080; 11-oxosteroid C01985; NADP C00006; 3alpha,21-dihydroxy-5beta-pregnane-11,20-dione C05478; 11-dehydrocorticosterone C05490; cortisone C00762; NADPH C00005; adrenosterone C05285;	no_data	NAP C00006;	A0D;	No	No	No
3o26	A	Q071N0	A:12-305;	2003.1.1.332	1.1.1.248;	NADP C00006; salutaridinol C05220;	H C00080; salutaridine C05179; NADPH C00005;	no_data	NDP C00005;	n/a;	No	No	No
1i01	A	P0AEK2	A:1-241;	2003.1.1.332	1.1.1.100;	(3r)-3-hydroxybutanoyl-[acyl-carrierprotein] C04618; (3r)-3-hydroxyacyl-[acyl-carrierprotein] C01271; NADP C00006; (3r)-3-hydroxytetradecanoyl-[acyl-carrierprotein] C04688; H C00080; (r)-3-hydroxydodecanoyl-[acp] C05757; 3-ketoglutaryl-[acp]methylester C20372; (3r)-3-hydroxydecanoyl-[acyl-carrierprotein] C04619; (3r)-3-hydroxypalmitoyl-[acyl-carrierprotein] C04633; 3-oxostearoyl-[acp] C16219; 3-k…	3-oxotetradecanoyl-[acp] C05759; 3-hydroxyglutaryl-[acp]methylester C20373; 3-oxoacyl-[acyl-carrierprotein] C00685; H C00080; 3-oxohexanoyl-[acp] C05746; 3-oxododecanoyl-[acp] C05756; acetoacetyl-[acp] C05744; (r)-3-hydroxyoctadecanoyl-[acp] C16220; 3-oxohexadecanoyl-[acp] C05762; NADP C00006; 3-oxodecanoyl-[acp] C05753; 3-hydroxypimeloyl-[acp]methylester C20377; 3-oxooctanoyl-[acp] C05750; NADPH…	no_data	n/a;	n/a;	No	No	No
1i30	A	P0AEK4	A:2-257;	2003.1.1.332	1.3.1.9;	hexadecanoyl-[acp] C05764; octanoyl-[acp] C05752; NADH C00004; butyryl-[acp] C05745; hexanoyl-[acp] C05749; NAD C00003; dodecanoyl-[acyl-carrierprotein] C05223; decanoyl-[acp] C05755; tetradecanoyl-[acp] C05761; (2e)-octadecenoyl-[acp] C16221; H C00080; acyl-[acyl-carrierprotein] C00173;	trans-hex-2-enoyl-[acp] C05748; trans-hexadec-2-enoyl-[acp] C05763; trans-dodec-2-enoyl-[acp] C05758; NAD C00003; H C00080; but-2-enoyl-[acyl-carrierprotein] C04246; trans-2,3-dehydroacyl-[acyl-carrierprotein] C00693; NADH C00004; trans-oct-2-enoyl-[acp] C05751; trans-tetradec-2-enoyl-[acp] C05760; trans-dec-2-enoyl-[acp] C05754; octadecanoyl-[acyl-carrierprotein] C04088;	no_data	NAD C00003;	826;	No	No	No
1i2z	A	P0AEK4	A:2-258;	2003.1.1.332	1.3.1.9;	hexadecanoyl-[acp] C05764; octanoyl-[acp] C05752; NADH C00004; butyryl-[acp] C05745; hexanoyl-[acp] C05749; NAD C00003; dodecanoyl-[acyl-carrierprotein] C05223; decanoyl-[acp] C05755; tetradecanoyl-[acp] C05761; (2e)-octadecenoyl-[acp] C16221; H C00080; acyl-[acyl-carrierprotein] C00173;	trans-hex-2-enoyl-[acp] C05748; trans-hexadec-2-enoyl-[acp] C05763; trans-dodec-2-enoyl-[acp] C05758; NAD C00003; H C00080; but-2-enoyl-[acyl-carrierprotein] C04246; trans-2,3-dehydroacyl-[acyl-carrierprotein] C00693; NADH C00004; trans-oct-2-enoyl-[acp] C05751; trans-tetradec-2-enoyl-[acp] C05760; trans-dec-2-enoyl-[acp] C05754; octadecanoyl-[acyl-carrierprotein] C04088;	no_data	NAD C00003;	654;	No	No	No
1i5r	A	P14061	A:1-285;	2003.1.1.332	1.1.1.62;	NADP C00006; NAD C00003; 17beta-estradiol; estriol C05141; estradiol-17beta C00951; 11beta,17beta-dihydroxy-4-androsten-3-one C18075;	11beta-hydroxyandrost-4-ene-3,17-dione C05284; H C00080; NADH C00004; estrone C00468; NADPH C00005; 16alpha-hydroxyestrone C05300;	no_data	n/a	HYC; GOL C00116;	No	No	No
5thk	A	B4E8W7	A:3-257;	2003.1.1.332	null	n/a	n/a	no_data	n/a	1PE; NAP C00006; MG C00305;	No	No	No
1hdr	A	P09417	A:8-243;	2003.1.1.332	1.5.1.34;	dihydrobiopterin C00268; tetrahydropteridine C05650; NADP C00006; NAD C00003; H C00080; 5,6,7,8-tetrahydropteridine C05650; NADH C00004; NADPH C00005;	H C00080; tetrahydrobiopterin C00272; NADH C00004; 6,7-dihydropteridine C05649; NADP C00006; NAD C00003; dihydropteridine C05649; NADPH C00005;	no_data	NAD C00003;	n/a;	No	No	No
3p19	A	Q9F172	A:1-239;	2003.1.1.332	null	n/a	n/a	no_data	n/a;	n/a;	No	No	No
3nrc	A	Q5NGQ3	A:2-257;	2003.1.1.332	1.3.1.9;	hexadecanoyl-[acp] C05764; octanoyl-[acp] C05752; NADH C00004; butyryl-[acp] C05745; hexanoyl-[acp] C05749; NAD C00003; dodecanoyl-[acyl-carrierprotein] C05223; decanoyl-[acp] C05755; tetradecanoyl-[acp] C05761; (2e)-octadecenoyl-[acp] C16221; H C00080; acyl-[acyl-carrierprotein] C00173;	trans-hex-2-enoyl-[acp] C05748; trans-hexadec-2-enoyl-[acp] C05763; trans-dodec-2-enoyl-[acp] C05758; NAD C00003; H C00080; but-2-enoyl-[acyl-carrierprotein] C04246; trans-2,3-dehydroacyl-[acyl-carrierprotein] C00693; NADH C00004; trans-oct-2-enoyl-[acp] C05751; trans-tetradec-2-enoyl-[acp] C05760; trans-dec-2-enoyl-[acp] C05754; octadecanoyl-[acyl-carrierprotein] C04088;	no_data	NAD C00003;	TCL C12059;	No	No	No
3oif	A	P54616	A:1-258;	2003.1.1.332	1.3.1.9;	hexadecanoyl-[acp] C05764; octanoyl-[acp] C05752; NADH C00004; butyryl-[acp] C05745; hexanoyl-[acp] C05749; NAD C00003; dodecanoyl-[acyl-carrierprotein] C05223; decanoyl-[acp] C05755; tetradecanoyl-[acp] C05761; (2e)-octadecenoyl-[acp] C16221; H C00080; acyl-[acyl-carrierprotein] C00173;	trans-hex-2-enoyl-[acp] C05748; trans-hexadec-2-enoyl-[acp] C05763; trans-dodec-2-enoyl-[acp] C05758; NAD C00003; H C00080; but-2-enoyl-[acyl-carrierprotein] C04246; trans-2,3-dehydroacyl-[acyl-carrierprotein] C00693; NADH C00004; trans-oct-2-enoyl-[acp] C05751; trans-tetradec-2-enoyl-[acp] C05760; trans-dec-2-enoyl-[acp] C05754; octadecanoyl-[acyl-carrierprotein] C04088;	no_data	NAD C00003;	TCL C12059;	No	No	No
3oig	A	P54616	A:1-260;	2003.1.1.332	1.3.1.9;	hexadecanoyl-[acp] C05764; octanoyl-[acp] C05752; NADH C00004; butyryl-[acp] C05745; hexanoyl-[acp] C05749; NAD C00003; dodecanoyl-[acyl-carrierprotein] C05223; decanoyl-[acp] C05755; tetradecanoyl-[acp] C05761; (2e)-octadecenoyl-[acp] C16221; H C00080; acyl-[acyl-carrierprotein] C00173;	trans-hex-2-enoyl-[acp] C05748; trans-hexadec-2-enoyl-[acp] C05763; trans-dodec-2-enoyl-[acp] C05758; NAD C00003; H C00080; but-2-enoyl-[acyl-carrierprotein] C04246; trans-2,3-dehydroacyl-[acyl-carrierprotein] C00693; NADH C00004; trans-oct-2-enoyl-[acp] C05751; trans-tetradec-2-enoyl-[acp] C05760; trans-dec-2-enoyl-[acp] C05754; octadecanoyl-[acyl-carrierprotein] C04088;	no_data	NAD C00003;	IMJ;	No	No	No
3oml	A	Q9VXJ0	A:8-311;	2003.1.1.332	null	n/a	n/a	no_data	n/a;	n/a;	No	No	No
3orf	A	Q86A17	A:2-231;	2003.1.1.332	1.5.1.34;	dihydrobiopterin C00268; tetrahydropteridine C05650; NADP C00006; NAD C00003; H C00080; 5,6,7,8-tetrahydropteridine C05650; NADH C00004; NADPH C00005;	H C00080; tetrahydrobiopterin C00272; NADH C00004; 6,7-dihydropteridine C05649; NADP C00006; NAD C00003; dihydropteridine C05649; NADPH C00005;	no_data	NAD C00003;	n/a;	No	No	No
1iol	A	P14061	A:1-284;	2003.1.1.332	1.1.1.62;	NADP C00006; NAD C00003; 17beta-estradiol; estriol C05141; estradiol-17beta C00951; 11beta,17beta-dihydroxy-4-androsten-3-one C18075;	11beta-hydroxyandrost-4-ene-3,17-dione C05284; H C00080; NADH C00004; estrone C00468; NADPH C00005; 16alpha-hydroxyestrone C05300;	no_data	EST C00951;	n/a;	No	No	No
3pje	A	P0AEK4	A:2-258;	2003.1.1.332	1.3.1.9;	hexadecanoyl-[acp] C05764; octanoyl-[acp] C05752; NADH C00004; butyryl-[acp] C05745; hexanoyl-[acp] C05749; NAD C00003; dodecanoyl-[acyl-carrierprotein] C05223; decanoyl-[acp] C05755; tetradecanoyl-[acp] C05761; (2e)-octadecenoyl-[acp] C16221; H C00080; acyl-[acyl-carrierprotein] C00173;	trans-hex-2-enoyl-[acp] C05748; trans-hexadec-2-enoyl-[acp] C05763; trans-dodec-2-enoyl-[acp] C05758; NAD C00003; H C00080; but-2-enoyl-[acyl-carrierprotein] C04246; trans-2,3-dehydroacyl-[acyl-carrierprotein] C00693; NADH C00004; trans-oct-2-enoyl-[acp] C05751; trans-tetradec-2-enoyl-[acp] C05760; trans-dec-2-enoyl-[acp] C05754; octadecanoyl-[acyl-carrierprotein] C04088;	no_data	NAD C00003;	TCL C12059;	No	No	No
3pjf	A	P0AEK4	A:2-258;	2003.1.1.332	1.3.1.9;	hexadecanoyl-[acp] C05764; octanoyl-[acp] C05752; NADH C00004; butyryl-[acp] C05745; hexanoyl-[acp] C05749; NAD C00003; dodecanoyl-[acyl-carrierprotein] C05223; decanoyl-[acp] C05755; tetradecanoyl-[acp] C05761; (2e)-octadecenoyl-[acp] C16221; H C00080; acyl-[acyl-carrierprotein] C00173;	trans-hex-2-enoyl-[acp] C05748; trans-hexadec-2-enoyl-[acp] C05763; trans-dodec-2-enoyl-[acp] C05758; NAD C00003; H C00080; but-2-enoyl-[acyl-carrierprotein] C04246; trans-2,3-dehydroacyl-[acyl-carrierprotein] C00693; NADH C00004; trans-oct-2-enoyl-[acp] C05751; trans-tetradec-2-enoyl-[acp] C05760; trans-dec-2-enoyl-[acp] C05754; octadecanoyl-[acyl-carrierprotein] C04088;	no_data	NAD C00003;	TCL C12059;	No	No	No
3pjd	A	P0AEK4	A:2-258;	2003.1.1.332	1.3.1.9;	hexadecanoyl-[acp] C05764; octanoyl-[acp] C05752; NADH C00004; butyryl-[acp] C05745; hexanoyl-[acp] C05749; NAD C00003; dodecanoyl-[acyl-carrierprotein] C05223; decanoyl-[acp] C05755; tetradecanoyl-[acp] C05761; (2e)-octadecenoyl-[acp] C16221; H C00080; acyl-[acyl-carrierprotein] C00173;	trans-hex-2-enoyl-[acp] C05748; trans-hexadec-2-enoyl-[acp] C05763; trans-dodec-2-enoyl-[acp] C05758; NAD C00003; H C00080; but-2-enoyl-[acyl-carrierprotein] C04246; trans-2,3-dehydroacyl-[acyl-carrierprotein] C00693; NADH C00004; trans-oct-2-enoyl-[acp] C05751; trans-tetradec-2-enoyl-[acp] C05760; trans-dec-2-enoyl-[acp] C05754; octadecanoyl-[acyl-carrierprotein] C04088;	no_data	NAD C00003;	TCL C12059;	No	No	No
1jtv	A	P14061	A:1-285;	2003.1.1.332	1.1.1.62;	NADP C00006; NAD C00003; 17beta-estradiol; estriol C05141; estradiol-17beta C00951; 11beta,17beta-dihydroxy-4-androsten-3-one C18075;	11beta-hydroxyandrost-4-ene-3,17-dione C05284; H C00080; NADH C00004; estrone C00468; NADPH C00005; 16alpha-hydroxyestrone C05300;	no_data	n/a	GOL C00116; TES C00535;	No	No	No
3s55	A	B1MLR7	A:3-278;	2003.1.1.332	null	n/a	n/a	no_data	n/a	NAD C00003; CA C00076;	No	No	No
3rd5	A	Q741V7	A:2-202,A:223-289;	2003.1.1.332	null	n/a	n/a	no_data	n/a	EDO C15588; EPE;	No	No	No
3rj5	A	P10807	A:1-254;	2003.1.1.332	1.1.1.1;	1-octanol C00756; NADP C00006; NAD C00003; primaryalcohol C00226; 4-hydroxy-5-phenyltetrahydro-1,3-oxazin-2-one C16595; H C00080; trans-3-chloro-2-propene-1-ol C06611; 1-hydroxymethylnaphthalene C14089; retinol C00473; choline C00114; 3alpha,7alpha,26-trihydroxy-5beta-cholestane C05444; 3,4-dihydroxyphenylethyleneglycol C05576; chloralhydrate C06899; NADH C00004; 3-hexenal C16310; ethanol C00469;…	trichloroethanol C07490; betainealdehyde C00576; H C00080; 3,4-dihydroxymandelaldehyde C05577; 1-naphthaldehyde C14090; trans-3-chloroallylaldehyde C06613; NADH C00004; cis-3-chloroallylaldehyde C16348; aldehyde C00071; 3-hexenol C08492; 2-naphthaldehyde C14099; NAD C00003; acetaldehyde C00084; 3-carbamoyl-2-phenylpropionaldehyde C16587; 1-octanal C01545; alcophosphamide C16551; 3alpha,7alpha-dih…	no_data	NAD C00003;	ACY C00033;	No	No	No
3rj9	A	P10807	A:1-254;	2003.1.1.332	1.1.1.1;	1-octanol C00756; NADP C00006; NAD C00003; primaryalcohol C00226; 4-hydroxy-5-phenyltetrahydro-1,3-oxazin-2-one C16595; H C00080; trans-3-chloro-2-propene-1-ol C06611; 1-hydroxymethylnaphthalene C14089; retinol C00473; choline C00114; 3alpha,7alpha,26-trihydroxy-5beta-cholestane C05444; 3,4-dihydroxyphenylethyleneglycol C05576; chloralhydrate C06899; NADH C00004; 3-hexenal C16310; ethanol C00469;…	trichloroethanol C07490; betainealdehyde C00576; H C00080; 3,4-dihydroxymandelaldehyde C05577; 1-naphthaldehyde C14090; trans-3-chloroallylaldehyde C06613; NADH C00004; cis-3-chloroallylaldehyde C16348; aldehyde C00071; 3-hexenol C08492; 2-naphthaldehyde C14099; NAD C00003; acetaldehyde C00084; 3-carbamoyl-2-phenylpropionaldehyde C16587; 1-octanal C01545; alcophosphamide C16551; 3alpha,7alpha-dih…	no_data	NAD C00003;	n/a;	No	No	No
3rro	A	Q9KQH7	A:2-248;	2003.1.1.332	1.1.1.100;	(3r)-3-hydroxybutanoyl-[acyl-carrierprotein] C04618; (3r)-3-hydroxyacyl-[acyl-carrierprotein] C01271; NADP C00006; (3r)-3-hydroxytetradecanoyl-[acyl-carrierprotein] C04688; H C00080; (r)-3-hydroxydodecanoyl-[acp] C05757; 3-ketoglutaryl-[acp]methylester C20372; (3r)-3-hydroxydecanoyl-[acyl-carrierprotein] C04619; (3r)-3-hydroxypalmitoyl-[acyl-carrierprotein] C04633; 3-oxostearoyl-[acp] C16219; 3-k…	3-oxotetradecanoyl-[acp] C05759; 3-hydroxyglutaryl-[acp]methylester C20373; 3-oxoacyl-[acyl-carrierprotein] C00685; H C00080; 3-oxohexanoyl-[acp] C05746; 3-oxododecanoyl-[acp] C05756; acetoacetyl-[acp] C05744; (r)-3-hydroxyoctadecanoyl-[acp] C16220; 3-oxohexadecanoyl-[acp] C05762; NADP C00006; 3-oxodecanoyl-[acp] C05753; 3-hydroxypimeloyl-[acp]methylester C20377; 3-oxooctanoyl-[acp] C05750; NADPH…	no_data	n/a	EDO C15588; GOL C00116; CL; PGE; SO4 C00059;	No	No	No
3rsh	A	Q9KQH7	A:2-248;	2003.1.1.332	1.1.1.100;	(3r)-3-hydroxybutanoyl-[acyl-carrierprotein] C04618; (3r)-3-hydroxyacyl-[acyl-carrierprotein] C01271; NADP C00006; (3r)-3-hydroxytetradecanoyl-[acyl-carrierprotein] C04688; H C00080; (r)-3-hydroxydodecanoyl-[acp] C05757; 3-ketoglutaryl-[acp]methylester C20372; (3r)-3-hydroxydecanoyl-[acyl-carrierprotein] C04619; (3r)-3-hydroxypalmitoyl-[acyl-carrierprotein] C04633; 3-oxostearoyl-[acp] C16219; 3-k…	3-oxotetradecanoyl-[acp] C05759; 3-hydroxyglutaryl-[acp]methylester C20373; 3-oxoacyl-[acyl-carrierprotein] C00685; H C00080; 3-oxohexanoyl-[acp] C05746; 3-oxododecanoyl-[acp] C05756; acetoacetyl-[acp] C05744; (r)-3-hydroxyoctadecanoyl-[acp] C16220; 3-oxohexadecanoyl-[acp] C05762; NADP C00006; 3-oxodecanoyl-[acp] C05753; 3-hydroxypimeloyl-[acp]methylester C20377; 3-oxooctanoyl-[acp] C05750; NADPH…	no_data	NAP C00006;	EDO C15588; UNX; SO4 C00059;	No	No	No
1n5d	A	Q28960	A:2-276;	2003.1.1.332	1.1.1.184;	7,8-dihydrobiopterin C02953; 6-lactoyl-5,6,7,8-tetrahydropterin C04244; NADP C00006; r-choh-r' C01612; H C00080; prostaglandinf2alpha C00639; 4-(n-nitrosomethylamino)-1-(3-pyridyl)-1-butanone C16453; NADPH C00005; secondaryalcohol C01612;	4-(methylnitrosamino)-1-(3-pyridyl)-1-butanol C19574; H C00080; 6-pyruvoyltetrahydropterin C03684; sepiapterin C00835; NADP C00006; prostaglandine2 C00584; r-co-r' C01450; NADPH C00005; ketone C01450;	no_data	NDP C00005;	SO4 C00059;	No	No	No
1lx6	A	P0AEK4	A:2-257;	2003.1.1.332	1.3.1.9;	hexadecanoyl-[acp] C05764; octanoyl-[acp] C05752; NADH C00004; butyryl-[acp] C05745; hexanoyl-[acp] C05749; NAD C00003; dodecanoyl-[acyl-carrierprotein] C05223; decanoyl-[acp] C05755; tetradecanoyl-[acp] C05761; (2e)-octadecenoyl-[acp] C16221; H C00080; acyl-[acyl-carrierprotein] C00173;	trans-hex-2-enoyl-[acp] C05748; trans-hexadec-2-enoyl-[acp] C05763; trans-dodec-2-enoyl-[acp] C05758; NAD C00003; H C00080; but-2-enoyl-[acyl-carrierprotein] C04246; trans-2,3-dehydroacyl-[acyl-carrierprotein] C00693; NADH C00004; trans-oct-2-enoyl-[acp] C05751; trans-tetradec-2-enoyl-[acp] C05760; trans-dec-2-enoyl-[acp] C05754; octadecanoyl-[acyl-carrierprotein] C04088;	no_data	NAD C00003;	ZAM;	No	No	No
1lxc	A	P0AEK4	A:2-259;	2003.1.1.332	1.3.1.9;	hexadecanoyl-[acp] C05764; octanoyl-[acp] C05752; NADH C00004; butyryl-[acp] C05745; hexanoyl-[acp] C05749; NAD C00003; dodecanoyl-[acyl-carrierprotein] C05223; decanoyl-[acp] C05755; tetradecanoyl-[acp] C05761; (2e)-octadecenoyl-[acp] C16221; H C00080; acyl-[acyl-carrierprotein] C00173;	trans-hex-2-enoyl-[acp] C05748; trans-hexadec-2-enoyl-[acp] C05763; trans-dodec-2-enoyl-[acp] C05758; NAD C00003; H C00080; but-2-enoyl-[acyl-carrierprotein] C04246; trans-2,3-dehydroacyl-[acyl-carrierprotein] C00693; NADH C00004; trans-oct-2-enoyl-[acp] C05751; trans-tetradec-2-enoyl-[acp] C05760; trans-dec-2-enoyl-[acp] C05754; octadecanoyl-[acyl-carrierprotein] C04088;	no_data	NAD C00003;	AYM;	No	No	No
1mg5	A	P00334	A:2-255;	2003.1.1.332	1.1.1.1;	1-octanol C00756; NADP C00006; NAD C00003; primaryalcohol C00226; 4-hydroxy-5-phenyltetrahydro-1,3-oxazin-2-one C16595; H C00080; trans-3-chloro-2-propene-1-ol C06611; 1-hydroxymethylnaphthalene C14089; retinol C00473; choline C00114; 3alpha,7alpha,26-trihydroxy-5beta-cholestane C05444; 3,4-dihydroxyphenylethyleneglycol C05576; chloralhydrate C06899; NADH C00004; 3-hexenal C16310; ethanol C00469;…	trichloroethanol C07490; betainealdehyde C00576; H C00080; 3,4-dihydroxymandelaldehyde C05577; 1-naphthaldehyde C14090; trans-3-chloroallylaldehyde C06613; NADH C00004; cis-3-chloroallylaldehyde C16348; aldehyde C00071; 3-hexenol C08492; 2-naphthaldehyde C14099; NAD C00003; acetaldehyde C00084; 3-carbamoyl-2-phenylpropionaldehyde C16587; 1-octanal C01545; alcophosphamide C16551; 3alpha,7alpha-dih…	no_data	n/a	ACT C00033;	No	No	No
1mfp	A	P0AEK4	A:2-259;	2003.1.1.332	1.3.1.9;	hexadecanoyl-[acp] C05764; octanoyl-[acp] C05752; NADH C00004; butyryl-[acp] C05745; hexanoyl-[acp] C05749; NAD C00003; dodecanoyl-[acyl-carrierprotein] C05223; decanoyl-[acp] C05755; tetradecanoyl-[acp] C05761; (2e)-octadecenoyl-[acp] C16221; H C00080; acyl-[acyl-carrierprotein] C00173;	trans-hex-2-enoyl-[acp] C05748; trans-hexadec-2-enoyl-[acp] C05763; trans-dodec-2-enoyl-[acp] C05758; NAD C00003; H C00080; but-2-enoyl-[acyl-carrierprotein] C04246; trans-2,3-dehydroacyl-[acyl-carrierprotein] C00693; NADH C00004; trans-oct-2-enoyl-[acp] C05751; trans-tetradec-2-enoyl-[acp] C05760; trans-dec-2-enoyl-[acp] C05754; octadecanoyl-[acyl-carrierprotein] C04088;	no_data	NAD C00003;	IDN; SO4 C00059;	No	No	No
3u09	A	Q9KQH7	A:5-248;	2003.1.1.332	1.1.1.100;	(3r)-3-hydroxybutanoyl-[acyl-carrierprotein] C04618; (3r)-3-hydroxyacyl-[acyl-carrierprotein] C01271; NADP C00006; (3r)-3-hydroxytetradecanoyl-[acyl-carrierprotein] C04688; H C00080; (r)-3-hydroxydodecanoyl-[acp] C05757; 3-ketoglutaryl-[acp]methylester C20372; (3r)-3-hydroxydecanoyl-[acyl-carrierprotein] C04619; (3r)-3-hydroxypalmitoyl-[acyl-carrierprotein] C04633; 3-oxostearoyl-[acp] C16219; 3-k…	3-oxotetradecanoyl-[acp] C05759; 3-hydroxyglutaryl-[acp]methylester C20373; 3-oxoacyl-[acyl-carrierprotein] C00685; H C00080; 3-oxohexanoyl-[acp] C05746; 3-oxododecanoyl-[acp] C05756; acetoacetyl-[acp] C05744; (r)-3-hydroxyoctadecanoyl-[acp] C16220; 3-oxohexadecanoyl-[acp] C05762; NADP C00006; 3-oxodecanoyl-[acp] C05753; 3-hydroxypimeloyl-[acp]methylester C20377; 3-oxooctanoyl-[acp] C05750; NADPH…	no_data	n/a	UNX; SO4 C00059;	No	No	No
3u9l	A	Q92W71	A:3-299;	2003.1.1.332	1.1.1.100;	(3r)-3-hydroxybutanoyl-[acyl-carrierprotein] C04618; (3r)-3-hydroxyacyl-[acyl-carrierprotein] C01271; NADP C00006; (3r)-3-hydroxytetradecanoyl-[acyl-carrierprotein] C04688; H C00080; (r)-3-hydroxydodecanoyl-[acp] C05757; 3-ketoglutaryl-[acp]methylester C20372; (3r)-3-hydroxydecanoyl-[acyl-carrierprotein] C04619; (3r)-3-hydroxypalmitoyl-[acyl-carrierprotein] C04633; 3-oxostearoyl-[acp] C16219; 3-k…	3-oxotetradecanoyl-[acp] C05759; 3-hydroxyglutaryl-[acp]methylester C20373; 3-oxoacyl-[acyl-carrierprotein] C00685; H C00080; 3-oxohexanoyl-[acp] C05746; 3-oxododecanoyl-[acp] C05756; acetoacetyl-[acp] C05744; (r)-3-hydroxyoctadecanoyl-[acp] C16220; 3-oxohexadecanoyl-[acp] C05762; NADP C00006; 3-oxodecanoyl-[acp] C05753; 3-hydroxypimeloyl-[acp]methylester C20377; 3-oxooctanoyl-[acp] C05750; NADPH…	no_data	n/a;	n/a;	No	No	No
3tfo	A	Q92XI4	A:3-184,A:208-239;	2003.1.1.332	null	n/a	n/a	no_data	n/a	HEZ; SO4 C00059;	No	No	No
1nas	A	Q64105	A:3-261;	2003.1.1.332	1.1.1.153;	6-(1'-hydroxy-2'-oxopropyl)-tetrahydropterin C21640; 7,8-dihydrobiopterin C02953; 6-lactoyl-5,6,7,8-tetrahydropterin C04244; NADP C00006; l-erythro-7,8-dihydrobiopterin C02953; tetrahydrobiopterin C00272; l-erythro-tetrahydrobiopterin C00272;	6-pyruvoyl-5,6,7,8-tetrahydropterin C03684; H C00080; 6-pyruvoyltetrahydropterin C03684; 6-(1'-hydroxy-2'-oxopropyl)-tetrahydropterin C21640; 6-lactoyl-5,6,7,8-tetrahydropterin C04244; sepiapterin C00835; NADPH C00005;	no_data	NAP C00006;	OAA C00036; ASE C00978;	No	No	No
3tjr	A	Q742X5	A:3-280;	2003.1.1.332	null	n/a	n/a	no_data	n/a;	UNL;	No	No	No
3uce	A	Q7MBY8	A:5-223;	2003.1.1.332	null	n/a	n/a	no_data	n/a	NDP C00005;	No	No	No
3ucf	A	Q7MBY8	A:5-160,A:191-223;	2003.1.1.332	null	n/a	n/a	no_data	n/a;	n/a;	No	No	No
1oaa	A	Q64105	A:3-261;	2003.1.1.332	1.1.1.153;	6-(1'-hydroxy-2'-oxopropyl)-tetrahydropterin C21640; 7,8-dihydrobiopterin C02953; 6-lactoyl-5,6,7,8-tetrahydropterin C04244; NADP C00006; l-erythro-7,8-dihydrobiopterin C02953; tetrahydrobiopterin C00272; l-erythro-tetrahydrobiopterin C00272;	6-pyruvoyl-5,6,7,8-tetrahydropterin C03684; H C00080; 6-pyruvoyltetrahydropterin C03684; 6-(1'-hydroxy-2'-oxopropyl)-tetrahydropterin C21640; 6-lactoyl-5,6,7,8-tetrahydropterin C04244; sepiapterin C00835; NADPH C00005;	no_data	NAP C00006;	OAA C00036; SO4 C00059;	No	No	No
3uic	A	Q5NGQ3	A:1-260;	2003.1.1.332	1.3.1.9;	hexadecanoyl-[acp] C05764; octanoyl-[acp] C05752; NADH C00004; butyryl-[acp] C05745; hexanoyl-[acp] C05749; NAD C00003; dodecanoyl-[acyl-carrierprotein] C05223; decanoyl-[acp] C05755; tetradecanoyl-[acp] C05761; (2e)-octadecenoyl-[acp] C16221; H C00080; acyl-[acyl-carrierprotein] C00173;	trans-hex-2-enoyl-[acp] C05748; trans-hexadec-2-enoyl-[acp] C05763; trans-dodec-2-enoyl-[acp] C05758; NAD C00003; H C00080; but-2-enoyl-[acyl-carrierprotein] C04246; trans-2,3-dehydroacyl-[acyl-carrierprotein] C00693; NADH C00004; trans-oct-2-enoyl-[acp] C05751; trans-tetradec-2-enoyl-[acp] C05760; trans-dec-2-enoyl-[acp] C05754; octadecanoyl-[acyl-carrierprotein] C04088;	no_data	NAD C00003;	09T;	No	No	No
1ooe	A	Q9XVJ3	A:2-236;	2003.1.1.332	null	n/a	n/a	no_data	n/a;	MES;	No	No	No
1q7c	A	P0AEK2	A:2-243;	2003.1.1.332	1.1.1.100;	(3r)-3-hydroxybutanoyl-[acyl-carrierprotein] C04618; (3r)-3-hydroxyacyl-[acyl-carrierprotein] C01271; NADP C00006; (3r)-3-hydroxytetradecanoyl-[acyl-carrierprotein] C04688; H C00080; (r)-3-hydroxydodecanoyl-[acp] C05757; 3-ketoglutaryl-[acp]methylester C20372; (3r)-3-hydroxydecanoyl-[acyl-carrierprotein] C04619; (3r)-3-hydroxypalmitoyl-[acyl-carrierprotein] C04633; 3-oxostearoyl-[acp] C16219; 3-k…	3-oxotetradecanoyl-[acp] C05759; 3-hydroxyglutaryl-[acp]methylester C20373; 3-oxoacyl-[acyl-carrierprotein] C00685; H C00080; 3-oxohexanoyl-[acp] C05746; 3-oxododecanoyl-[acp] C05756; acetoacetyl-[acp] C05744; (r)-3-hydroxyoctadecanoyl-[acp] C16220; 3-oxohexadecanoyl-[acp] C05762; NADP C00006; 3-oxodecanoyl-[acp] C05753; 3-hydroxypimeloyl-[acp]methylester C20377; 3-oxooctanoyl-[acp] C05750; NADPH…	no_data	n/a;	n/a;	No	No	No
1q7b	A	P0AEK2	A:2-243;	2003.1.1.332	1.1.1.100;	(3r)-3-hydroxybutanoyl-[acyl-carrierprotein] C04618; (3r)-3-hydroxyacyl-[acyl-carrierprotein] C01271; NADP C00006; (3r)-3-hydroxytetradecanoyl-[acyl-carrierprotein] C04688; H C00080; (r)-3-hydroxydodecanoyl-[acp] C05757; 3-ketoglutaryl-[acp]methylester C20372; (3r)-3-hydroxydecanoyl-[acyl-carrierprotein] C04619; (3r)-3-hydroxypalmitoyl-[acyl-carrierprotein] C04633; 3-oxostearoyl-[acp] C16219; 3-k…	3-oxotetradecanoyl-[acp] C05759; 3-hydroxyglutaryl-[acp]methylester C20373; 3-oxoacyl-[acyl-carrierprotein] C00685; H C00080; 3-oxohexanoyl-[acp] C05746; 3-oxododecanoyl-[acp] C05756; acetoacetyl-[acp] C05744; (r)-3-hydroxyoctadecanoyl-[acp] C16220; 3-oxohexadecanoyl-[acp] C05762; NADP C00006; 3-oxodecanoyl-[acp] C05753; 3-hydroxypimeloyl-[acp]methylester C20377; 3-oxooctanoyl-[acp] C05750; NADPH…	no_data	NAP C00006;	CA C00076;	No	No	No
3vc7	A	Q92N93	A:4-252;	2003.1.1.332	1.-.-.-;	no_substrate	no_product	no_data	n/a	GOL C00116;	No	No	No
1qg6	A	P0AEK4	A:2-258;	2003.1.1.332	1.3.1.9;	hexadecanoyl-[acp] C05764; octanoyl-[acp] C05752; NADH C00004; butyryl-[acp] C05745; hexanoyl-[acp] C05749; NAD C00003; dodecanoyl-[acyl-carrierprotein] C05223; decanoyl-[acp] C05755; tetradecanoyl-[acp] C05761; (2e)-octadecenoyl-[acp] C16221; H C00080; acyl-[acyl-carrierprotein] C00173;	trans-hex-2-enoyl-[acp] C05748; trans-hexadec-2-enoyl-[acp] C05763; trans-dodec-2-enoyl-[acp] C05758; NAD C00003; H C00080; but-2-enoyl-[acyl-carrierprotein] C04246; trans-2,3-dehydroacyl-[acyl-carrierprotein] C00693; NADH C00004; trans-oct-2-enoyl-[acp] C05751; trans-tetradec-2-enoyl-[acp] C05760; trans-dec-2-enoyl-[acp] C05754; octadecanoyl-[acyl-carrierprotein] C04088;	no_data	NAD C00003;	TCL C12059;	No	No	No
3woh	A	K9M8L2	A:12-249;	2003.1.1.332	null	n/a	n/a	no_data	n/a;	n/a;	No	No	No
3wxb	A	F1N9C1	A:1-259;	2003.1.1.332	null	n/a	n/a	no_data	n/a	EDO C15588; NDP C00005;	No	No	No
1qsg	A	P0AEK4	A:2-259;	2003.1.1.332	1.3.1.9;	hexadecanoyl-[acp] C05764; octanoyl-[acp] C05752; NADH C00004; butyryl-[acp] C05745; hexanoyl-[acp] C05749; NAD C00003; dodecanoyl-[acyl-carrierprotein] C05223; decanoyl-[acp] C05755; tetradecanoyl-[acp] C05761; (2e)-octadecenoyl-[acp] C16221; H C00080; acyl-[acyl-carrierprotein] C00173;	trans-hex-2-enoyl-[acp] C05748; trans-hexadec-2-enoyl-[acp] C05763; trans-dodec-2-enoyl-[acp] C05758; NAD C00003; H C00080; but-2-enoyl-[acyl-carrierprotein] C04246; trans-2,3-dehydroacyl-[acyl-carrierprotein] C00693; NADH C00004; trans-oct-2-enoyl-[acp] C05751; trans-tetradec-2-enoyl-[acp] C05760; trans-dec-2-enoyl-[acp] C05754; octadecanoyl-[acyl-carrierprotein] C04088;	no_data	NAD C00003;	GLC C00267; TCL C12059;	No	No	No
1qyx	A	P14061	A:1-285;	2003.1.1.332	1.1.1.62;	NADP C00006; NAD C00003; 17beta-estradiol; estriol C05141; estradiol-17beta C00951; 11beta,17beta-dihydroxy-4-androsten-3-one C18075;	11beta-hydroxyandrost-4-ene-3,17-dione C05284; H C00080; NADH C00004; estrone C00468; NADPH C00005; 16alpha-hydroxyestrone C05300;	no_data	NAP C00006;	ASD C00280; GOL C00116;	No	No	No
1qyw	A	P14061	A:1-284;	2003.1.1.332	1.1.1.62;	NADP C00006; NAD C00003; 17beta-estradiol; estriol C05141; estradiol-17beta C00951; 11beta,17beta-dihydroxy-4-androsten-3-one C18075;	11beta-hydroxyandrost-4-ene-3,17-dione C05284; H C00080; NADH C00004; estrone C00468; NADPH C00005; 16alpha-hydroxyestrone C05300;	no_data	NAP C00006;	GOL C00116; 5SD C00674;	No	No	No
1qyv	A	P14061	A:1-284;	2003.1.1.332	1.1.1.62;	NADP C00006; NAD C00003; 17beta-estradiol; estriol C05141; estradiol-17beta C00951; 11beta,17beta-dihydroxy-4-androsten-3-one C18075;	11beta-hydroxyandrost-4-ene-3,17-dione C05284; H C00080; NADH C00004; estrone C00468; NADPH C00005; 16alpha-hydroxyestrone C05300;	no_data	NAP C00006;	GOL C00116;	No	No	No
4bo7	B	O54438	B:2-247;	2003.1.1.332	1.1.1.100;	(3r)-3-hydroxybutanoyl-[acyl-carrierprotein] C04618; (3r)-3-hydroxyacyl-[acyl-carrierprotein] C01271; NADP C00006; (3r)-3-hydroxytetradecanoyl-[acyl-carrierprotein] C04688; H C00080; (r)-3-hydroxydodecanoyl-[acp] C05757; 3-ketoglutaryl-[acp]methylester C20372; (3r)-3-hydroxydecanoyl-[acyl-carrierprotein] C04619; (3r)-3-hydroxypalmitoyl-[acyl-carrierprotein] C04633; 3-oxostearoyl-[acp] C16219; 3-k…	3-oxotetradecanoyl-[acp] C05759; 3-hydroxyglutaryl-[acp]methylester C20373; 3-oxoacyl-[acyl-carrierprotein] C00685; H C00080; 3-oxohexanoyl-[acp] C05746; 3-oxododecanoyl-[acp] C05756; acetoacetyl-[acp] C05744; (r)-3-hydroxyoctadecanoyl-[acp] C16220; 3-oxohexadecanoyl-[acp] C05762; NADP C00006; 3-oxodecanoyl-[acp] C05753; 3-hydroxypimeloyl-[acp]methylester C20377; 3-oxooctanoyl-[acp] C05750; NADPH…	no_data	n/a;	J2T;	No	No	No
4cqm	B	Q8N4T8	B:1-237;	2003.1.1.332	1.-.-.-;	no_substrate	no_product	no_data	NAP C00006;	EDO C15588; GOL C00116; ACT C00033;	No	No	No
4cql	B	Q8N4T8	B:1-237;	2003.1.1.332	1.-.-.-;	no_substrate	no_product	no_data	NAD C00003;	n/a;	No	No	No
2fwm	X	P15047	X:1-177,X:214-248;	2003.1.1.332	1.3.1.28;	NAD C00003; (2s,3s)-2,3-dihydro-2,3-dihydroxybenzoate C04171;	H C00080; NADH C00004; 2,3-dihydroxybenzoate C00196;	no_data	n/a;	n/a;	No	No	No
3dey	X	P14061	X:1-284;	2003.1.1.332	1.1.1.62;	NADP C00006; NAD C00003; 17beta-estradiol; estriol C05141; estradiol-17beta C00951; 11beta,17beta-dihydroxy-4-androsten-3-one C18075;	11beta-hydroxyandrost-4-ene-3,17-dione C05284; H C00080; NADH C00004; estrone C00468; NADPH C00005; 16alpha-hydroxyestrone C05300;	no_data	n/a	DHT C03917; GOL C00116;	No	No	No
3hb5	X	P14061	X:1-284;	2003.1.1.332	1.1.1.62;	NADP C00006; NAD C00003; 17beta-estradiol; estriol C05141; estradiol-17beta C00951; 11beta,17beta-dihydroxy-4-androsten-3-one C18075;	11beta-hydroxyandrost-4-ene-3,17-dione C05284; H C00080; NADH C00004; estrone C00468; NADPH C00005; 16alpha-hydroxyestrone C05300;	no_data	NAP C00006;	E2B;	No	No	No
3hb4	X	P14061	X:1-284;	2003.1.1.332	1.1.1.62;	NADP C00006; NAD C00003; 17beta-estradiol; estriol C05141; estradiol-17beta C00951; 11beta,17beta-dihydroxy-4-androsten-3-one C18075;	11beta-hydroxyandrost-4-ene-3,17-dione C05284; H C00080; NADH C00004; estrone C00468; NADPH C00005; 16alpha-hydroxyestrone C05300;	no_data	n/a;	E2B;	No	No	No
3klm	X	P14061	X:1-284;	2003.1.1.332	1.1.1.62;	NADP C00006; NAD C00003; 17beta-estradiol; estriol C05141; estradiol-17beta C00951; 11beta,17beta-dihydroxy-4-androsten-3-one C18075;	11beta-hydroxyandrost-4-ene-3,17-dione C05284; H C00080; NADH C00004; estrone C00468; NADPH C00005; 16alpha-hydroxyestrone C05300;	no_data	n/a	DHT C03917; GOL C00116;	No	No	No
3klp	X	P14061	X:1-285;	2003.1.1.332	1.1.1.62;	NADP C00006; NAD C00003; 17beta-estradiol; estriol C05141; estradiol-17beta C00951; 11beta,17beta-dihydroxy-4-androsten-3-one C18075;	11beta-hydroxyandrost-4-ene-3,17-dione C05284; H C00080; NADH C00004; estrone C00468; NADPH C00005; 16alpha-hydroxyestrone C05300;	no_data	n/a	B81 C04295;	No	No	No
4nk4	A	no_data	A:1-258;	2003.1.1.332	null	n/a	n/a	no_cofactor	n/a	PEG C14689;	No	No	No
4nk5	A	no_data	A:1-258;	2003.1.1.332	null	n/a	n/a	no_cofactor	n/a	NAD C00003;	No	No	No
2jjy	A	no_data	A:2-268;	2003.1.1.332	null	n/a	n/a	no_cofactor	n/a	NAD C00003;	No	No	No
4wk6	A	no_data	A:4-246;	2003.1.1.332	null	n/a	n/a	no_cofactor	n/a	1PE; NDP C00005;	No	No	No
3asu	A	no_data	A:1-182,A:205-240;	2003.1.1.332	null	n/a	n/a	no_cofactor	n/a;	n/a;	No	No	No
3asv	A	no_data	A:1-248;	2003.1.1.332	null	n/a	n/a	no_cofactor	n/a	PO4 C00009; NAP C00006;	No	No	No
3op4	A	no_data	A:2-248;	2003.1.1.332	null	n/a	n/a	no_cofactor	n/a	ACT C00033; NAP C00006;	No	No	No
3tzk	A	no_data	A:2-248;	2003.1.1.332	null	n/a	n/a	no_cofactor	n/a	UNX; SO4 C00059;	No	No	No
3tzc	A	no_data	A:2-246;	2003.1.1.332	null	n/a	n/a	no_cofactor	n/a	NAP C00006; SO4 C00059;	No	No	No
3tzh	A	no_data	A:2-248;	2003.1.1.332	null	n/a	n/a	no_cofactor	n/a	GOL C00116; UNX; SO4 C00059;	No	No	No
4fw8	A	O53665	A:197-454; A:20-196;	2003.1.1.332; 2003.1.1.0;	1.1.1.100;	(3r)-3-hydroxybutanoyl-[acyl-carrierprotein] C04618; (3r)-3-hydroxyacyl-[acyl-carrierprotein] C01271; NADP C00006; (3r)-3-hydroxytetradecanoyl-[acyl-carrierprotein] C04688; H C00080; (r)-3-hydroxydodecanoyl-[acp] C05757; 3-ketoglutaryl-[acp]methylester C20372; (3r)-3-hydroxydecanoyl-[acyl-carrierprotein] C04619; (3r)-3-hydroxypalmitoyl-[acyl-carrierprotein] C04633; 3-oxostearoyl-[acp] C16219; 3-k…	3-oxotetradecanoyl-[acp] C05759; 3-hydroxyglutaryl-[acp]methylester C20373; 3-oxoacyl-[acyl-carrierprotein] C00685; H C00080; 3-oxohexanoyl-[acp] C05746; 3-oxododecanoyl-[acp] C05756; acetoacetyl-[acp] C05744; (r)-3-hydroxyoctadecanoyl-[acp] C16220; 3-oxohexadecanoyl-[acp] C05762; NADP C00006; 3-oxodecanoyl-[acp] C05753; 3-hydroxypimeloyl-[acp]methylester C20377; 3-oxooctanoyl-[acp] C05750; NADPH…	no_data	n/a	ZPG; NAI C00004;	No	No	No
3m1l	A	O53665	A:213-394,A:418-447; A:33-212;	2003.1.1.332; 2003.1.1.0;	1.1.1.100;	(3r)-3-hydroxybutanoyl-[acyl-carrierprotein] C04618; (3r)-3-hydroxyacyl-[acyl-carrierprotein] C01271; NADP C00006; (3r)-3-hydroxytetradecanoyl-[acyl-carrierprotein] C04688; H C00080; (r)-3-hydroxydodecanoyl-[acp] C05757; 3-ketoglutaryl-[acp]methylester C20372; (3r)-3-hydroxydecanoyl-[acyl-carrierprotein] C04619; (3r)-3-hydroxypalmitoyl-[acyl-carrierprotein] C04633; 3-oxostearoyl-[acp] C16219; 3-k…	3-oxotetradecanoyl-[acp] C05759; 3-hydroxyglutaryl-[acp]methylester C20373; 3-oxoacyl-[acyl-carrierprotein] C00685; H C00080; 3-oxohexanoyl-[acp] C05746; 3-oxododecanoyl-[acp] C05756; acetoacetyl-[acp] C05744; (r)-3-hydroxyoctadecanoyl-[acp] C16220; 3-oxohexadecanoyl-[acp] C05762; NADP C00006; 3-oxodecanoyl-[acp] C05753; 3-hydroxypimeloyl-[acp]methylester C20377; 3-oxooctanoyl-[acp] C05750; NADPH…	no_data	n/a	ACT C00033;	No	No	No
3lls	A	A5TYW8	A:212-454; A:29-211;	2003.1.1.332; 2003.1.1.0;	null	n/a	n/a	no_data	n/a	EDO C15588; SO4 C00059;	No	No	No
3q6i	A	O53665	A:197-454; A:20-196;	2003.1.1.332; 2003.1.1.0;	1.1.1.100;	(3r)-3-hydroxybutanoyl-[acyl-carrierprotein] C04618; (3r)-3-hydroxyacyl-[acyl-carrierprotein] C01271; NADP C00006; (3r)-3-hydroxytetradecanoyl-[acyl-carrierprotein] C04688; H C00080; (r)-3-hydroxydodecanoyl-[acp] C05757; 3-ketoglutaryl-[acp]methylester C20372; (3r)-3-hydroxydecanoyl-[acyl-carrierprotein] C04619; (3r)-3-hydroxypalmitoyl-[acyl-carrierprotein] C04633; 3-oxostearoyl-[acp] C16219; 3-k…	3-oxotetradecanoyl-[acp] C05759; 3-hydroxyglutaryl-[acp]methylester C20373; 3-oxoacyl-[acyl-carrierprotein] C00685; H C00080; 3-oxohexanoyl-[acp] C05746; 3-oxododecanoyl-[acp] C05756; acetoacetyl-[acp] C05744; (r)-3-hydroxyoctadecanoyl-[acp] C16220; 3-oxohexadecanoyl-[acp] C05762; NADP C00006; 3-oxodecanoyl-[acp] C05753; 3-hydroxypimeloyl-[acp]methylester C20377; 3-oxooctanoyl-[acp] C05750; NADPH…	no_data	n/a	ZPG; NAD C00003;	No	No	No
3v1u	A	O53665	A:212-454; A:29-211;	2003.1.1.332; 2003.1.1.0;	1.1.1.100;	(3r)-3-hydroxybutanoyl-[acyl-carrierprotein] C04618; (3r)-3-hydroxyacyl-[acyl-carrierprotein] C01271; NADP C00006; (3r)-3-hydroxytetradecanoyl-[acyl-carrierprotein] C04688; H C00080; (r)-3-hydroxydodecanoyl-[acp] C05757; 3-ketoglutaryl-[acp]methylester C20372; (3r)-3-hydroxydecanoyl-[acyl-carrierprotein] C04619; (3r)-3-hydroxypalmitoyl-[acyl-carrierprotein] C04633; 3-oxostearoyl-[acp] C16219; 3-k…	3-oxotetradecanoyl-[acp] C05759; 3-hydroxyglutaryl-[acp]methylester C20373; 3-oxoacyl-[acyl-carrierprotein] C00685; H C00080; 3-oxohexanoyl-[acp] C05746; 3-oxododecanoyl-[acp] C05756; acetoacetyl-[acp] C05744; (r)-3-hydroxyoctadecanoyl-[acp] C16220; 3-oxohexadecanoyl-[acp] C05762; NADP C00006; 3-oxodecanoyl-[acp] C05753; 3-hydroxypimeloyl-[acp]methylester C20377; 3-oxooctanoyl-[acp] C05750; NADPH…	no_data	n/a	ZPG; NAD C00003; HXC C05270;	No	No	No
3v1t	C	O53665	C:212-454; C:29-211;	2003.1.1.332; 2003.1.1.0;	1.1.1.100;	(3r)-3-hydroxybutanoyl-[acyl-carrierprotein] C04618; (3r)-3-hydroxyacyl-[acyl-carrierprotein] C01271; NADP C00006; (3r)-3-hydroxytetradecanoyl-[acyl-carrierprotein] C04688; H C00080; (r)-3-hydroxydodecanoyl-[acp] C05757; 3-ketoglutaryl-[acp]methylester C20372; (3r)-3-hydroxydecanoyl-[acyl-carrierprotein] C04619; (3r)-3-hydroxypalmitoyl-[acyl-carrierprotein] C04633; 3-oxostearoyl-[acp] C16219; 3-k…	3-oxotetradecanoyl-[acp] C05759; 3-hydroxyglutaryl-[acp]methylester C20373; 3-oxoacyl-[acyl-carrierprotein] C00685; H C00080; 3-oxohexanoyl-[acp] C05746; 3-oxododecanoyl-[acp] C05756; acetoacetyl-[acp] C05744; (r)-3-hydroxyoctadecanoyl-[acp] C16220; 3-oxohexadecanoyl-[acp] C05762; NADP C00006; 3-oxodecanoyl-[acp] C05753; 3-hydroxypimeloyl-[acp]methylester C20377; 3-oxooctanoyl-[acp] C05750; NADPH…	no_data	n/a;	n/a;	No	No	No
4l4x	A	Q93NX9	A:271-531; A:14-267;	2003.1.1.332; 2003.1.1.386;	null	n/a	n/a	no_data	n/a	NDP C00005;	No	No	No
3u0b	A	A0QPE7	A:197-450; A:26-196;	2003.1.1.332; 2003.1.1.417;	null	n/a	n/a	no_data	n/a	NA C01330;	No	No	No
5d2e	A	A7Z474	A:5-33,A:261-510; A:34-260;	2003.1.1.332; 2003.1.1.420;	null	n/a	n/a	no_data	n/a	GOL C00116; PG4; NAP C00006;	No	No	No
4dif	A	Q93NW7	A:-2-207; A:208-473;	2003.1.1.332; 2003.1.1.69;	null	n/a	n/a	no_data	n/a	GOL C00116; NDP C00005;	No	No	No
4hxy	A	Q6V1M8	A:1-175; A:176-435;	2003.1.1.332; 2003.1.1.69;	null	n/a	n/a	no_data	n/a	NDP C00005; ACA C02378;	No	No	No
4imp	A	Q9ALM4	A:64-272; A:273-529;	2003.1.1.332; 2003.1.1.69;	null	n/a	n/a	no_data	n/a	NDP C00005;	No	No	No
2fr0	A	Q03131	A:1448-1656; A:1657-1915;	2003.1.1.332; 2003.1.1.69;	2.3.1.94;	(2s)-methylmalonyl-coa C00683; H C00080; NADPH C00005; propanoyl-coa C00100;	NADP C00006; CoA C00010; CO2 C00011; 6-deoxyerythronolideb C03240; H2O C00001;	pantetheine4'-phosphate;	NDP C00005;	n/a;	No	No	No
2fr1	A	Q03131	A:1448-1656; A:1657-1915;	2003.1.1.332; 2003.1.1.69;	2.3.1.94;	(2s)-methylmalonyl-coa C00683; H C00080; NADPH C00005; propanoyl-coa C00100;	NADP C00006; CoA C00010; CO2 C00011; 6-deoxyerythronolideb C03240; H2O C00001;	pantetheine4'-phosphate;	NDP C00005;	n/a;	No	No	No
2z5l	A	O33954	A:1-167,A:192-229; A:230-488;	2003.1.1.332; 2003.1.1.69;	null	n/a	n/a	no_data	n/a;	n/a;	No	No	No
5ktk	A	P40806	A:14-206; A:207-473;	2003.1.1.332; 2003.1.1.69;	null	n/a	n/a	pantetheine4'-phosphate;	n/a	NDP C00005;	No	No	No
3mjc	A	Q93NW7	A:-2-207; A:208-473;	2003.1.1.332; 2003.1.1.69;	null	n/a	n/a	no_data	n/a	GOL C00116;	No	No	No
3mje	A	Q93NW7	A:-2-207; A:208-473;	2003.1.1.332; 2003.1.1.69;	null	n/a	n/a	no_data	n/a	GOL C00116; NDP C00005;	No	No	No
3mjs	A	Q93NW7	A:-2-207; A:208-473;	2003.1.1.332; 2003.1.1.69;	null	n/a	n/a	no_data	n/a	GOL C00116; NDP C00005; LMR C00149; MLT C03668;	No	No	No
3mjt	A	Q93NW7	A:-2-207; A:208-473;	2003.1.1.332; 2003.1.1.69;	null	n/a	n/a	no_data	n/a	GOL C00116; NDP C00005;	No	No	No
3mjv	A	Q93NW7	A:-2-207; A:208-473;	2003.1.1.332; 2003.1.1.69;	null	n/a	n/a	no_data	n/a	NDP C00005;	No	No	No
3qp9	A	Q9ZGI4	A:3-221; A:222-500;	2003.1.1.332; 2003.1.1.69;	2.3.1.239; 2.3.1.240;	NADPH C00005; H C00080; malonyl-coa C00083; (2s)-methylmalonyl-coa C00683;	H2O C00001; CoA C00010; NADP C00006; 10-deoxymethynolide C11993; CO2 C00011; narbonolide C11997;	pantetheine4'-phosphate;	n/a;	n/a;	No	No	No
5bp4	A	A0R1E8	A:1529-1712; A:1179-1405; A:1756-2008;	2003.1.1.332; 2003.1.1.69; 2003.1.1.8;	2.3.1.-;	no_substrate	no_product	no_data	NAP C00006;	n/a;	No	No	No
3slk	A	Q9ALM5	A:302-523; A:1-200; A:524-740,A:743-751;	2003.1.1.332; 2003.1.1.69; 2003.1.1.8;	null	n/a	n/a	no_data	n/a	NDP C00005; SO4 C00059;	No	No	No
4j1s	A	P40806	A:-1-162; A:163-424;	2003.1.1.332; 2003.1.1.70;	null	n/a	n/a	pantetheine4'-phosphate;	n/a;	n/a;	No	No	No
4j1q	A	P40806	A:1-167; A:172-424;	2003.1.1.332; 2003.1.1.70;	null	n/a	n/a	pantetheine4'-phosphate;	n/a	NDP C00005;	No	No	No
2vz8	A	A5YV76	A:1640-1826; A:1409-1521; A:1879-2113; A:1111-1135,A:1216-1349,A:1376-1408; A:488-615,A:678-820; A:1-242; A:243-410;	2003.1.1.332; 2003.1.1.8; 2111.54.1.36; 2111.79.1.12; 2111.79.1.14; 2003.1.5.30; 2003.1.1.73;	null	n/a	n/a	no_data	n/a;	n/a;	No	No	No
2vz9	A	A5YV76	A:1637-1821; A:1407-1518; A:1876-2113; A:1110-1151,A:1180-1406; A:488-615,A:678-839; A:1-242; A:243-410;	2003.1.1.332; 2003.1.1.8; 2111.54.1.36; 2111.79.1.12; 2111.79.1.14; 2003.1.5.30; 2003.1.1.73;	null	n/a	n/a	no_data	n/a	NAP C00006;	No	No	No
4piv	A	P49327	A:1394-1508; A:1509-2113; A:1109-1150,A:1173-1394;	2003.1.1.332; 2003.1.5.30; 2003.1.1.73;	2.3.1.85;	(3r)-3-hydroxybutanoyl-[acyl-carrierprotein] C04618; hexadecanoyl-[acp] C05764; acetyl-coa C00024; octanoyl-[acp] C05752; NADP C00006; hexanoyl-[acp] C05749; (3r)-3-hydroxytetradecanoyl-[acyl-carrierprotein] C04688; H C00080; (r)-3-hydroxydodecanoyl-[acp] C05757; acetyl-[acyl-carrierprotein] C03939; (3r)-3-hydroxydecanoyl-[acyl-carrierprotein] C04619; (3r)-3-hydroxypalmitoyl-[acyl-carrierprotein]…	3-oxotetradecanoyl-[acp] C05759; trans-hexadec-2-enoyl-[acp] C05763; H C00080; 3-oxohexanoyl-[acp] C05746; CO2 C00011; 3-oxododecanoyl-[acp] C05756; but-2-enoyl-[acyl-carrierprotein] C04246; acetoacetyl-[acp] C05744; malonyl-[acyl-carrierprotein] C01209; trans-dec-2-enoyl-[acp] C05754; long-chainfattyacid C00638; 3-oxohexadecanoyl-[acp] C05762; trans-hex-2-enoyl-[acp] C05748; NADP C00006; 3-oxode…	no_data	NDP C00005;	CAC C07308; 2W4; SO4 C00059;	No	No	No
5c37	A	P49327	A:1394-1508; A:1509-2113; A:1108-1150,A:1173-1394;	2003.1.1.332; 2003.1.5.30; 2003.1.1.73;	2.3.1.85;	(3r)-3-hydroxybutanoyl-[acyl-carrierprotein] C04618; hexadecanoyl-[acp] C05764; acetyl-coa C00024; octanoyl-[acp] C05752; NADP C00006; hexanoyl-[acp] C05749; (3r)-3-hydroxytetradecanoyl-[acyl-carrierprotein] C04688; H C00080; (r)-3-hydroxydodecanoyl-[acp] C05757; acetyl-[acyl-carrierprotein] C03939; (3r)-3-hydroxydecanoyl-[acyl-carrierprotein] C04619; (3r)-3-hydroxypalmitoyl-[acyl-carrierprotein]…	3-oxotetradecanoyl-[acp] C05759; trans-hexadec-2-enoyl-[acp] C05763; H C00080; 3-oxohexanoyl-[acp] C05746; CO2 C00011; 3-oxododecanoyl-[acp] C05756; but-2-enoyl-[acyl-carrierprotein] C04246; acetoacetyl-[acp] C05744; malonyl-[acyl-carrierprotein] C01209; trans-dec-2-enoyl-[acp] C05754; long-chainfattyacid C00638; 3-oxohexadecanoyl-[acp] C05762; trans-hex-2-enoyl-[acp] C05748; NADP C00006; 3-oxode…	no_data	NDP C00005;	GOL C00116; CL; 4XN;	No	No	No
4v8l	D	A0R1H7	D:2136-2432; D:1347-1492,D:1577-1745; D:31-194,D:292-397; D:2433-2833; D:2834-3089;	2003.1.1.332; 2111.79.1.30; 2111.54.1.36; 2111.79.1.12;	null	n/a	n/a	no_data	n/a;	n/a;	UNK;	No	No
4v8w	A	no_data	A:2136-2432; A:1347-1492,A:1577-1745; A:31-194,A:292-397; A:2433-2833; A:2834-3089;	2003.1.1.332; 2111.79.1.30; 2111.54.1.36; 2111.79.1.12;	null	n/a	n/a	no_cofactor	n/a;	n/a;	No	No	No
4v8v	A	no_data	A:2136-2432; A:1347-1492,A:1577-1745; A:31-194,A:292-397; A:2433-2833; A:2834-3089;	2003.1.1.332; 2111.79.1.30; 2111.54.1.36; 2111.79.1.12;	null	n/a	n/a	no_cofactor	n/a;	n/a;	No	No	No
4j49	A	Q46E80	A:122-259; A:4-121;	2003.1.1.346; 2111.80.1.12;	null	n/a	n/a	no_data	n/a	NAD C00003; NA C01330; 1J1; NAI C00004; MG C00305;	No	No	No
4j43	A	Q46E80	A:122-259; A:5-121;	2003.1.1.346; 2111.80.1.12;	null	n/a	n/a	no_data	n/a	NAD C00003; NA C01330; MG C00305;	No	No	No
4j4h	A	Q46E80	A:122-259; A:1-121;	2003.1.1.346; 2111.80.1.12;	null	n/a	n/a	no_data	n/a	NA C01330; 1J1; NAI C00004; MG C00305;	No	No	No
4j4b	A	Q46E80	A:122-259; A:1-121;	2003.1.1.346; 2111.80.1.12;	null	n/a	n/a	no_data	n/a	0TF; NA C01330; NAI C00004; MG C00305;	No	No	No
4jk3	A	Q46E80	A:122-259; A:5-121;	2003.1.1.346; 2111.80.1.12;	null	n/a	n/a	no_data	n/a	NAD C00003; NA C01330; MG C00305;	No	No	No
4q39	A	Q46E80	A:122-259; A:1-121;	2003.1.1.346; 2111.80.1.12;	null	n/a	n/a	no_data	n/a	EDO C15588; PYL C16138; NA C01330; GOL C00116; NAI C00004; PEG C14689; MG C00305;	No	No	No
4q3a	A	Q46E80	A:122-259; A:1-121;	2003.1.1.346; 2111.80.1.12;	null	n/a	n/a	no_data	n/a	EDO C15588; 2YC C16138; NA C01330; GOL C00116; NAI C00004; PEG C14689; MG C00305; SO4 C00059;	No	No	No
4q3c	A	Q46E80	A:122-259; A:1-121;	2003.1.1.346; 2111.80.1.12;	null	n/a	n/a	no_data	n/a	2YG; EDO C15588; NAD C00003; NA C01330; GOL C00116; PEG C14689; MG C00305;	No	No	No
4q3b	A	Q46E80	A:122-259; A:0-121;	2003.1.1.346; 2111.80.1.12;	null	n/a	n/a	no_data	n/a	EDO C15588; NA C01330; GOL C00116; NAI C00004; PEG C14689; MG C00305; 2YF;	No	No	No
4q3e	A	Q46E80	A:122-259; A:3-121;	2003.1.1.346; 2111.80.1.12;	null	n/a	n/a	no_data	n/a	EDO C15588; NAD C00003; 2YJ; NA C01330; GOL C00116; MG C00305;	No	No	No
4q3d	A	Q46E80	A:122-259; A:2-121;	2003.1.1.346; 2111.80.1.12;	null	n/a	n/a	no_data	n/a	2YH; EDO C15588; NAD C00003; NA C01330; GOL C00116; PEG C14689; MG C00305;	No	No	No
5d4v	A	Q57913	A:12-268;	2003.1.1.348	null	n/a	n/a	no_data	n/a	YGP; SAH C00021; SO4 C00059;	No	No	No
5d4u	A	Q57913	A:12-268;	2003.1.1.348	null	n/a	n/a	no_data	n/a	SAM C00019; SO4 C00059;	No	No	No
5d4t	A	Q57913	A:13-268;	2003.1.1.348	null	n/a	n/a	no_data	n/a;	n/a;	No	No	No
5d5o	A	Q57913	A:13-268;	2003.1.1.348	null	n/a	n/a	no_data	n/a	SO4 C00059;	No	No	No
5d5t	A	Q57913	A:13-268;	2003.1.1.348	null	n/a	n/a	no_data	n/a;	n/a;	No	No	No
3l5o	A	B8FUJ5	A:110-251;	2003.1.1.349	null	n/a	n/a	no_data	n/a	IMD; EDO C15588; CL;	No	No	No
3npg	A	O59175	A:98-248;	2003.1.1.349	null	n/a	n/a	no_data	n/a	ACT C00033;	No	No	No
1up4	A	Q9X108	A:1-162;	2003.1.1.35	3.2.1.86;	arbutin6-phosphate C06187; salicin6-phosphate C06188; H2O C00001; 6-phospho-beta-d-glucosyl-(1,4)-d-glucose C04534;	d-glucose C00031; hydroquinone C00530; salicylalcohol C02323; beta-d-glucose6-phosphate C01172; d-glucose6-phosphate C00092;	NAD+;Mn2+;	n/a;	n/a;	No	No	No
1up6	A	Q9X108	A:2-162;	2003.1.1.35	3.2.1.86;	arbutin6-phosphate C06187; salicin6-phosphate C06188; H2O C00001; 6-phospho-beta-d-glucosyl-(1,4)-d-glucose C04534;	d-glucose C00031; hydroquinone C00530; salicylalcohol C02323; beta-d-glucose6-phosphate C01172; d-glucose6-phosphate C00092;	NAD+;Mn2+;	MN C19610; NAD C00003;	G6P C00668;	No	No	No
1up7	A	Q9X108	A:1-162;	2003.1.1.35	3.2.1.86;	arbutin6-phosphate C06187; salicin6-phosphate C06188; H2O C00001; 6-phospho-beta-d-glucosyl-(1,4)-d-glucose C04534;	d-glucose C00031; hydroquinone C00530; salicylalcohol C02323; beta-d-glucose6-phosphate C01172; d-glucose6-phosphate C00092;	NAD+;Mn2+;	NAD C00003;	G6P C00668;	No	No	No
1vjt	A	Q9WZL1	A:-1-179;	2003.1.1.35	null	n/a	n/a	NAD+;	NAD C00003;	n/a	No	No	No
5c3m	A	W8R9V4	A:5-172;	2003.1.1.35	3.2.1.86;	arbutin6-phosphate C06187; salicin6-phosphate C06188; H2O C00001; 6-phospho-beta-d-glucosyl-(1,4)-d-glucose C04534;	d-glucose C00031; hydroquinone C00530; salicylalcohol C02323; beta-d-glucose6-phosphate C01172; d-glucose6-phosphate C00092;	NAD+;	n/a	MN C19610;	No	No	No
3fef	A	P39130	A:7-173;	2003.1.1.35	3.2.1.67;	[(1->4)-alpha-D-galacturonide]n; H2O C00001; digalacturonate C02273; pectate C00470;	2d-galacturonate 2C00333; pectate C00470; [(1->4)-alpha-D-galacturonide]n-1; d-galacturonate C00333;	NAD+;Mn2+;	n/a	MG C00305; SO4 C00059;	No	No	No
3u95	A	B9KAM3	A:1-176;	2003.1.1.35	null	n/a	n/a	NAD+;	n/a;	n/a;	No	No	No
1obb	A	O33830	A:2-172;	2003.1.1.35	3.2.1.20;	maltose C00208; H2O C00001; sucrose C00089;	beta-d-fructose C02336; 2d-glucose 2C00031; d-glucose C00031; d-fructose C00095; alpha-d-glucose C00267;	NAD+;Mn2+;Co2+;Ni2+;	NAD C00003; MAL C00208;	n/a	CSD;	No	No
1s6y	A	P84135	A:4-172;	2003.1.1.35	3.2.1.86;	arbutin6-phosphate C06187; salicin6-phosphate C06188; H2O C00001; 6-phospho-beta-d-glucosyl-(1,4)-d-glucose C04534;	d-glucose C00031; hydroquinone C00530; salicylalcohol C02323; beta-d-glucose6-phosphate C01172; d-glucose6-phosphate C00092;	NAD+;	n/a;	n/a;	No	No	No
1u8x	X	P54716	X:3-169;	2003.1.1.35	3.2.1.122;	alpha,alpha'-trehalose6-phosphate C00689; alpha-maltose 6'-phosphate; H2O C00001; maltose6'-phosphate C02995;	d-glucose6-phosphate C00092; d-glucose C00031;	Mn2+;	n/a	NAD C00003; G6P C00668;	No	No	No
4gpd	1	P00357	1:1-147,1:312-332;	2003.1.1.36	1.2.1.12;	NAD C00003; phosphate C00009; d-glyceraldehyde3-phosphate C00118; orthophosphate C00009;	3-phospho-d-glyceroylphosphate C00236; H C00080; NADH C00004;	no_data	n/a;	n/a;	No	No	No
1vsv	A	Q7YYQ9	A:2-152,A:306-339;	2003.1.1.36	1.2.1.12;	NAD C00003; phosphate C00009; d-glyceraldehyde3-phosphate C00118; orthophosphate C00009;	3-phospho-d-glyceroylphosphate C00236; H C00080; NADH C00004;	no_data	NAD C00003;	n/a;	No	No	No
1vsu	A	Q7YYQ9	A:2-152,A:319-339;	2003.1.1.36	1.2.1.12;	NAD C00003; phosphate C00009; d-glyceraldehyde3-phosphate C00118; orthophosphate C00009;	3-phospho-d-glyceroylphosphate C00236; H C00080; NADH C00004;	no_data	n/a;	n/a;	No	No	No
4iq8	A	P00359	A:2-149,A:314-332;	2003.1.1.36	1.2.1.12;	NAD C00003; phosphate C00009; d-glyceraldehyde3-phosphate C00118; orthophosphate C00009;	3-phospho-d-glyceroylphosphate C00236; H C00080; NADH C00004;	no_data	n/a;	n/a;	No	No	No
4k9d	A	P48812	A:2-156,A:321-339;	2003.1.1.36	1.2.1.12;	NAD C00003; phosphate C00009; d-glyceraldehyde3-phosphate C00118; orthophosphate C00009;	3-phospho-d-glyceroylphosphate C00236; H C00080; NADH C00004;	no_data	NAD C00003;	EDO C15588;	No	No	No
2czc	A	O59494	A:2-139,A:302-334;	2003.1.1.36	1.2.1.59;	NADP C00006; NAD C00003; phosphate C00009; d-glyceraldehyde3-phosphate C00118; orthophosphate C00009;	3-phospho-d-glyceroylphosphate C00236; H C00080; NADH C00004; NADPH C00005;	no_data	NAD C00003;	n/a;	No	No	No
4lsm	A	Q4DZT1	A:8-155,A:320-338;	2003.1.1.36	1.2.1.12;	NAD C00003; phosphate C00009; d-glyceraldehyde3-phosphate C00118; orthophosphate C00009;	3-phospho-d-glyceroylphosphate C00236; H C00080; NADH C00004;	no_data	NAD C00003;	EDO C15588;	No	No	No
4p8r	A	Q38AR9	A:1-149,A:314-331;	2003.1.1.36	1.2.1.12;	NAD C00003; phosphate C00009; d-glyceraldehyde3-phosphate C00118; orthophosphate C00009;	3-phospho-d-glyceroylphosphate C00236; H C00080; NADH C00004;	no_data	NAD C00003;	MG C00305;	No	No	No
4qx6	A	Q8E3E8	A:3-151,A:316-335;	2003.1.1.36	1.2.1.-;	no_substrate	no_product	no_data	NAD C00003;	EDO C15588;	No	No	No
2vyn	A	P0A9B2	A:1-147,A:312-329;	2003.1.1.36	1.2.1.12;	NAD C00003; phosphate C00009; d-glyceraldehyde3-phosphate C00118; orthophosphate C00009;	3-phospho-d-glyceroylphosphate C00236; H C00080; NADH C00004;	no_data	NAD C00003;	FMT C00058;	CSD;	No	No
2vyv	A	P0A9B2	A:1-147,A:312-329;	2003.1.1.36	1.2.1.12;	NAD C00003; phosphate C00009; d-glyceraldehyde3-phosphate C00118; orthophosphate C00009;	3-phospho-d-glyceroylphosphate C00236; H C00080; NADH C00004;	no_data	NAD C00003;	FMT C00058;	CSD;	No	No
2yyy	A	Q58546	A:2-142,A:311-343;	2003.1.1.36	1.2.1.59;	NADP C00006; NAD C00003; phosphate C00009; d-glyceraldehyde3-phosphate C00118; orthophosphate C00009;	3-phospho-d-glyceroylphosphate C00236; H C00080; NADH C00004; NADPH C00005;	no_data	NAP C00006;	n/a;	No	No	No
3cif	A	Q7YYQ9	A:2-152,A:306-339;	2003.1.1.36	1.2.1.12;	NAD C00003; phosphate C00009; d-glyceraldehyde3-phosphate C00118; orthophosphate C00009;	3-phospho-d-glyceroylphosphate C00236; H C00080; NADH C00004;	no_data	NAD C00003; G3H C00118;	GOL C00116; MG C00305;	No	No	No
3cps	A	Q5CWT6	A:18-167,A:334-354;	2003.1.1.36	1.2.1.12;	NAD C00003; phosphate C00009; d-glyceraldehyde3-phosphate C00118; orthophosphate C00009;	3-phospho-d-glyceroylphosphate C00236; H C00080; NADH C00004;	no_data	NAD C00003;	n/a;	No	No	No
1dc6	A	P0A9B2	A:1-148,A:313-330;	2003.1.1.36	1.2.1.12;	NAD C00003; phosphate C00009; d-glyceraldehyde3-phosphate C00118; orthophosphate C00009;	3-phospho-d-glyceroylphosphate C00236; H C00080; NADH C00004;	no_data	NAD C00003;	n/a;	No	No	No
1dc5	A	P0A9B2	A:1-148,A:313-330;	2003.1.1.36	1.2.1.12;	NAD C00003; phosphate C00009; d-glyceraldehyde3-phosphate C00118; orthophosphate C00009;	3-phospho-d-glyceroylphosphate C00236; H C00080; NADH C00004;	no_data	n/a;	n/a;	No	No	No
1dc4	A	P0A9B2	A:1-148,A:313-330;	2003.1.1.36	1.2.1.12;	NAD C00003; phosphate C00009; d-glyceraldehyde3-phosphate C00118; orthophosphate C00009;	3-phospho-d-glyceroylphosphate C00236; H C00080; NADH C00004;	no_data	n/a	G3P C00093;	No	No	No
1dc3	A	P0A9B2	A:1-148,A:313-330;	2003.1.1.36	1.2.1.12;	NAD C00003; phosphate C00009; d-glyceraldehyde3-phosphate C00118; orthophosphate C00009;	3-phospho-d-glyceroylphosphate C00236; H C00080; NADH C00004;	no_data	n/a;	n/a;	No	No	No
1ihy	A	P56649	A:1-148,A:313-333;	2003.1.1.36	1.2.1.12;	NAD C00003; phosphate C00009; d-glyceraldehyde3-phosphate C00118; orthophosphate C00009;	3-phospho-d-glyceroylphosphate C00236; H C00080; NADH C00004;	no_data	n/a	APR C00301; SO4 C00059;	No	No	No
1ihx	A	P56649	A:1-148,A:313-333;	2003.1.1.36	1.2.1.12;	NAD C00003; phosphate C00009; d-glyceraldehyde3-phosphate C00118; orthophosphate C00009;	3-phospho-d-glyceroylphosphate C00236; H C00080; NADH C00004;	no_data	n/a	SND; SO4 C00059;	No	No	No
3pym	A	P00359	A:1-149,A:314-332;	2003.1.1.36	1.2.1.12;	NAD C00003; phosphate C00009; d-glyceraldehyde3-phosphate C00118; orthophosphate C00009;	3-phospho-d-glyceroylphosphate C00236; H C00080; NADH C00004;	no_data	NAD C00003;	MRY C16884; NA C01330;	No	No	No
3sth	A	Q9BKE2	A:1-151,A:319-339;	2003.1.1.36	1.2.1.12;	NAD C00003; phosphate C00009; d-glyceraldehyde3-phosphate C00118; orthophosphate C00009;	3-phospho-d-glyceroylphosphate C00236; H C00080; NADH C00004;	no_data	NAD C00003;	EDO C15588; NA C01330;	No	No	No
1s7c	A	P0A9B2	A:3-148,A:313-331;	2003.1.1.36	1.2.1.12;	NAD C00003; phosphate C00009; d-glyceraldehyde3-phosphate C00118; orthophosphate C00009;	3-phospho-d-glyceroylphosphate C00236; H C00080; NADH C00004;	no_data	n/a	MES; SO4 C00059;	No	No	No
2vyn	D	Q9ESV6	D:0-148,D:313-333;	2003.1.1.36	1.2.1.12;	NAD C00003; phosphate C00009; d-glyceraldehyde3-phosphate C00118; orthophosphate C00009;	3-phospho-d-glyceroylphosphate C00236; H C00080; NADH C00004;	no_data	NAD C00003;	FMT C00058;	CSD; CSX;	No	No
2vyv	D	Q9ESV6	D:0-148,D:313-333;	2003.1.1.36	1.2.1.12;	NAD C00003; phosphate C00009; d-glyceraldehyde3-phosphate C00118; orthophosphate C00009;	3-phospho-d-glyceroylphosphate C00236; H C00080; NADH C00004;	no_data	NAD C00003;	FMT C00058;	CSD; CSX;	No	No
1szj	G	P56649	G:1-148,G:313-333;	2003.1.1.36	1.2.1.12;	NAD C00003; phosphate C00009; d-glyceraldehyde3-phosphate C00118; orthophosphate C00009;	3-phospho-d-glyceroylphosphate C00236; H C00080; NADH C00004;	no_data	NAD C00003;	SO4 C00059;	No	No	No
1crw	G	P56649	G:1-148,G:313-333;	2003.1.1.36	1.2.1.12;	NAD C00003; phosphate C00009; d-glyceraldehyde3-phosphate C00118; orthophosphate C00009;	3-phospho-d-glyceroylphosphate C00236; H C00080; NADH C00004;	no_data	n/a;	n/a;	No	No	No
1dss	G	P56649	G:1-148,G:313-333;	2003.1.1.36	1.2.1.12;	NAD C00003; phosphate C00009; d-glyceraldehyde3-phosphate C00118; orthophosphate C00009;	3-phospho-d-glyceroylphosphate C00236; H C00080; NADH C00004;	no_data	NAD C00003;	SO4 C00059;	CCS;	No	No
1gpd	G	P00357	G:1-148,G:313-333;	2003.1.1.36	1.2.1.12;	NAD C00003; phosphate C00009; d-glyceraldehyde3-phosphate C00118; orthophosphate C00009;	3-phospho-d-glyceroylphosphate C00236; H C00080; NADH C00004;	no_data	NAD C00003; PO4 C00009;	n/a;	ACE;	No	No
1u8f	O	P04406	O:4-151,O:316-335;	2003.1.1.36	1.2.1.12;	NAD C00003; phosphate C00009; d-glyceraldehyde3-phosphate C00118; orthophosphate C00009;	3-phospho-d-glyceroylphosphate C00236; H C00080; NADH C00004;	no_data	NAD C00003;	n/a;	No	No	No
1ywg	O	Q8T6B1	O:4-152,O:319-337;	2003.1.1.36	1.2.1.12;	NAD C00003; phosphate C00009; d-glyceraldehyde3-phosphate C00118; orthophosphate C00009;	3-phospho-d-glyceroylphosphate C00236; H C00080; NADH C00004;	no_data	NAD C00003;	n/a;	No	No	No
1znq	O	P04406	O:4-151,O:316-335;	2003.1.1.36	1.2.1.12;	NAD C00003; phosphate C00009; d-glyceraldehyde3-phosphate C00118; orthophosphate C00009;	3-phospho-d-glyceroylphosphate C00236; H C00080; NADH C00004;	no_data	NAD C00003;	n/a;	No	No	No
2b4t	O	Q8T6B1	O:4-152,O:319-335;	2003.1.1.36	1.2.1.12;	NAD C00003; phosphate C00009; d-glyceraldehyde3-phosphate C00118; orthophosphate C00009;	3-phospho-d-glyceroylphosphate C00236; H C00080; NADH C00004;	no_data	NAD C00003;	AES;	No	No	No
2b4r	O	Q8T6B1	O:4-152,O:319-335;	2003.1.1.36	1.2.1.12;	NAD C00003; phosphate C00009; d-glyceraldehyde3-phosphate C00118; orthophosphate C00009;	3-phospho-d-glyceroylphosphate C00236; H C00080; NADH C00004;	no_data	NAD C00003;	n/a;	No	No	No
2dbv	O	P00362	O:1-148,O:313-333;	2003.1.1.36	1.2.1.12;	NAD C00003; phosphate C00009; d-glyceraldehyde3-phosphate C00118; orthophosphate C00009;	3-phospho-d-glyceroylphosphate C00236; H C00080; NADH C00004;	no_data	n/a	NDP C00005; SO4 C00059;	No	No	No
2gd1	O	P00362	O:1-148,O:313-333;	2003.1.1.36	1.2.1.12;	NAD C00003; phosphate C00009; d-glyceraldehyde3-phosphate C00118; orthophosphate C00009;	3-phospho-d-glyceroylphosphate C00236; H C00080; NADH C00004;	no_data	n/a	SO4 C00059;	No	No	No
4o59	O	P10096	O:1-148,O:313-332;	2003.1.1.36	1.2.1.12;	NAD C00003; phosphate C00009; d-glyceraldehyde3-phosphate C00118; orthophosphate C00009;	3-phospho-d-glyceroylphosphate C00236; H C00080; NADH C00004;	no_data	NAD C00003;	n/a;	No	No	No
2i5p	O	P84998	O:0-148,O:313-329;	2003.1.1.36	1.2.1.12;	NAD C00003; phosphate C00009; d-glyceraldehyde3-phosphate C00118; orthophosphate C00009;	3-phospho-d-glyceroylphosphate C00236; H C00080; NADH C00004;	no_data	n/a	GLC C00267;	No	No	No
4wnc	O	P04406	O:3-151,O:316-335;	2003.1.1.36	1.2.1.12;	NAD C00003; phosphate C00009; d-glyceraldehyde3-phosphate C00118; orthophosphate C00009;	3-phospho-d-glyceroylphosphate C00236; H C00080; NADH C00004;	no_data	NAD C00003;	ACT C00033; ZN C00038;	No	No	No
4wni	O	P04406	O:3-151,O:316-335;	2003.1.1.36	1.2.1.12;	NAD C00003; phosphate C00009; d-glyceraldehyde3-phosphate C00118; orthophosphate C00009;	3-phospho-d-glyceroylphosphate C00236; H C00080; NADH C00004;	no_data	NAD C00003;	ZN C00038;	No	No	No
4z0h	O	P25858	O:1-146,O:311-331;	2003.1.1.36	1.2.1.12;	NAD C00003; phosphate C00009; d-glyceraldehyde3-phosphate C00118; orthophosphate C00009;	3-phospho-d-glyceroylphosphate C00236; H C00080; NADH C00004;	no_data	NAD C00003;	SO4 C00059;	No	No	No
5c7i	O	Q64467	O:107-255,O:420-439;	2003.1.1.36	1.2.1.12;	NAD C00003; phosphate C00009; d-glyceraldehyde3-phosphate C00118; orthophosphate C00009;	3-phospho-d-glyceroylphosphate C00236; H C00080; NADH C00004;	no_data	n/a;	n/a;	CSD;	No	No
5c7l	O	O14556	O:74-223,O:388-409;	2003.1.1.36	1.2.1.12;	NAD C00003; phosphate C00009; d-glyceraldehyde3-phosphate C00118; orthophosphate C00009;	3-phospho-d-glyceroylphosphate C00236; H C00080; NADH C00004;	no_data	n/a;	n/a;	OCS;	No	No
5c7o	O	O14556	O:74-223,O:388-408;	2003.1.1.36	1.2.1.12;	NAD C00003; phosphate C00009; d-glyceraldehyde3-phosphate C00118; orthophosphate C00009;	3-phospho-d-glyceroylphosphate C00236; H C00080; NADH C00004;	no_data	NAD C00003;	n/a;	OCS;	No	No
3cmc	O	P00362	O:1-148,O:313-333;	2003.1.1.36	1.2.1.12;	NAD C00003; phosphate C00009; d-glyceraldehyde3-phosphate C00118; orthophosphate C00009;	3-phospho-d-glyceroylphosphate C00236; H C00080; NADH C00004;	no_data	NAD C00003; G3H C00118;	EDO C15588; GOL C00116; SO4 C00059;	No	No	No
3e6a	O	Q0J8A4	O:2-153,O:318-336;	2003.1.1.36	1.2.1.12;	NAD C00003; phosphate C00009; d-glyceraldehyde3-phosphate C00118; orthophosphate C00009;	3-phospho-d-glyceroylphosphate C00236; H C00080; NADH C00004;	no_data	n/a	SO4 C00059;	No	No	No
3e5r	O	Q0J8A4	O:2-153,O:318-337;	2003.1.1.36	1.2.1.12;	NAD C00003; phosphate C00009; d-glyceraldehyde3-phosphate C00118; orthophosphate C00009;	3-phospho-d-glyceroylphosphate C00236; H C00080; NADH C00004;	no_data	NAD C00003;	n/a;	No	No	No
3h9e	O	O14556	O:74-223,O:388-409;	2003.1.1.36	1.2.1.12;	NAD C00003; phosphate C00009; d-glyceraldehyde3-phosphate C00118; orthophosphate C00009;	3-phospho-d-glyceroylphosphate C00236; H C00080; NADH C00004;	no_data	NAD C00003; PO4 C00009;	EDO C15588;	No	No	No
1dbv	O	P00362	O:1-148,O:313-333;	2003.1.1.36	1.2.1.12;	NAD C00003; phosphate C00009; d-glyceraldehyde3-phosphate C00118; orthophosphate C00009;	3-phospho-d-glyceroylphosphate C00236; H C00080; NADH C00004;	no_data	NAD C00003;	SO4 C00059;	No	No	No
3ksz	O	Q6GIL8	O:2-150,O:316-335;	2003.1.1.36	1.2.1.12;	NAD C00003; phosphate C00009; d-glyceraldehyde3-phosphate C00118; orthophosphate C00009;	3-phospho-d-glyceroylphosphate C00236; H C00080; NADH C00004;	no_data	NAD C00003;	3PG C00197;	No	No	No
3kv3	O	Q6GIL8	O:1-150,O:316-334;	2003.1.1.36	1.2.1.12;	NAD C00003; phosphate C00009; d-glyceraldehyde3-phosphate C00118; orthophosphate C00009;	3-phospho-d-glyceroylphosphate C00236; H C00080; NADH C00004;	no_data	NAD C00003;	3PG C00197;	No	No	No
3lc2	O	Q6GIL8	O:1-150,O:316-334;	2003.1.1.36	1.2.1.12;	NAD C00003; phosphate C00009; d-glyceraldehyde3-phosphate C00118; orthophosphate C00009;	3-phospho-d-glyceroylphosphate C00236; H C00080; NADH C00004;	no_data	G3H C00118;	GOL C00116;	No	No	No
3lc7	O	Q6GIL8	O:1-150,O:316-334;	2003.1.1.36	1.2.1.12;	NAD C00003; phosphate C00009; d-glyceraldehyde3-phosphate C00118; orthophosphate C00009;	3-phospho-d-glyceroylphosphate C00236; H C00080; NADH C00004;	no_data	n/a	GOL C00116;	No	No	No
1gae	O	P0A9B2	O:1-148,O:313-330;	2003.1.1.36	1.2.1.12;	NAD C00003; phosphate C00009; d-glyceraldehyde3-phosphate C00118; orthophosphate C00009;	3-phospho-d-glyceroylphosphate C00236; H C00080; NADH C00004;	no_data	NAD C00003;	n/a;	No	No	No
1gad	O	P0A9B2	O:1-148,O:313-330;	2003.1.1.36	1.2.1.12;	NAD C00003; phosphate C00009; d-glyceraldehyde3-phosphate C00118; orthophosphate C00009;	3-phospho-d-glyceroylphosphate C00236; H C00080; NADH C00004;	no_data	NAD C00003;	n/a;	No	No	No
1gd1	O	P00362	O:1-148,O:313-333;	2003.1.1.36	1.2.1.12;	NAD C00003; phosphate C00009; d-glyceraldehyde3-phosphate C00118; orthophosphate C00009;	3-phospho-d-glyceroylphosphate C00236; H C00080; NADH C00004;	no_data	NAD C00003;	SO4 C00059;	No	No	No
1j0x	O	P46406	O:1-148,O:313-332;	2003.1.1.36	1.2.1.12;	NAD C00003; phosphate C00009; d-glyceraldehyde3-phosphate C00118; orthophosphate C00009;	3-phospho-d-glyceroylphosphate C00236; H C00080; NADH C00004;	no_data	NAD C00003;	n/a;	CSX;	No	No
3pfw	O	O14556	O:74-223,O:388-409;	2003.1.1.36	1.2.1.12;	NAD C00003; phosphate C00009; d-glyceraldehyde3-phosphate C00118; orthophosphate C00009;	3-phospho-d-glyceroylphosphate C00236; H C00080; NADH C00004;	no_data	NAD C00003;	GOL C00116;	No	No	No
3v1y	O	Q0J8A4	O:2-153,O:318-337;	2003.1.1.36	1.2.1.12;	NAD C00003; phosphate C00009; d-glyceraldehyde3-phosphate C00118; orthophosphate C00009;	3-phospho-d-glyceroylphosphate C00236; H C00080; NADH C00004;	no_data	NAD C00003;	n/a;	No	No	No
1nq5	O	P00362	O:1-148,O:313-333;	2003.1.1.36	1.2.1.12;	NAD C00003; phosphate C00009; d-glyceraldehyde3-phosphate C00118; orthophosphate C00009;	3-phospho-d-glyceroylphosphate C00236; H C00080; NADH C00004;	no_data	NAD C00003;	n/a;	No	No	No
1nqo	O	P00362	O:1-148,O:313-333;	2003.1.1.36	1.2.1.12;	NAD C00003; phosphate C00009; d-glyceraldehyde3-phosphate C00118; orthophosphate C00009;	3-phospho-d-glyceroylphosphate C00236; H C00080; NADH C00004;	no_data	NAD C00003; G3H C00118;	n/a;	No	No	No
1npt	O	P00362	O:1-148,O:313-333;	2003.1.1.36	1.2.1.12;	NAD C00003; phosphate C00009; d-glyceraldehyde3-phosphate C00118; orthophosphate C00009;	3-phospho-d-glyceroylphosphate C00236; H C00080; NADH C00004;	no_data	NAD C00003;	n/a;	No	No	No
1nqa	O	P00362	O:1-148,O:313-333;	2003.1.1.36	1.2.1.12;	NAD C00003; phosphate C00009; d-glyceraldehyde3-phosphate C00118; orthophosphate C00009;	3-phospho-d-glyceroylphosphate C00236; H C00080; NADH C00004;	no_data	NAD C00003; G3H C00118;	n/a;	No	No	No
1obf	O	P83696	O:2-152,O:315-335;	2003.1.1.36	1.2.1.-;	no_substrate	no_product	no_data	n/a;	n/a;	CSD;	No	No
4o63	P	P10096	P:1-148,P:313-332;	2003.1.1.36	1.2.1.12;	NAD C00003; phosphate C00009; d-glyceraldehyde3-phosphate C00118; orthophosphate C00009;	3-phospho-d-glyceroylphosphate C00236; H C00080; NADH C00004;	no_data	NAD C00003;	n/a;	No	No	No
5ddi	P	P00355	P:1-148,P:313-332;	2003.1.1.36	1.2.1.12;	NAD C00003; phosphate C00009; d-glyceraldehyde3-phosphate C00118; orthophosphate C00009;	3-phospho-d-glyceroylphosphate C00236; H C00080; NADH C00004;	no_data	NAD C00003;	SO4 C00059;	No	No	No
3lc1	P	Q6GIL8	P:1-150,P:316-336;	2003.1.1.36	1.2.1.12;	NAD C00003; phosphate C00009; d-glyceraldehyde3-phosphate C00118; orthophosphate C00009;	3-phospho-d-glyceroylphosphate C00236; H C00080; NADH C00004;	no_data	NAD C00003;	n/a;	No	No	No
3lvf	P	Q6GIL8	P:-1-150,P:316-336;	2003.1.1.36	1.2.1.12;	NAD C00003; phosphate C00009; d-glyceraldehyde3-phosphate C00118; orthophosphate C00009;	3-phospho-d-glyceroylphosphate C00236; H C00080; NADH C00004;	no_data	NAD C00003;	n/a;	No	No	No
3vaz	P	Q6GIL8	P:1-150,P:316-336;	2003.1.1.36	1.2.1.12;	NAD C00003; phosphate C00009; d-glyceraldehyde3-phosphate C00118; orthophosphate C00009;	3-phospho-d-glyceroylphosphate C00236; H C00080; NADH C00004;	no_data	NAD C00003; PO4 C00009;	n/a;	No	No	No
3k73	Q	Q6GIL8	Q:1-150,Q:316-336;	2003.1.1.36	1.2.1.12;	NAD C00003; phosphate C00009; d-glyceraldehyde3-phosphate C00118; orthophosphate C00009;	3-phospho-d-glyceroylphosphate C00236; H C00080; NADH C00004;	no_data	NAD C00003; PO4 C00009;	n/a;	No	No	No
3k9q	Q	Q6GIL8	Q:1-150,Q:316-335;	2003.1.1.36	1.2.1.12;	NAD C00003; phosphate C00009; d-glyceraldehyde3-phosphate C00118; orthophosphate C00009;	3-phospho-d-glyceroylphosphate C00236; H C00080; NADH C00004;	no_data	NAD C00003;	GOL C00116;	No	No	No
3l4s	Q	Q6GIL8	Q:1-150,Q:316-334;	2003.1.1.36	1.2.1.12;	NAD C00003; phosphate C00009; d-glyceraldehyde3-phosphate C00118; orthophosphate C00009;	3-phospho-d-glyceroylphosphate C00236; H C00080; NADH C00004;	no_data	NAD C00003;	3PG C00197;	No	No	No
3l6o	Q	Q6GIL8	Q:1-150,Q:316-334;	2003.1.1.36	1.2.1.12;	NAD C00003; phosphate C00009; d-glyceraldehyde3-phosphate C00118; orthophosphate C00009;	3-phospho-d-glyceroylphosphate C00236; H C00080; NADH C00004;	no_data	PO4 C00009;	n/a;	No	No	No
3ksd	Q	Q6GIL8	Q:2-150,Q:316-334;	2003.1.1.36	1.2.1.12;	NAD C00003; phosphate C00009; d-glyceraldehyde3-phosphate C00118; orthophosphate C00009;	3-phospho-d-glyceroylphosphate C00236; H C00080; NADH C00004;	no_data	NAD C00003;	n/a;	No	No	No
3gpd	R	P04406	R:3-150,R:315-334;	2003.1.1.36	1.2.1.12;	NAD C00003; phosphate C00009; d-glyceraldehyde3-phosphate C00118; orthophosphate C00009;	3-phospho-d-glyceroylphosphate C00236; H C00080; NADH C00004;	no_data	NAD C00003;	SO4 C00059;	No	No	No
3hq4	R	Q6GIL8	R:1-150,R:316-334;	2003.1.1.36	1.2.1.12;	NAD C00003; phosphate C00009; d-glyceraldehyde3-phosphate C00118; orthophosphate C00009;	3-phospho-d-glyceroylphosphate C00236; H C00080; NADH C00004;	no_data	NAD C00003;	n/a;	No	No	No
4mvj	A	no_data	A:1-148,A:313-331;	2003.1.1.36	null	n/a	n/a	no_cofactor	n/a	NAD C00003; NA C01330; PO4 C00009; CL; POP C00013; PG4; PGE;	ALY;	No	No
4id9	A	A9CL58	A:-19-301;	2003.1.1.362	null	n/a	n/a	no_data	n/a	NAD C00003; ALA C00041; CL;	No	No	No
3w6z	A	A3MU08	A:-12-162;	2003.1.1.373	null	n/a	n/a	no_data	n/a	NAP C00006;	No	No	No
3ws7	A	A3MU08	A:-12-162;	2003.1.1.373	null	n/a	n/a	no_data	n/a	NAP C00006; SO4 C00059;	No	No	No
1yrl	A	P05793	A:3-209;	2003.1.1.38	1.1.1.86;	(s)-2-acetolactate C06010; (s)-2-aceto-2-hydroxybutanoate C06006; NADP C00006; (r)-2,3-dihydroxy-3-methylpentanoate C06007; H C00080; 2-acetolactate C00900; (r)-2,3-dihydroxy-3-methylbutanoate C04272; NADPH C00005; (2r)-2,3-dihydroxy-3-methylbutanoate C04272;	H C00080; (2s)-2-hydroxy-2-methyl-3-oxobutanoate C06010; 3-hydroxy-3-methyl-2-oxobutanoicacid C04181; (s)-2-acetolactate C06010; NADP C00006; (r)-3-hydroxy-3-methyl-2-oxopentanoate C14463; NADPH C00005; 2,3-dihydroxy-3-methylbutanoate C04039;	Mg2+;	n/a	SO4 C00059;	No	No	No
4kqw	A	D0WGK0	A:13-193;	2003.1.1.38	1.1.1.86;	(s)-2-acetolactate C06010; (s)-2-aceto-2-hydroxybutanoate C06006; NADP C00006; (r)-2,3-dihydroxy-3-methylpentanoate C06007; H C00080; 2-acetolactate C00900; (r)-2,3-dihydroxy-3-methylbutanoate C04272; NADPH C00005; (2r)-2,3-dihydroxy-3-methylbutanoate C04272;	H C00080; (2s)-2-hydroxy-2-methyl-3-oxobutanoate C06010; 3-hydroxy-3-methyl-2-oxobutanoicacid C04181; (s)-2-acetolactate C06010; NADP C00006; (r)-3-hydroxy-3-methyl-2-oxopentanoate C14463; NADPH C00005; 2,3-dihydroxy-3-methylbutanoate C04039;	Mg2+;	NAP C00006; MG C00305;	TLA C00898;	No	No	No
4kqx	A	D0WGK0	A:14-193;	2003.1.1.38	1.1.1.86;	(s)-2-acetolactate C06010; (s)-2-aceto-2-hydroxybutanoate C06006; NADP C00006; (r)-2,3-dihydroxy-3-methylpentanoate C06007; H C00080; 2-acetolactate C00900; (r)-2,3-dihydroxy-3-methylbutanoate C04272; NADPH C00005; (2r)-2,3-dihydroxy-3-methylbutanoate C04272;	H C00080; (2s)-2-hydroxy-2-methyl-3-oxobutanoate C06010; 3-hydroxy-3-methyl-2-oxobutanoicacid C04181; (s)-2-acetolactate C06010; NADP C00006; (r)-3-hydroxy-3-methyl-2-oxopentanoate C14463; NADPH C00005; 2,3-dihydroxy-3-methylbutanoate C04039;	Mg2+;	MG C00305;	HIS C00135; NAD C00003; HIO;	No	No	No
4tsk	A	C8WR67	A:2-182;	2003.1.1.38	1.1.1.86;	(s)-2-acetolactate C06010; (s)-2-aceto-2-hydroxybutanoate C06006; NADP C00006; (r)-2,3-dihydroxy-3-methylpentanoate C06007; H C00080; 2-acetolactate C00900; (r)-2,3-dihydroxy-3-methylbutanoate C04272; NADPH C00005; (2r)-2,3-dihydroxy-3-methylbutanoate C04272;	H C00080; (2s)-2-hydroxy-2-methyl-3-oxobutanoate C06010; 3-hydroxy-3-methyl-2-oxobutanoicacid C04181; (s)-2-acetolactate C06010; NADP C00006; (r)-3-hydroxy-3-methyl-2-oxopentanoate C14463; NADPH C00005; 2,3-dihydroxy-3-methylbutanoate C04039;	Mg2+;	NDP C00005;	TLA C00898;	No	No	No
4xdy	A	Q64BR7	A:1-187;	2003.1.1.38	1.1.1.382;	NAD C00003; (r)-2,3-dihydroxy-3-methylbutanoate C04272; (2r)-2,3-dihydroxy-3-methylbutanoate C04272;	H C00080; (2s)-2-hydroxy-2-methyl-3-oxobutanoate C06010; NADH C00004; (s)-2-acetolactate C06010;	Mg2+;	NAI C00004; MG C00305;	GOL C00116; HIO;	No	No	No
4xdz	A	E0SRA9	A:2-183;	2003.1.1.38	1.1.1.383;	NADP C00006; NAD C00003; (r)-2,3-dihydroxy-3-methylbutanoate C04272; (2r)-2,3-dihydroxy-3-methylbutanoate C04272;	H C00080; (2s)-2-hydroxy-2-methyl-3-oxobutanoate C06010; NADH C00004; (s)-2-acetolactate C06010; NADPH C00005;	Mg2+;	NDP C00005; MG C00305;	GOL C00116; 40E; EPE;	No	No	No
4xeh	A	E0SRA9	A:2-183;	2003.1.1.38	1.1.1.383;	NADP C00006; NAD C00003; (r)-2,3-dihydroxy-3-methylbutanoate C04272; (2r)-2,3-dihydroxy-3-methylbutanoate C04272;	H C00080; (2s)-2-hydroxy-2-methyl-3-oxobutanoate C06010; NADH C00004; (s)-2-acetolactate C06010; NADPH C00005;	Mg2+;	n/a;	n/a;	No	No	No
4xiy	A	C1DFH7	A:1-182;	2003.1.1.38	1.1.1.86;	(s)-2-acetolactate C06010; (s)-2-aceto-2-hydroxybutanoate C06006; NADP C00006; (r)-2,3-dihydroxy-3-methylpentanoate C06007; H C00080; 2-acetolactate C00900; (r)-2,3-dihydroxy-3-methylbutanoate C04272; NADPH C00005; (2r)-2,3-dihydroxy-3-methylbutanoate C04272;	H C00080; (2s)-2-hydroxy-2-methyl-3-oxobutanoate C06010; 3-hydroxy-3-methyl-2-oxobutanoicacid C04181; (s)-2-acetolactate C06010; NADP C00006; (r)-3-hydroxy-3-methyl-2-oxopentanoate C14463; NADPH C00005; 2,3-dihydroxy-3-methylbutanoate C04039;	Mg2+;	n/a	PEG C14689;	No	No	No
4ypo	A	P9WKJ7	A:1-180;	2003.1.1.38	1.1.1.86;	(s)-2-acetolactate C06010; (s)-2-aceto-2-hydroxybutanoate C06006; NADP C00006; (r)-2,3-dihydroxy-3-methylpentanoate C06007; H C00080; 2-acetolactate C00900; (r)-2,3-dihydroxy-3-methylbutanoate C04272; NADPH C00005; (2r)-2,3-dihydroxy-3-methylbutanoate C04272;	H C00080; (2s)-2-hydroxy-2-methyl-3-oxobutanoate C06010; 3-hydroxy-3-methyl-2-oxobutanoicacid C04181; (s)-2-acetolactate C06010; NADP C00006; (r)-3-hydroxy-3-methyl-2-oxopentanoate C14463; NADPH C00005; 2,3-dihydroxy-3-methylbutanoate C04039;	Mg2+;	MG C00305;	NA C01330; CL;	No	No	No
5e4r	A	E0SRA9	A:2-183;	2003.1.1.38	1.1.1.383;	NADP C00006; NAD C00003; (r)-2,3-dihydroxy-3-methylbutanoate C04272; (2r)-2,3-dihydroxy-3-methylbutanoate C04272;	H C00080; (2s)-2-hydroxy-2-methyl-3-oxobutanoate C06010; NADH C00004; (s)-2-acetolactate C06010; NADPH C00005;	Mg2+;	NAP C00006; MG C00305;	EDO C15588; GOL C00116; 40E;	No	No	No
3fr7	A	Q65XK0	A:86-307;	2003.1.1.38	1.1.1.86;	(s)-2-acetolactate C06010; (s)-2-aceto-2-hydroxybutanoate C06006; NADP C00006; (r)-2,3-dihydroxy-3-methylpentanoate C06007; H C00080; 2-acetolactate C00900; (r)-2,3-dihydroxy-3-methylbutanoate C04272; NADPH C00005; (2r)-2,3-dihydroxy-3-methylbutanoate C04272;	H C00080; (2s)-2-hydroxy-2-methyl-3-oxobutanoate C06010; 3-hydroxy-3-methyl-2-oxobutanoicacid C04181; (s)-2-acetolactate C06010; NADP C00006; (r)-3-hydroxy-3-methyl-2-oxopentanoate C14463; NADPH C00005; 2,3-dihydroxy-3-methylbutanoate C04039;	Mg2+;	n/a;	n/a;	No	No	No
3fr8	A	Q65XK0	A:81-307;	2003.1.1.38	1.1.1.86;	(s)-2-acetolactate C06010; (s)-2-aceto-2-hydroxybutanoate C06006; NADP C00006; (r)-2,3-dihydroxy-3-methylpentanoate C06007; H C00080; 2-acetolactate C00900; (r)-2,3-dihydroxy-3-methylbutanoate C04272; NADPH C00005; (2r)-2,3-dihydroxy-3-methylbutanoate C04272;	H C00080; (2s)-2-hydroxy-2-methyl-3-oxobutanoate C06010; 3-hydroxy-3-methyl-2-oxobutanoicacid C04181; (s)-2-acetolactate C06010; NADP C00006; (r)-3-hydroxy-3-methyl-2-oxopentanoate C14463; NADPH C00005; 2,3-dihydroxy-3-methylbutanoate C04039;	Mg2+;	NDP C00005; MG C00305;	n/a	No	No	No
1np3	A	Q9HVA2	A:1-182;	2003.1.1.38	1.1.1.86;	(s)-2-acetolactate C06010; (s)-2-aceto-2-hydroxybutanoate C06006; NADP C00006; (r)-2,3-dihydroxy-3-methylpentanoate C06007; H C00080; 2-acetolactate C00900; (r)-2,3-dihydroxy-3-methylbutanoate C04272; NADPH C00005; (2r)-2,3-dihydroxy-3-methylbutanoate C04272;	H C00080; (2s)-2-hydroxy-2-methyl-3-oxobutanoate C06010; 3-hydroxy-3-methyl-2-oxobutanoicacid C04181; (s)-2-acetolactate C06010; NADP C00006; (r)-3-hydroxy-3-methyl-2-oxopentanoate C14463; NADPH C00005; 2,3-dihydroxy-3-methylbutanoate C04039;	Mg2+;	n/a;	n/a;	No	No	No
3ulk	A	P05793	A:1-209;	2003.1.1.38	1.1.1.86;	(s)-2-acetolactate C06010; (s)-2-aceto-2-hydroxybutanoate C06006; NADP C00006; (r)-2,3-dihydroxy-3-methylpentanoate C06007; H C00080; 2-acetolactate C00900; (r)-2,3-dihydroxy-3-methylbutanoate C04272; NADPH C00005; (2r)-2,3-dihydroxy-3-methylbutanoate C04272;	H C00080; (2s)-2-hydroxy-2-methyl-3-oxobutanoate C06010; 3-hydroxy-3-methyl-2-oxobutanoicacid C04181; (s)-2-acetolactate C06010; NADP C00006; (r)-3-hydroxy-3-methyl-2-oxopentanoate C14463; NADPH C00005; 2,3-dihydroxy-3-methylbutanoate C04039;	Mg2+;	NDP C00005;	SO4 C00059;	CSX;	No	No
3wic	A	Q979W2	A:179-300;	2003.1.1.38	1.1.1.47;	NADP C00006; NAD C00003; d-glucose C00031; beta-d-glucose C00221;	H C00080; NADH C00004; d-glucono-1,5-lactone C00198; NADPH C00005;	no_data	n/a;	1PE;	No	No	No
3wid	A	Q979W2	A:179-300;	2003.1.1.38	1.1.1.47;	NADP C00006; NAD C00003; d-glucose C00031; beta-d-glucose C00221;	H C00080; NADH C00004; d-glucono-1,5-lactone C00198; NADPH C00005;	no_data	NAP C00006;	1PE;	No	No	No
3wie	A	Q979W2	A:179-300;	2003.1.1.38	1.1.1.47;	NADP C00006; NAD C00003; d-glucose C00031; beta-d-glucose C00221;	H C00080; NADH C00004; d-glucono-1,5-lactone C00198; NADPH C00005;	no_data	BGC C00221;	DN4 C13051;	No	No	No
1qmg	A	Q01292	A:82-307;	2003.1.1.38	1.1.1.86;	(s)-2-acetolactate C06010; (s)-2-aceto-2-hydroxybutanoate C06006; NADP C00006; (r)-2,3-dihydroxy-3-methylpentanoate C06007; H C00080; 2-acetolactate C00900; (r)-2,3-dihydroxy-3-methylbutanoate C04272; NADPH C00005; (2r)-2,3-dihydroxy-3-methylbutanoate C04272;	H C00080; (2s)-2-hydroxy-2-methyl-3-oxobutanoate C06010; 3-hydroxy-3-methyl-2-oxobutanoicacid C04181; (s)-2-acetolactate C06010; NADP C00006; (r)-3-hydroxy-3-methyl-2-oxopentanoate C14463; NADPH C00005; 2,3-dihydroxy-3-methylbutanoate C04039;	Mg2+;	n/a	DMV C04104; APX;	No	No	No
1yve	I	Q01292	I:83-307;	2003.1.1.38	1.1.1.86;	(s)-2-acetolactate C06010; (s)-2-aceto-2-hydroxybutanoate C06006; NADP C00006; (r)-2,3-dihydroxy-3-methylpentanoate C06007; H C00080; 2-acetolactate C00900; (r)-2,3-dihydroxy-3-methylbutanoate C04272; NADPH C00005; (2r)-2,3-dihydroxy-3-methylbutanoate C04272;	H C00080; (2s)-2-hydroxy-2-methyl-3-oxobutanoate C06010; 3-hydroxy-3-methyl-2-oxobutanoicacid C04181; (s)-2-acetolactate C06010; NADP C00006; (r)-3-hydroxy-3-methyl-2-oxopentanoate C14463; NADPH C00005; 2,3-dihydroxy-3-methylbutanoate C04039;	Mg2+;	NDP C00005; MG C00305;	CL; HIO;	No	No	No
1t2c	A	Q27743	A:18-163;	2003.1.1.40	1.1.1.27;	NAD C00003; (s)-lactate C00186; 3-mercaptolactate C05823; 2-hydroxybutanoicacid C05984;	H C00080; pyruvate C00022; NADH C00004; 2-oxobutanoate C00109; mercaptopyruvate C00957;	no_data	NAI C00004;	n/a;	No	No	No
1t2d	A	Q27743	A:1-150;	2003.1.1.40	1.1.1.27;	NAD C00003; (s)-lactate C00186; 3-mercaptolactate C05823; 2-hydroxybutanoicacid C05984;	H C00080; pyruvate C00022; NADH C00004; 2-oxobutanoate C00109; mercaptopyruvate C00957;	no_data	NAD C00003;	OXL C00209;	No	No	No
1t2e	A	Q27743	A:18-163;	2003.1.1.40	1.1.1.27;	NAD C00003; (s)-lactate C00186; 3-mercaptolactate C05823; 2-hydroxybutanoicacid C05984;	H C00080; pyruvate C00022; NADH C00004; 2-oxobutanoate C00109; mercaptopyruvate C00957;	no_data	NAI C00004;	OXM C01444;	No	No	No
1sev	A	P19446	A:44-188;	2003.1.1.40	1.1.1.37;	NAD C00003; (2r)-3-sulfolactate C11537; (s)-malate C00149;	H C00080; NADH C00004; 3-sulfopyruvate C05528; oxaloacetate C00036;	no_data	n/a;	n/a;	No	No	No
1smk	A	P19446	A:44-188;	2003.1.1.40	1.1.1.37;	NAD C00003; (2r)-3-sulfolactate C11537; (s)-malate C00149;	H C00080; NADH C00004; 3-sulfopyruvate C05528; oxaloacetate C00036;	no_data	n/a	CIT C00158;	No	No	No
1sov	A	Q27797	A:15-162;	2003.1.1.40	1.1.1.27;	NAD C00003; (s)-lactate C00186; 3-mercaptolactate C05823; 2-hydroxybutanoicacid C05984;	H C00080; pyruvate C00022; NADH C00004; 2-oxobutanoate C00109; mercaptopyruvate C00957;	no_data	n/a;	n/a;	No	No	No
1sow	A	Q27797	A:16-163;	2003.1.1.40	1.1.1.27;	NAD C00003; (s)-lactate C00186; 3-mercaptolactate C05823; 2-hydroxybutanoicacid C05984;	H C00080; pyruvate C00022; NADH C00004; 2-oxobutanoate C00109; mercaptopyruvate C00957;	no_data	NAD C00003;	OXL C00209;	No	No	No
1u4o	A	Q27743	A:18-163;	2003.1.1.40	1.1.1.27;	NAD C00003; (s)-lactate C00186; 3-mercaptolactate C05823; 2-hydroxybutanoicacid C05984;	H C00080; pyruvate C00022; NADH C00004; 2-oxobutanoate C00109; mercaptopyruvate C00957;	no_data	n/a;	MPD; NDD;	No	No	No
1u5a	A	Q27743	A:18-163;	2003.1.1.40	1.1.1.27;	NAD C00003; (s)-lactate C00186; 3-mercaptolactate C05823; 2-hydroxybutanoicacid C05984;	H C00080; pyruvate C00022; NADH C00004; 2-oxobutanoate C00109; mercaptopyruvate C00957;	no_data	n/a;	BIK;	No	No	No
1u5c	A	Q27743	A:18-163;	2003.1.1.40	1.1.1.27;	NAD C00003; (s)-lactate C00186; 3-mercaptolactate C05823; 2-hydroxybutanoicacid C05984;	H C00080; pyruvate C00022; NADH C00004; 2-oxobutanoate C00109; mercaptopyruvate C00957;	no_data	NAD C00003;	BIK;	No	No	No
1u4s	A	Q27743	A:18-163;	2003.1.1.40	1.1.1.27;	NAD C00003; (s)-lactate C00186; 3-mercaptolactate C05823; 2-hydroxybutanoicacid C05984;	H C00080; pyruvate C00022; NADH C00004; 2-oxobutanoate C00109; mercaptopyruvate C00957;	no_data	n/a	BIH C16194;	No	No	No
3zh2	A	Q76NM3	A:3-150;	2003.1.1.40	1.1.1.27;	NAD C00003; (s)-lactate C00186; 3-mercaptolactate C05823; 2-hydroxybutanoicacid C05984;	H C00080; pyruvate C00022; NADH C00004; 2-oxobutanoate C00109; mercaptopyruvate C00957;	no_data	n/a;	n/a;	No	Yes	No
3zzn	A	Q5SJA1	A:22-158;	2003.1.1.40	1.1.1.27;	NAD C00003; (s)-lactate C00186; 3-mercaptolactate C05823; 2-hydroxybutanoicacid C05984;	H C00080; pyruvate C00022; NADH C00004; 2-oxobutanoate C00109; mercaptopyruvate C00957;	no_data	n/a	ADP C00008;	No	No	No
1v6a	A	Q9W7K5	A:1-160;	2003.1.1.40	1.1.1.27;	NAD C00003; (s)-lactate C00186; 3-mercaptolactate C05823; 2-hydroxybutanoicacid C05984;	H C00080; pyruvate C00022; NADH C00004; 2-oxobutanoate C00109; mercaptopyruvate C00957;	no_data	n/a	TRE C01083;	No	No	No
1ur5	A	P80040	A:2-143;	2003.1.1.40	1.1.1.37;	NAD C00003; (2r)-3-sulfolactate C11537; (s)-malate C00149;	H C00080; NADH C00004; 3-sulfopyruvate C05528; oxaloacetate C00036;	no_data	NAD C00003;	NA C01330; CL;	No	No	No
1uxg	A	P80040	A:2-143;	2003.1.1.40	1.1.1.37;	NAD C00003; (2r)-3-sulfolactate C11537; (s)-malate C00149;	H C00080; NADH C00004; 3-sulfopyruvate C05528; oxaloacetate C00036;	no_data	NAD C00003;	FUM C00122;	No	No	No
1uxh	A	P80040	A:2-143;	2003.1.1.40	1.1.1.37;	NAD C00003; (2r)-3-sulfolactate C11537; (s)-malate C00149;	H C00080; NADH C00004; 3-sulfopyruvate C05528; oxaloacetate C00036;	no_data	NAD C00003;	FUM C00122;	No	No	No
1uxi	A	P80040	A:2-143;	2003.1.1.40	1.1.1.37;	NAD C00003; (2r)-3-sulfolactate C11537; (s)-malate C00149;	H C00080; NADH C00004; 3-sulfopyruvate C05528; oxaloacetate C00036;	no_data	NAD C00003;	FUM C00122;	No	No	No
1uxj	A	P80040	A:2-143;	2003.1.1.40	1.1.1.37;	NAD C00003; (2r)-3-sulfolactate C11537; (s)-malate C00149;	H C00080; NADH C00004; 3-sulfopyruvate C05528; oxaloacetate C00036;	no_data	NAD C00003;	NA C01330; CL;	No	No	No
1uxk	A	P80040	A:2-143;	2003.1.1.40	1.1.1.37;	NAD C00003; (2r)-3-sulfolactate C11537; (s)-malate C00149;	H C00080; NADH C00004; 3-sulfopyruvate C05528; oxaloacetate C00036;	no_data	NAD C00003;	NA C01330; CL;	No	No	No
1y6j	A	A3DCA4	A:7-148;	2003.1.1.40	1.1.1.27;	NAD C00003; (s)-lactate C00186; 3-mercaptolactate C05823; 2-hydroxybutanoicacid C05984;	H C00080; pyruvate C00022; NADH C00004; 2-oxobutanoate C00109; mercaptopyruvate C00957;	no_data	n/a;	n/a;	No	No	No
1y7t	A	P10584	A:0-153;	2003.1.1.40	1.1.1.37;	NAD C00003; (2r)-3-sulfolactate C11537; (s)-malate C00149;	H C00080; NADH C00004; 3-sulfopyruvate C05528; oxaloacetate C00036;	no_data	n/a	TRS C07182; NDP C00005;	No	No	No
1wze	A	P10584	A:0-153;	2003.1.1.40	1.1.1.37;	NAD C00003; (2r)-3-sulfolactate C11537; (s)-malate C00149;	H C00080; NADH C00004; 3-sulfopyruvate C05528; oxaloacetate C00036;	no_data	NAD C00003;	n/a;	No	No	No
1wzi	A	P10584	A:0-153;	2003.1.1.40	1.1.1.37;	NAD C00003; (2r)-3-sulfolactate C11537; (s)-malate C00149;	H C00080; NADH C00004; 3-sulfopyruvate C05528; oxaloacetate C00036;	no_data	n/a	NDP C00005;	No	No	No
1xiv	A	Q27743	A:18-163;	2003.1.1.40	1.1.1.27;	NAD C00003; (s)-lactate C00186; 3-mercaptolactate C05823; 2-hydroxybutanoicacid C05984;	H C00080; pyruvate C00022; NADH C00004; 2-oxobutanoate C00109; mercaptopyruvate C00957;	no_data	n/a;	RB2;	No	No	No
4a73	A	Q5SJA1	A:22-162;	2003.1.1.40	1.1.1.27;	NAD C00003; (s)-lactate C00186; 3-mercaptolactate C05823; 2-hydroxybutanoicacid C05984;	H C00080; pyruvate C00022; NADH C00004; 2-oxobutanoate C00109; mercaptopyruvate C00957;	no_data	n/a;	n/a;	No	No	No
8ldh	A	P00341	A:1-160;	2003.1.1.40	1.1.1.27;	NAD C00003; (s)-lactate C00186; 3-mercaptolactate C05823; 2-hydroxybutanoicacid C05984;	H C00080; pyruvate C00022; NADH C00004; 2-oxobutanoate C00109; mercaptopyruvate C00957;	no_data	n/a	CIT C00158;	ACE;	No	No
4b7u	A	Q71T02	A:17-162;	2003.1.1.40	1.1.1.27;	NAD C00003; (s)-lactate C00186; 3-mercaptolactate C05823; 2-hydroxybutanoicacid C05984;	H C00080; pyruvate C00022; NADH C00004; 2-oxobutanoate C00109; mercaptopyruvate C00957;	no_data	n/a	MPD; EDO C15588; BCN; CA C00076;	No	No	No
4aj2	A	P04642	A:1-157;	2003.1.1.40	1.1.1.27;	NAD C00003; (s)-lactate C00186; 3-mercaptolactate C05823; 2-hydroxybutanoicacid C05984;	H C00080; pyruvate C00022; NADH C00004; 2-oxobutanoate C00109; mercaptopyruvate C00957;	no_data	n/a	MLI C00383; 52C; GOL C00116;	No	No	No
4aj1	A	P04642	A:1-157;	2003.1.1.40	1.1.1.27;	NAD C00003; (s)-lactate C00186; 3-mercaptolactate C05823; 2-hydroxybutanoicacid C05984;	H C00080; pyruvate C00022; NADH C00004; 2-oxobutanoate C00109; mercaptopyruvate C00957;	no_data	n/a	MLI C00383; GOL C00116; AJ1;	No	No	No
4aj4	A	P04642	A:1-159;	2003.1.1.40	1.1.1.27;	NAD C00003; (s)-lactate C00186; 3-mercaptolactate C05823; 2-hydroxybutanoicacid C05984;	H C00080; pyruvate C00022; NADH C00004; 2-oxobutanoate C00109; mercaptopyruvate C00957;	no_data	n/a	MLI C00383; VAB;	No	No	No
4ajn	A	P04642	A:1-157;	2003.1.1.40	1.1.1.27;	NAD C00003; (s)-lactate C00186; 3-mercaptolactate C05823; 2-hydroxybutanoicacid C05984;	H C00080; pyruvate C00022; NADH C00004; 2-oxobutanoate C00109; mercaptopyruvate C00957;	no_data	n/a	88V; GOL C00116;	No	No	No
4ajp	A	P00338	A:1-159;	2003.1.1.40	1.1.1.27;	NAD C00003; (s)-lactate C00186; 3-mercaptolactate C05823; 2-hydroxybutanoicacid C05984;	H C00080; pyruvate C00022; NADH C00004; 2-oxobutanoate C00109; mercaptopyruvate C00957;	no_data	n/a	GOL C00116; 0SN; SO4 C00059;	No	No	No
4ajo	A	P04642	A:1-157;	2003.1.1.40	1.1.1.27;	NAD C00003; (s)-lactate C00186; 3-mercaptolactate C05823; 2-hydroxybutanoicacid C05984;	H C00080; pyruvate C00022; NADH C00004; 2-oxobutanoate C00109; mercaptopyruvate C00957;	no_data	n/a	GOL C00116; DMS C11143; 88N;	No	No	No
4al4	A	P04642	A:1-157;	2003.1.1.40	1.1.1.27;	NAD C00003; (s)-lactate C00186; 3-mercaptolactate C05823; 2-hydroxybutanoicacid C05984;	H C00080; pyruvate C00022; NADH C00004; 2-oxobutanoate C00109; mercaptopyruvate C00957;	no_data	n/a	W7E; GOL C00116;	No	No	No
4aje	A	P04642	A:1-157;	2003.1.1.40	1.1.1.27;	NAD C00003; (s)-lactate C00186; 3-mercaptolactate C05823; 2-hydroxybutanoicacid C05984;	H C00080; pyruvate C00022; NADH C00004; 2-oxobutanoate C00109; mercaptopyruvate C00957;	no_data	n/a	2B4; MLI C00383; GOL C00116;	No	No	No
4ajh	A	P04642	A:1-157;	2003.1.1.40	1.1.1.27;	NAD C00003; (s)-lactate C00186; 3-mercaptolactate C05823; 2-hydroxybutanoicacid C05984;	H C00080; pyruvate C00022; NADH C00004; 2-oxobutanoate C00109; mercaptopyruvate C00957;	no_data	n/a	88S; 2B4; MLI C00383; GOL C00116;	No	No	No
4ajj	A	P04642	A:1-157;	2003.1.1.40	1.1.1.27;	NAD C00003; (s)-lactate C00186; 3-mercaptolactate C05823; 2-hydroxybutanoicacid C05984;	H C00080; pyruvate C00022; NADH C00004; 2-oxobutanoate C00109; mercaptopyruvate C00957;	no_data	n/a	88R; 88S; MLI C00383; DMS C11143;	No	No	No
4aji	A	P04642	A:1-157;	2003.1.1.40	1.1.1.27;	NAD C00003; (s)-lactate C00186; 3-mercaptolactate C05823; 2-hydroxybutanoicacid C05984;	H C00080; pyruvate C00022; NADH C00004; 2-oxobutanoate C00109; mercaptopyruvate C00957;	no_data	n/a;	88R;	No	No	No
4ajl	A	P04642	A:1-157;	2003.1.1.40	1.1.1.27;	NAD C00003; (s)-lactate C00186; 3-mercaptolactate C05823; 2-hydroxybutanoicacid C05984;	H C00080; pyruvate C00022; NADH C00004; 2-oxobutanoate C00109; mercaptopyruvate C00957;	no_data	n/a	MLI C00383; GOL C00116; 88W; DMS C11143;	No	No	No
4ajk	A	P04642	A:1-157;	2003.1.1.40	1.1.1.27;	NAD C00003; (s)-lactate C00186; 3-mercaptolactate C05823; 2-hydroxybutanoicacid C05984;	H C00080; pyruvate C00022; NADH C00004; 2-oxobutanoate C00109; mercaptopyruvate C00957;	no_data	n/a	88S; MLI C00383; GOL C00116;	No	No	No
4bgv	A	Q6L0C3	A:2-150;	2003.1.1.40	1.1.1.37;	NAD C00003; (2r)-3-sulfolactate C11537; (s)-malate C00149;	H C00080; NADH C00004; 3-sulfopyruvate C05528; oxaloacetate C00036;	no_data	n/a	CIT C00158; PEG C14689;	No	No	No
4bgu	A	Q9P9L2	A:2-143;	2003.1.1.40	1.1.1.37;	NAD C00003; (2r)-3-sulfolactate C11537; (s)-malate C00149;	H C00080; NADH C00004; 3-sulfopyruvate C05528; oxaloacetate C00036;	no_data	n/a	1PE; K C00238; CL; PG4; PGE;	No	No	No
4cl3	A	B9LLP6	A:1-143;	2003.1.1.40	1.1.1.37;	NAD C00003; (2r)-3-sulfolactate C11537; (s)-malate C00149;	H C00080; NADH C00004; 3-sulfopyruvate C05528; oxaloacetate C00036;	no_data	n/a	ACT C00033; PEG C14689; CD C01413;	No	No	No
4e0b	A	Q8DEC2	A:-1-145;	2003.1.1.40	1.1.1.37;	NAD C00003; (2r)-3-sulfolactate C11537; (s)-malate C00149;	H C00080; NADH C00004; 3-sulfopyruvate C05528; oxaloacetate C00036;	no_data	n/a;	n/a;	No	No	No
2a92	A	Q4PRK9	A:18-162;	2003.1.1.40	1.1.1.27;	NAD C00003; (s)-lactate C00186; 3-mercaptolactate C05823; 2-hydroxybutanoicacid C05984;	H C00080; pyruvate C00022; NADH C00004; 2-oxobutanoate C00109; mercaptopyruvate C00957;	no_data	NAI C00004;	n/a;	No	No	No
2a94	A	Q27743	A:18-163;	2003.1.1.40	1.1.1.27;	NAD C00003; (s)-lactate C00186; 3-mercaptolactate C05823; 2-hydroxybutanoicacid C05984;	H C00080; pyruvate C00022; NADH C00004; 2-oxobutanoate C00109; mercaptopyruvate C00957;	no_data	n/a;	AP0;	No	No	No
6ldh	A	P00341	A:1-160;	2003.1.1.40	1.1.1.27;	NAD C00003; (s)-lactate C00186; 3-mercaptolactate C05823; 2-hydroxybutanoicacid C05984;	H C00080; pyruvate C00022; NADH C00004; 2-oxobutanoate C00109; mercaptopyruvate C00957;	no_data	n/a	SO4 C00059;	ACE;	No	No
4h7p	A	Q4Q7X6	A:1-155;	2003.1.1.40	1.1.1.37;	NAD C00003; (2r)-3-sulfolactate C11537; (s)-malate C00149;	H C00080; NADH C00004; 3-sulfopyruvate C05528; oxaloacetate C00036;	no_data	n/a	SO4 C00059;	No	No	No
2aa3	A	Q4PRK9	A:18-162;	2003.1.1.40	1.1.1.27;	NAD C00003; (s)-lactate C00186; 3-mercaptolactate C05823; 2-hydroxybutanoicacid C05984;	H C00080; pyruvate C00022; NADH C00004; 2-oxobutanoate C00109; mercaptopyruvate C00957;	no_data	n/a;	AP0;	No	No	No
4i1i	A	Q4Q7X6	A:-1-154;	2003.1.1.40	1.1.1.37;	NAD C00003; (2r)-3-sulfolactate C11537; (s)-malate C00149;	H C00080; NADH C00004; 3-sulfopyruvate C05528; oxaloacetate C00036;	no_data	NAD C00003;	EDO C15588; PO4 C00009;	No	No	No
4i8x	A	P13491	A:1-159;	2003.1.1.40	1.1.1.27;	NAD C00003; (s)-lactate C00186; 3-mercaptolactate C05823; 2-hydroxybutanoicacid C05984;	H C00080; pyruvate C00022; NADH C00004; 2-oxobutanoate C00109; mercaptopyruvate C00957;	no_data	n/a;	6P3;	No	No	No
4i9u	A	P13491	A:1-159;	2003.1.1.40	1.1.1.27;	NAD C00003; (s)-lactate C00186; 3-mercaptolactate C05823; 2-hydroxybutanoicacid C05984;	H C00080; pyruvate C00022; NADH C00004; 2-oxobutanoate C00109; mercaptopyruvate C00957;	no_data	n/a;	1E7;	No	No	No
4i9n	A	P13491	A:1-159;	2003.1.1.40	1.1.1.27;	NAD C00003; (s)-lactate C00186; 3-mercaptolactate C05823; 2-hydroxybutanoicacid C05984;	H C00080; pyruvate C00022; NADH C00004; 2-oxobutanoate C00109; mercaptopyruvate C00957;	no_data	n/a;	1E5; 1E6;	No	No	No
4i9h	A	P13491	A:1-151;	2003.1.1.40	1.1.1.27;	NAD C00003; (s)-lactate C00186; 3-mercaptolactate C05823; 2-hydroxybutanoicacid C05984;	H C00080; pyruvate C00022; NADH C00004; 2-oxobutanoate C00109; mercaptopyruvate C00957;	no_data	n/a;	1E4;	No	No	No
2cmd	A	P61889	A:1-145;	2003.1.1.40	1.1.1.37;	NAD C00003; (2r)-3-sulfolactate C11537; (s)-malate C00149;	H C00080; NADH C00004; 3-sulfopyruvate C05528; oxaloacetate C00036;	no_data	n/a	CIT C00158;	No	No	No
2e+37	A	Q5SJA1	A:1-130;	2003.1.1.40	1.1.1.27;	NAD C00003; (s)-lactate C00186; 3-mercaptolactate C05823; 2-hydroxybutanoicacid C05984;	H C00080; pyruvate C00022; NADH C00004; 2-oxobutanoate C00109; mercaptopyruvate C00957;	no_data	NAD C00003;	SO4 C00059;	No	No	No
2cvq	A	P10584	A:0-153;	2003.1.1.40	1.1.1.37;	NAD C00003; (2r)-3-sulfolactate C11537; (s)-malate C00149;	H C00080; NADH C00004; 3-sulfopyruvate C05528; oxaloacetate C00036;	no_data	n/a	TRS C07182;	No	No	No
4jco	A	Q07841	A:22-157;	2003.1.1.40	1.1.1.37;	NAD C00003; (2r)-3-sulfolactate C11537; (s)-malate C00149;	H C00080; NADH C00004; 3-sulfopyruvate C05528; oxaloacetate C00036;	no_data	n/a	NA C01330; CL;	No	No	No
2dfd	A	P40926	A:6-150;	2003.1.1.40	1.1.1.37;	NAD C00003; (2r)-3-sulfolactate C11537; (s)-malate C00149;	H C00080; NADH C00004; 3-sulfopyruvate C05528; oxaloacetate C00036;	no_data	NAD C00003;	HIS C00135; ALA C00041; CL; MLT C03668;	No	No	No
4jnk	A	P00338	A:1-148;	2003.1.1.40	1.1.1.27;	NAD C00003; (s)-lactate C00186; 3-mercaptolactate C05823; 2-hydroxybutanoicacid C05984;	H C00080; pyruvate C00022; NADH C00004; 2-oxobutanoate C00109; mercaptopyruvate C00957;	no_data	NAI C00004;	EPE; ZHK; LAC C00256;	No	No	No
4l4s	A	P00338	A:1-153;	2003.1.1.40	1.1.1.27;	NAD C00003; (s)-lactate C00186; 3-mercaptolactate C05823; 2-hydroxybutanoicacid C05984;	H C00080; pyruvate C00022; NADH C00004; 2-oxobutanoate C00109; mercaptopyruvate C00957;	no_data	NAI C00004;	n/a;	No	No	No
4l4r	A	P00338	A:1-153;	2003.1.1.40	1.1.1.27;	NAD C00003; (s)-lactate C00186; 3-mercaptolactate C05823; 2-hydroxybutanoicacid C05984;	H C00080; pyruvate C00022; NADH C00004; 2-oxobutanoate C00109; mercaptopyruvate C00957;	no_data	n/a;	n/a;	No	No	No
4kdf	A	P10584	A:1-154;	2003.1.1.40	1.1.1.37;	NAD C00003; (2r)-3-sulfolactate C11537; (s)-malate C00149;	H C00080; NADH C00004; 3-sulfopyruvate C05528; oxaloacetate C00036;	no_data	n/a	SO4 C00059;	No	No	No
4kde	A	P10584	A:1-154;	2003.1.1.40	1.1.1.37;	NAD C00003; (2r)-3-sulfolactate C11537; (s)-malate C00149;	H C00080; NADH C00004; 3-sulfopyruvate C05528; oxaloacetate C00036;	no_data	n/a;	n/a;	No	No	No
4m1q	A	D6XW60	A:3-138;	2003.1.1.40	1.1.1.27;	NAD C00003; (s)-lactate C00186; 3-mercaptolactate C05823; 2-hydroxybutanoicacid C05984;	H C00080; pyruvate C00022; NADH C00004; 2-oxobutanoate C00109; mercaptopyruvate C00957;	no_data	n/a;	MPD;	No	No	No
4m49	A	P00338	A:1-159;	2003.1.1.40	1.1.1.27;	NAD C00003; (s)-lactate C00186; 3-mercaptolactate C05823; 2-hydroxybutanoicacid C05984;	H C00080; pyruvate C00022; NADH C00004; 2-oxobutanoate C00109; mercaptopyruvate C00957;	no_data	NAI C00004;	22Y; EPE; LAC C00256;	No	No	No
4ln1	A	Q81EP4	A:-6-137;	2003.1.1.40	1.1.1.27;	NAD C00003; (s)-lactate C00186; 3-mercaptolactate C05823; 2-hydroxybutanoicacid C05984;	H C00080; pyruvate C00022; NADH C00004; 2-oxobutanoate C00109; mercaptopyruvate C00957;	no_data	n/a	CA C00076;	No	No	No
4lmr	A	Q81EP4	A:3-145;	2003.1.1.40	1.1.1.27;	NAD C00003; (s)-lactate C00186; 3-mercaptolactate C05823; 2-hydroxybutanoicacid C05984;	H C00080; pyruvate C00022; NADH C00004; 2-oxobutanoate C00109; mercaptopyruvate C00957;	no_data	n/a;	n/a;	No	No	No
2fn7	A	Q5CYZ2	A:17-153;	2003.1.1.40	null	n/a	n/a	no_data	n/a	NAD C00003; GOL C00116; LAC C00256;	No	No	No
4mdh	A	P11708	A:1-153;	2003.1.1.40	1.1.1.37;	NAD C00003; (2r)-3-sulfolactate C11537; (s)-malate C00149;	H C00080; NADH C00004; 3-sulfopyruvate C05528; oxaloacetate C00036;	no_data	NAD C00003;	SO4 C00059;	ACE;	No	No
2i6t	A	Q8IX04	A:182-318;	2003.1.1.40	null	n/a	n/a	no_data	n/a	GOL C00116;	No	No	No
4nd3	A	Q5CYZ2	A:17-153;	2003.1.1.40	null	n/a	n/a	no_data	n/a	NAD C00003; GOL C00116; 2OP C00186;	No	No	No
4nd2	A	Q5CYZ2	A:17-153;	2003.1.1.40	null	n/a	n/a	no_data	n/a	A3D; GOL C00116; PYR C00022;	No	No	No
4nd5	A	Q5CYZ2	A:17-153;	2003.1.1.40	null	n/a	n/a	no_data	n/a;	n/a;	No	No	No
4nd4	A	Q5CYZ2	A:17-153;	2003.1.1.40	null	n/a	n/a	no_data	n/a	NAD C00003; GOL C00116; PYR C00022;	No	No	No
4nd1	A	Q5CYZ2	A:17-153;	2003.1.1.40	null	n/a	n/a	no_data	n/a	NAD C00003; GOL C00116; OXM C01444;	No	No	No
2hjr	A	Q5CYZ3	A:13-154;	2003.1.1.40	null	n/a	n/a	no_data	n/a	CIT C00158; APR C00301;	No	No	No
2hlp	A	Q07841	A:22-162;	2003.1.1.40	1.1.1.37;	NAD C00003; (2r)-3-sulfolactate C11537; (s)-malate C00149;	H C00080; NADH C00004; 3-sulfopyruvate C05528; oxaloacetate C00036;	no_data	n/a;	n/a;	No	No	No
2j5q	A	Q07841	A:22-162;	2003.1.1.40	1.1.1.37;	NAD C00003; (2r)-3-sulfolactate C11537; (s)-malate C00149;	H C00080; NADH C00004; 3-sulfopyruvate C05528; oxaloacetate C00036;	no_data	n/a;	CL;	No	No	No
2j5r	A	Q07841	A:22-162;	2003.1.1.40	1.1.1.37;	NAD C00003; (2r)-3-sulfolactate C11537; (s)-malate C00149;	H C00080; NADH C00004; 3-sulfopyruvate C05528; oxaloacetate C00036;	no_data	n/a;	CL;	No	No	No
2j5k	A	Q07841	A:22-162;	2003.1.1.40	1.1.1.37;	NAD C00003; (2r)-3-sulfolactate C11537; (s)-malate C00149;	H C00080; NADH C00004; 3-sulfopyruvate C05528; oxaloacetate C00036;	no_data	n/a;	CL;	No	No	No
4ojn	A	P00338	A:2-154;	2003.1.1.40	1.1.1.27;	NAD C00003; (s)-lactate C00186; 3-mercaptolactate C05823; 2-hydroxybutanoicacid C05984;	H C00080; pyruvate C00022; NADH C00004; 2-oxobutanoate C00109; mercaptopyruvate C00957;	no_data	n/a	1PE; GOL C00116;	No	No	No
4okn	A	P00338	A:2-154;	2003.1.1.40	1.1.1.27;	NAD C00003; (s)-lactate C00186; 3-mercaptolactate C05823; 2-hydroxybutanoicacid C05984;	H C00080; pyruvate C00022; NADH C00004; 2-oxobutanoate C00109; mercaptopyruvate C00957;	no_data	NAI C00004;	OXL C00209; KAN C01822; SO4 C00059;	No	No	No
4q3n	A	A0A0B5KUB4	A:1-135;	2003.1.1.40	1.1.1.27;	NAD C00003; (s)-lactate C00186; 3-mercaptolactate C05823; 2-hydroxybutanoicacid C05984;	H C00080; pyruvate C00022; NADH C00004; 2-oxobutanoate C00109; mercaptopyruvate C00957;	no_data	n/a	GOL C00116; ACT C00033; CL; PGE;	No	No	No
4plh	A	A0A075B5H2	A:3-140;	2003.1.1.40	null	n/a	n/a	no_data	n/a	NA C01330; NAI C00004; OXM C01444;	No	No	No
4plc	A	A0A075B5G8	A:5-154;	2003.1.1.40	null	n/a	n/a	no_data	n/a	NAD C00003; NAI C00004; PYR C00022;	No	No	No
4plg	A	A0A075B5G8	A:5-154;	2003.1.1.40	null	n/a	n/a	no_data	n/a	NA C01330; NAI C00004; OXM C01444;	No	No	No
4plf	A	A0A075B5G8	A:5-146;	2003.1.1.40	null	n/a	n/a	no_data	n/a	NAD C00003; NAI C00004; PYR C00022;	No	No	No
4plz	A	Q27743	A:3-150;	2003.1.1.40	1.1.1.27;	NAD C00003; (s)-lactate C00186; 3-mercaptolactate C05823; 2-hydroxybutanoicacid C05984;	H C00080; pyruvate C00022; NADH C00004; 2-oxobutanoate C00109; mercaptopyruvate C00957;	no_data	NAI C00004;	OXM C01444;	No	No	No
4plw	A	A0A075B5H2	A:3-140;	2003.1.1.40	null	n/a	n/a	no_data	n/a	PO4 C00009; NAI C00004;	No	No	No
4plv	A	A0A075B5H0	A:3-145;	2003.1.1.40	null	n/a	n/a	no_data	n/a	NAI C00004; 2OP C00186;	No	No	No
4r69	A	P00338	A:1-153;	2003.1.1.40	1.1.1.27;	NAD C00003; (s)-lactate C00186; 3-mercaptolactate C05823; 2-hydroxybutanoicacid C05984;	H C00080; pyruvate C00022; NADH C00004; 2-oxobutanoate C00109; mercaptopyruvate C00957;	no_data	NAI C00004;	W13; EPE;	No	No	No
4r68	A	P00338	A:1-153;	2003.1.1.40	1.1.1.27;	NAD C00003; (s)-lactate C00186; 3-mercaptolactate C05823; 2-hydroxybutanoicacid C05984;	H C00080; pyruvate C00022; NADH C00004; 2-oxobutanoate C00109; mercaptopyruvate C00957;	no_data	NAI C00004;	W31; EPE;	No	No	No
4qo7	A	P00338	A:1-153;	2003.1.1.40	1.1.1.27;	NAD C00003; (s)-lactate C00186; 3-mercaptolactate C05823; 2-hydroxybutanoicacid C05984;	H C00080; pyruvate C00022; NADH C00004; 2-oxobutanoate C00109; mercaptopyruvate C00957;	no_data	n/a;	n/a;	No	No	No
4qo8	A	P00338	A:1-153;	2003.1.1.40	1.1.1.27;	NAD C00003; (s)-lactate C00186; 3-mercaptolactate C05823; 2-hydroxybutanoicacid C05984;	H C00080; pyruvate C00022; NADH C00004; 2-oxobutanoate C00109; mercaptopyruvate C00957;	no_data	n/a;	n/a;	No	No	No
4qt0	A	P00338	A:2-154;	2003.1.1.40	1.1.1.27;	NAD C00003; (s)-lactate C00186; 3-mercaptolactate C05823; 2-hydroxybutanoicacid C05984;	H C00080; pyruvate C00022; NADH C00004; 2-oxobutanoate C00109; mercaptopyruvate C00957;	no_data	n/a;	38Q;	No	No	No
4qsm	A	P00338	A:2-154;	2003.1.1.40	1.1.1.27;	NAD C00003; (s)-lactate C00186; 3-mercaptolactate C05823; 2-hydroxybutanoicacid C05984;	H C00080; pyruvate C00022; NADH C00004; 2-oxobutanoate C00109; mercaptopyruvate C00957;	no_data	n/a;	38K;	No	No	No
2ldb	A	P00344	A:15-162;	2003.1.1.40	1.1.1.27;	NAD C00003; (s)-lactate C00186; 3-mercaptolactate C05823; 2-hydroxybutanoicacid C05984;	H C00080; pyruvate C00022; NADH C00004; 2-oxobutanoate C00109; mercaptopyruvate C00957;	no_data	NAD C00003;	SO4 C00059;	No	No	No
2ldx	A	P00342	A:1-159;	2003.1.1.40	1.1.1.27;	NAD C00003; (s)-lactate C00186; 3-mercaptolactate C05823; 2-hydroxybutanoicacid C05984;	H C00080; pyruvate C00022; NADH C00004; 2-oxobutanoate C00109; mercaptopyruvate C00957;	no_data	n/a;	n/a;	No	No	No
4rls	A	P00338	A:1-153;	2003.1.1.40	1.1.1.27;	NAD C00003; (s)-lactate C00186; 3-mercaptolactate C05823; 2-hydroxybutanoicacid C05984;	H C00080; pyruvate C00022; NADH C00004; 2-oxobutanoate C00109; mercaptopyruvate C00957;	no_data	NAI C00004; 2OP C00186;	49C;	No	No	No
4ror	A	A9W386	A:2-144;	2003.1.1.40	1.1.1.37;	NAD C00003; (2r)-3-sulfolactate C11537; (s)-malate C00149;	H C00080; NADH C00004; 3-sulfopyruvate C05528; oxaloacetate C00036;	no_data	n/a;	n/a;	No	No	No
4ros	A	A9W386	A:2-144;	2003.1.1.40	1.1.1.37;	NAD C00003; (2r)-3-sulfolactate C11537; (s)-malate C00149;	H C00080; NADH C00004; 3-sulfopyruvate C05528; oxaloacetate C00036;	no_data	OAA C00036;	APR C00301;	No	No	No
4tvo	A	P9WK13	A:4-156;	2003.1.1.40	1.1.1.37;	NAD C00003; (2r)-3-sulfolactate C11537; (s)-malate C00149;	H C00080; NADH C00004; 3-sulfopyruvate C05528; oxaloacetate C00036;	no_data	n/a	NA C01330; SO4 C00059;	No	No	No
4uum	A	O96445	A:2-153;	2003.1.1.40	1.1.1.27;	NAD C00003; (s)-lactate C00186; 3-mercaptolactate C05823; 2-hydroxybutanoicacid C05984;	H C00080; pyruvate C00022; NADH C00004; 2-oxobutanoate C00109; mercaptopyruvate C00957;	no_data	n/a;	n/a;	No	No	No
4uul	A	O96445	A:2-154;	2003.1.1.40	1.1.1.27;	NAD C00003; (s)-lactate C00186; 3-mercaptolactate C05823; 2-hydroxybutanoicacid C05984;	H C00080; pyruvate C00022; NADH C00004; 2-oxobutanoate C00109; mercaptopyruvate C00957;	no_data	n/a;	n/a;	No	No	No
4uuo	A	Q27819	A:2-152;	2003.1.1.40	1.1.1.37;	NAD C00003; (2r)-3-sulfolactate C11537; (s)-malate C00149;	H C00080; NADH C00004; 3-sulfopyruvate C05528; oxaloacetate C00036;	no_data	n/a;	n/a;	No	No	No
4uun	A	O96445	A:2-154;	2003.1.1.40	1.1.1.27;	NAD C00003; (s)-lactate C00186; 3-mercaptolactate C05823; 2-hydroxybutanoicacid C05984;	H C00080; pyruvate C00022; NADH C00004; 2-oxobutanoate C00109; mercaptopyruvate C00957;	no_data	NAI C00004;	n/a;	No	No	No
2pwz	A	P61889	A:1-145;	2003.1.1.40	1.1.1.37;	NAD C00003; (2r)-3-sulfolactate C11537; (s)-malate C00149;	H C00080; NADH C00004; 3-sulfopyruvate C05528; oxaloacetate C00036;	no_data	n/a;	n/a;	No	No	No
4wlf	A	P40926	A:24-168;	2003.1.1.40	1.1.1.37;	NAD C00003; (2r)-3-sulfolactate C11537; (s)-malate C00149;	H C00080; NADH C00004; 3-sulfopyruvate C05528; oxaloacetate C00036;	no_data	LMR C00149;	PO4 C00009;	No	No	No
4wle	A	P40926	A:24-168;	2003.1.1.40	1.1.1.37;	NAD C00003; (2r)-3-sulfolactate C11537; (s)-malate C00149;	H C00080; NADH C00004; 3-sulfopyruvate C05528; oxaloacetate C00036;	no_data	n/a	CIT C00158;	No	No	No
4wlv	A	P40926	A:24-168;	2003.1.1.40	1.1.1.37;	NAD C00003; (2r)-3-sulfolactate C11537; (s)-malate C00149;	H C00080; NADH C00004; 3-sulfopyruvate C05528; oxaloacetate C00036;	no_data	NAD C00003;	PO4 C00009;	No	No	No
4wlu	A	P40926	A:24-168;	2003.1.1.40	1.1.1.37;	NAD C00003; (2r)-3-sulfolactate C11537; (s)-malate C00149;	H C00080; NADH C00004; 3-sulfopyruvate C05528; oxaloacetate C00036;	no_data	NAD C00003; LMR C00149;	n/a;	No	No	No
4wln	A	P40926	A:24-168;	2003.1.1.40	1.1.1.37;	NAD C00003; (2r)-3-sulfolactate C11537; (s)-malate C00149;	H C00080; NADH C00004; 3-sulfopyruvate C05528; oxaloacetate C00036;	no_data	n/a	PO4 C00009;	No	No	No
4wlo	A	P40926	A:24-168;	2003.1.1.40	1.1.1.37;	NAD C00003; (2r)-3-sulfolactate C11537; (s)-malate C00149;	H C00080; NADH C00004; 3-sulfopyruvate C05528; oxaloacetate C00036;	no_data	OAA C00036; NAI C00004;	n/a;	No	No	No
4zvv	A	P00338	A:1-159;	2003.1.1.40	1.1.1.27;	NAD C00003; (s)-lactate C00186; 3-mercaptolactate C05823; 2-hydroxybutanoicacid C05984;	H C00080; pyruvate C00022; NADH C00004; 2-oxobutanoate C00109; mercaptopyruvate C00957;	no_data	NAD C00003;	GN0; SO4 C00059;	No	No	No
2v65	A	O93541	A:2-162;	2003.1.1.40	1.1.1.27;	NAD C00003; (s)-lactate C00186; 3-mercaptolactate C05823; 2-hydroxybutanoicacid C05984;	H C00080; pyruvate C00022; NADH C00004; 2-oxobutanoate C00109; mercaptopyruvate C00957;	no_data	n/a;	n/a;	No	No	No
2v6m	A	Q5SJA1	A:22-153;	2003.1.1.40	1.1.1.27;	NAD C00003; (s)-lactate C00186; 3-mercaptolactate C05823; 2-hydroxybutanoicacid C05984;	H C00080; pyruvate C00022; NADH C00004; 2-oxobutanoate C00109; mercaptopyruvate C00957;	no_data	n/a;	MES;	No	No	No
2v6b	A	P50933	A:22-161;	2003.1.1.40	1.1.1.27;	NAD C00003; (s)-lactate C00186; 3-mercaptolactate C05823; 2-hydroxybutanoicacid C05984;	H C00080; pyruvate C00022; NADH C00004; 2-oxobutanoate C00109; mercaptopyruvate C00957;	no_data	n/a;	n/a;	No	No	No
2v7p	A	Q5SJA1	A:22-153;	2003.1.1.40	1.1.1.27;	NAD C00003; (s)-lactate C00186; 3-mercaptolactate C05823; 2-hydroxybutanoicacid C05984;	H C00080; pyruvate C00022; NADH C00004; 2-oxobutanoate C00109; mercaptopyruvate C00957;	no_data	NAD C00003;	OXM C01444;	No	No	No
2x0i	A	O08349	A:22-163;	2003.1.1.40	1.1.1.37;	NAD C00003; (2r)-3-sulfolactate C11537; (s)-malate C00149;	H C00080; NADH C00004; 3-sulfopyruvate C05528; oxaloacetate C00036;	no_data	n/a	SO4 C00059;	No	No	No
2x0r	A	Q07841	A:22-162;	2003.1.1.40	1.1.1.37;	NAD C00003; (2r)-3-sulfolactate C11537; (s)-malate C00149;	H C00080; NADH C00004; 3-sulfopyruvate C05528; oxaloacetate C00036;	no_data	NAD C00003;	NA C01330; CL;	No	No	No
2x0j	A	O08349	A:22-163;	2003.1.1.40	1.1.1.37;	NAD C00003; (2r)-3-sulfolactate C11537; (s)-malate C00149;	H C00080; NADH C00004; 3-sulfopyruvate C05528; oxaloacetate C00036;	no_data	n/a	ENA; SO4 C00059;	No	No	No
2x8l	A	Q71T02	A:18-163;	2003.1.1.40	1.1.1.27;	NAD C00003; (s)-lactate C00186; 3-mercaptolactate C05823; 2-hydroxybutanoicacid C05984;	H C00080; pyruvate C00022; NADH C00004; 2-oxobutanoate C00109; mercaptopyruvate C00957;	no_data	n/a;	n/a;	No	No	No
5a1t	A	O96445	A:4-154;	2003.1.1.40	1.1.1.27;	NAD C00003; (s)-lactate C00186; 3-mercaptolactate C05823; 2-hydroxybutanoicacid C05984;	H C00080; pyruvate C00022; NADH C00004; 2-oxobutanoate C00109; mercaptopyruvate C00957;	no_data	NAI C00004;	OXM C01444;	No	No	No
9ldb	A	P00339	A:1-162;	2003.1.1.40	1.1.1.27;	NAD C00003; (s)-lactate C00186; 3-mercaptolactate C05823; 2-hydroxybutanoicacid C05984;	H C00080; pyruvate C00022; NADH C00004; 2-oxobutanoate C00109; mercaptopyruvate C00957;	no_data	NAD C00003;	OXM C01444; SO4 C00059;	ACE;	No	No
9ldt	A	P00339	A:1-162;	2003.1.1.40	1.1.1.27;	NAD C00003; (s)-lactate C00186; 3-mercaptolactate C05823; 2-hydroxybutanoicacid C05984;	H C00080; pyruvate C00022; NADH C00004; 2-oxobutanoate C00109; mercaptopyruvate C00957;	no_data	NAD C00003;	OXM C01444;	ACE;	No	No
2xxj	A	Q5SJA1	A:1-135;	2003.1.1.40	1.1.1.27;	NAD C00003; (s)-lactate C00186; 3-mercaptolactate C05823; 2-hydroxybutanoicacid C05984;	H C00080; pyruvate C00022; NADH C00004; 2-oxobutanoate C00109; mercaptopyruvate C00957;	no_data	NAD C00003;	OXM C01444;	No	No	No
2xxb	A	Q5SJA1	A:22-162;	2003.1.1.40	1.1.1.27;	NAD C00003; (s)-lactate C00186; 3-mercaptolactate C05823; 2-hydroxybutanoicacid C05984;	H C00080; pyruvate C00022; NADH C00004; 2-oxobutanoate C00109; mercaptopyruvate C00957;	no_data	n/a	AMP C00020;	No	No	No
2zqy	A	P00343	A:21-157;	2003.1.1.40	1.1.1.27;	NAD C00003; (s)-lactate C00186; 3-mercaptolactate C05823; 2-hydroxybutanoicacid C05984;	H C00080; pyruvate C00022; NADH C00004; 2-oxobutanoate C00109; mercaptopyruvate C00957;	no_data	n/a;	n/a;	No	No	No
2zqz	A	P00343	A:17-157;	2003.1.1.40	1.1.1.27;	NAD C00003; (s)-lactate C00186; 3-mercaptolactate C05823; 2-hydroxybutanoicacid C05984;	H C00080; pyruvate C00022; NADH C00004; 2-oxobutanoate C00109; mercaptopyruvate C00957;	no_data	n/a	SO4 C00059;	No	No	No
5es3	A	P04642	A:4-157;	2003.1.1.40	1.1.1.27;	NAD C00003; (s)-lactate C00186; 3-mercaptolactate C05823; 2-hydroxybutanoicacid C05984;	H C00080; pyruvate C00022; NADH C00004; 2-oxobutanoate C00109; mercaptopyruvate C00957;	no_data	n/a	OXM C01444;	No	No	No
7mdh	A	P17606	A:23-196;	2003.1.1.40	1.1.1.82;	NADP C00006; (s)-malate C00149;	H C00080; NADPH C00005; oxaloacetate C00036;	no_data	n/a	ZN C00038;	No	No	No
5hs4	A	Q4PRK9	A:4-149;	2003.1.1.40	1.1.1.27;	NAD C00003; (s)-lactate C00186; 3-mercaptolactate C05823; 2-hydroxybutanoicacid C05984;	H C00080; pyruvate C00022; NADH C00004; 2-oxobutanoate C00109; mercaptopyruvate C00957;	no_data	n/a;	n/a;	No	No	No
5hru	A	Q4PRK9	A:4-149;	2003.1.1.40	1.1.1.27;	NAD C00003; (s)-lactate C00186; 3-mercaptolactate C05823; 2-hydroxybutanoicacid C05984;	H C00080; pyruvate C00022; NADH C00004; 2-oxobutanoate C00109; mercaptopyruvate C00957;	no_data	n/a;	n/a;	No	Yes	No
3d0o	A	Q5HJD7	A:4-148;	2003.1.1.40	1.1.1.27;	NAD C00003; (s)-lactate C00186; 3-mercaptolactate C05823; 2-hydroxybutanoicacid C05984;	H C00080; pyruvate C00022; NADH C00004; 2-oxobutanoate C00109; mercaptopyruvate C00957;	no_data	n/a;	n/a;	No	No	No
5hto	A	Q4PRK9	A:4-149;	2003.1.1.40	1.1.1.27;	NAD C00003; (s)-lactate C00186; 3-mercaptolactate C05823; 2-hydroxybutanoicacid C05984;	H C00080; pyruvate C00022; NADH C00004; 2-oxobutanoate C00109; mercaptopyruvate C00957;	no_data	n/a;	n/a;	No	Yes	No
3d4p	A	Q5HJD7	A:4-148;	2003.1.1.40	1.1.1.27;	NAD C00003; (s)-lactate C00186; 3-mercaptolactate C05823; 2-hydroxybutanoicacid C05984;	H C00080; pyruvate C00022; NADH C00004; 2-oxobutanoate C00109; mercaptopyruvate C00957;	no_data	NAD C00003; PYR C00022;	n/a;	No	No	No
3d5t	A	Q3JKE9	A:3-153;	2003.1.1.40	1.1.1.37;	NAD C00003; (2r)-3-sulfolactate C11537; (s)-malate C00149;	H C00080; NADH C00004; 3-sulfopyruvate C05528; oxaloacetate C00036;	no_data	n/a	NA C01330;	No	No	No
5ixy	A	P00338	A:1-158;	2003.1.1.40	1.1.1.27;	NAD C00003; (s)-lactate C00186; 3-mercaptolactate C05823; 2-hydroxybutanoicacid C05984;	H C00080; pyruvate C00022; NADH C00004; 2-oxobutanoate C00109; mercaptopyruvate C00957;	no_data	NAD C00003;	GN2; SO4 C00059;	No	No	No
5ixs	A	P00338	A:1-158;	2003.1.1.40	1.1.1.27;	NAD C00003; (s)-lactate C00186; 3-mercaptolactate C05823; 2-hydroxybutanoicacid C05984;	H C00080; pyruvate C00022; NADH C00004; 2-oxobutanoate C00109; mercaptopyruvate C00957;	no_data	NAI C00004;	6EY; EPE; TXD C21423;	No	No	No
3czm	A	Q27797	A:16-163;	2003.1.1.40	1.1.1.27;	NAD C00003; (s)-lactate C00186; 3-mercaptolactate C05823; 2-hydroxybutanoicacid C05984;	H C00080; pyruvate C00022; NADH C00004; 2-oxobutanoate C00109; mercaptopyruvate C00957;	no_data	NAD C00003;	OXQ;	No	No	No
3dl2	A	Q8IX04	A:169-309;	2003.1.1.40	null	n/a	n/a	no_data	n/a	NA C01330; PO4 C00009;	No	No	No
5kka	A	P61889	A:1-145;	2003.1.1.40	1.1.1.37;	NAD C00003; (2r)-3-sulfolactate C11537; (s)-malate C00149;	H C00080; NADH C00004; 3-sulfopyruvate C05528; oxaloacetate C00036;	no_data	n/a	6V0 C21424;	No	No	No
5kkc	A	P13491	A:1-159;	2003.1.1.40	1.1.1.27;	NAD C00003; (s)-lactate C00186; 3-mercaptolactate C05823; 2-hydroxybutanoicacid C05984;	H C00080; pyruvate C00022; NADH C00004; 2-oxobutanoate C00109; mercaptopyruvate C00957;	no_data	n/a	6V0 C21424;	No	No	No
5kvv	A	P9WK13	A:3-155;	2003.1.1.40	1.1.1.37;	NAD C00003; (2r)-3-sulfolactate C11537; (s)-malate C00149;	H C00080; NADH C00004; 3-sulfopyruvate C05528; oxaloacetate C00036;	no_data	NAI C00004;	TRS C07182; SO4 C00059;	No	No	No
1a5z	A	P16115	A:22-162;	2003.1.1.40	1.1.1.27;	NAD C00003; (s)-lactate C00186; 3-mercaptolactate C05823; 2-hydroxybutanoicacid C05984;	H C00080; pyruvate C00022; NADH C00004; 2-oxobutanoate C00109; mercaptopyruvate C00957;	no_data	NAD C00003;	FBP C05378; OXM C01444;	No	No	No
5ldh	A	P00336	A:1-162;	2003.1.1.40	1.1.1.27;	NAD C00003; (s)-lactate C00186; 3-mercaptolactate C05823; 2-hydroxybutanoicacid C05984;	H C00080; pyruvate C00022; NADH C00004; 2-oxobutanoate C00109; mercaptopyruvate C00957;	no_data	n/a;	LNC;	ACE;	No	No
3fi9	A	B2RM04	A:0-147;	2003.1.1.40	null	n/a	n/a	no_data	n/a;	n/a;	No	No	No
3h3f	A	P13491	A:1-159;	2003.1.1.40	1.1.1.27;	NAD C00003; (s)-lactate C00186; 3-mercaptolactate C05823; 2-hydroxybutanoicacid C05984;	H C00080; pyruvate C00022; NADH C00004; 2-oxobutanoate C00109; mercaptopyruvate C00957;	no_data	NAI C00004;	ACT C00033; OXM C01444;	No	No	No
3h3j	A	Q5HJD7	A:4-148;	2003.1.1.40	1.1.1.27;	NAD C00003; (s)-lactate C00186; 3-mercaptolactate C05823; 2-hydroxybutanoicacid C05984;	H C00080; pyruvate C00022; NADH C00004; 2-oxobutanoate C00109; mercaptopyruvate C00957;	no_data	NAD C00003; PYR C00022;	n/a;	No	No	No
5mdh	A	P11708	A:1-153;	2003.1.1.40	1.1.1.37;	NAD C00003; (2r)-3-sulfolactate C11537; (s)-malate C00149;	H C00080; NADH C00004; 3-sulfopyruvate C05528; oxaloacetate C00036;	no_data	NAD C00003;	MAK C00830;	No	No	No
1b8v	A	Q9ZF99	A:3-157;	2003.1.1.40	1.1.1.37;	NAD C00003; (2r)-3-sulfolactate C11537; (s)-malate C00149;	H C00080; NADH C00004; 3-sulfopyruvate C05528; oxaloacetate C00036;	no_data	NAD C00003;	n/a;	No	No	No
1b8u	A	Q9ZF99	A:3-157;	2003.1.1.40	1.1.1.37;	NAD C00003; (2r)-3-sulfolactate C11537; (s)-malate C00149;	H C00080; NADH C00004; 3-sulfopyruvate C05528; oxaloacetate C00036;	no_data	NAD C00003;	n/a;	No	No	No
1b8p	A	Q9ZF99	A:3-157;	2003.1.1.40	1.1.1.37;	NAD C00003; (2r)-3-sulfolactate C11537; (s)-malate C00149;	H C00080; NADH C00004; 3-sulfopyruvate C05528; oxaloacetate C00036;	no_data	n/a;	n/a;	No	No	No
3gvh	A	Q2YLR9	A:2-144;	2003.1.1.40	1.1.1.37;	NAD C00003; (2r)-3-sulfolactate C11537; (s)-malate C00149;	H C00080; NADH C00004; 3-sulfopyruvate C05528; oxaloacetate C00036;	no_data	NAD C00003;	n/a;	No	No	No
3gvi	A	Q2YLR9	A:2-144;	2003.1.1.40	1.1.1.37;	NAD C00003; (2r)-3-sulfolactate C11537; (s)-malate C00149;	H C00080; NADH C00004; 3-sulfopyruvate C05528; oxaloacetate C00036;	no_data	n/a	ADP C00008;	No	No	No
3hhp	A	P61889	A:1-145;	2003.1.1.40	1.1.1.37;	NAD C00003; (2r)-3-sulfolactate C11537; (s)-malate C00149;	H C00080; NADH C00004; 3-sulfopyruvate C05528; oxaloacetate C00036;	no_data	n/a;	n/a;	No	No	No
1bdm	A	P10584	A:0-153;	2003.1.1.40	1.1.1.37;	NAD C00003; (2r)-3-sulfolactate C11537; (s)-malate C00149;	H C00080; NADH C00004; 3-sulfopyruvate C05528; oxaloacetate C00036;	no_data	n/a	NAX C04856;	No	No	No
1bmd	A	P10584	A:0-153;	2003.1.1.40	1.1.1.37;	NAD C00003; (2r)-3-sulfolactate C11537; (s)-malate C00149;	H C00080; NADH C00004; 3-sulfopyruvate C05528; oxaloacetate C00036;	no_data	NAD C00003;	n/a;	No	No	No
1d3a	A	Q07841	A:22-162;	2003.1.1.40	1.1.1.37;	NAD C00003; (2r)-3-sulfolactate C11537; (s)-malate C00149;	H C00080; NADH C00004; 3-sulfopyruvate C05528; oxaloacetate C00036;	no_data	n/a;	n/a;	No	No	No
1ceq	A	Q27743	A:19-163;	2003.1.1.40	1.1.1.27;	NAD C00003; (s)-lactate C00186; 3-mercaptolactate C05823; 2-hydroxybutanoicacid C05984;	H C00080; pyruvate C00022; NADH C00004; 2-oxobutanoate C00109; mercaptopyruvate C00957;	no_data	n/a;	n/a;	No	No	No
1cet	A	Q27743	A:18-163;	2003.1.1.40	1.1.1.27;	NAD C00003; (s)-lactate C00186; 3-mercaptolactate C05823; 2-hydroxybutanoicacid C05984;	H C00080; pyruvate C00022; NADH C00004; 2-oxobutanoate C00109; mercaptopyruvate C00957;	no_data	n/a	CLQ C07625;	No	No	No
1civ	A	P46489	A:12-192;	2003.1.1.40	1.1.1.82;	NADP C00006; (s)-malate C00149;	H C00080; NADPH C00005; oxaloacetate C00036;	no_data	NAP C00006;	n/a;	No	No	No
1emd	A	P61889	A:1-145;	2003.1.1.40	1.1.1.37;	NAD C00003; (2r)-3-sulfolactate C11537; (s)-malate C00149;	H C00080; NADH C00004; 3-sulfopyruvate C05528; oxaloacetate C00036;	no_data	NAD C00003;	CIT C00158;	No	No	No
1ez4	A	P56511	A:16-162;	2003.1.1.40	1.1.1.27;	NAD C00003; (s)-lactate C00186; 3-mercaptolactate C05823; 2-hydroxybutanoicacid C05984;	H C00080; pyruvate C00022; NADH C00004; 2-oxobutanoate C00109; mercaptopyruvate C00957;	no_data	NAD C00003;	n/a;	No	No	No
3ldh	A	P00341	A:0-164;	2003.1.1.40	1.1.1.27;	NAD C00003; (s)-lactate C00186; 3-mercaptolactate C05823; 2-hydroxybutanoicacid C05984;	H C00080; pyruvate C00022; NADH C00004; 2-oxobutanoate C00109; mercaptopyruvate C00957;	no_data	NAD C00003; PYR C00022;	n/a;	ACE;	No	No
1i10	A	P00338	A:1-159;	2003.1.1.40	1.1.1.27;	NAD C00003; (s)-lactate C00186; 3-mercaptolactate C05823; 2-hydroxybutanoicacid C05984;	H C00080; pyruvate C00022; NADH C00004; 2-oxobutanoate C00109; mercaptopyruvate C00957;	no_data	NAI C00004;	OXM C01444;	No	No	No
1i0z	A	P07195	A:1-160;	2003.1.1.40	1.1.1.27;	NAD C00003; (s)-lactate C00186; 3-mercaptolactate C05823; 2-hydroxybutanoicacid C05984;	H C00080; pyruvate C00022; NADH C00004; 2-oxobutanoate C00109; mercaptopyruvate C00957;	no_data	NAI C00004;	OXM C01444;	No	No	No
1gv1	A	P0C890	A:1-142;	2003.1.1.40	1.1.1.37;	NAD C00003; (2r)-3-sulfolactate C11537; (s)-malate C00149;	H C00080; NADH C00004; 3-sulfopyruvate C05528; oxaloacetate C00036;	no_data	n/a;	n/a;	No	No	No
1gv0	A	P80039	A:1-142;	2003.1.1.40	1.1.1.37;	NAD C00003; (2r)-3-sulfolactate C11537; (s)-malate C00149;	H C00080; NADH C00004; 3-sulfopyruvate C05528; oxaloacetate C00036;	no_data	NAD C00003;	n/a;	No	No	No
1guz	A	P80039	A:1-142;	2003.1.1.40	1.1.1.37; 1.1.1.37;	NAD C00003; (2r)-3-sulfolactate C11537; (s)-malate C00149;	H C00080; NADH C00004; 3-sulfopyruvate C05528; oxaloacetate C00036;	no_data	NAD C00003;	n/a;	No	No	No
1guy	A	P80040	A:2-143;	2003.1.1.40	1.1.1.37;	NAD C00003; (2r)-3-sulfolactate C11537; (s)-malate C00149;	H C00080; NADH C00004; 3-sulfopyruvate C05528; oxaloacetate C00036;	no_data	NAD C00003;	n/a;	No	No	No
1hlp	A	Q07841	A:21-160;	2003.1.1.40	1.1.1.37;	NAD C00003; (2r)-3-sulfolactate C11537; (s)-malate C00149;	H C00080; NADH C00004; 3-sulfopyruvate C05528; oxaloacetate C00036;	no_data	NAD C00003;	n/a;	No	No	No
3p7m	A	Q8G942	A:1-144;	2003.1.1.40	1.1.1.37;	NAD C00003; (2r)-3-sulfolactate C11537; (s)-malate C00149;	H C00080; NADH C00004; 3-sulfopyruvate C05528; oxaloacetate C00036;	no_data	n/a;	n/a;	No	No	No
1hyh	A	P14295	A:21-166;	2003.1.1.40	1.1.1.-;	no_substrate	no_product	no_data	NAD C00003;	SO4 C00059;	No	No	No
1hyg	A	Q60176	A:1-145;	2003.1.1.40	1.1.1.375;	NADP C00006; NAD C00003; (2s)-2-hydroxycarboxylate C15565; (s)-2-hydroxyacid C15565;	H C00080; NADH C00004; 2-oxocarboxylate C00161; NADPH C00005; 2-oxoacid C00161;	no_data	NAP C00006;	n/a;	No	No	No
1hye	A	Q60176	A:1-145;	2003.1.1.40	1.1.1.375;	NADP C00006; NAD C00003; (2s)-2-hydroxycarboxylate C15565; (s)-2-hydroxyacid C15565;	H C00080; NADH C00004; 2-oxocarboxylate C00161; NADPH C00005; 2-oxoacid C00161;	no_data	NAP C00006;	n/a;	No	No	No
1ib6	A	P61889	A:1-145;	2003.1.1.40	1.1.1.37;	NAD C00003; (2r)-3-sulfolactate C11537; (s)-malate C00149;	H C00080; NADH C00004; 3-sulfopyruvate C05528; oxaloacetate C00036;	no_data	NAD C00003;	SO4 C00059;	No	No	No
1ie3	A	P61889	A:1-145;	2003.1.1.40	1.1.1.37;	NAD C00003; (2r)-3-sulfolactate C11537; (s)-malate C00149;	H C00080; NADH C00004; 3-sulfopyruvate C05528; oxaloacetate C00036;	no_data	NAD C00003;	n/a;	No	No	No
3om9	A	P90613	A:14-163;	2003.1.1.40	1.1.1.27;	NAD C00003; (s)-lactate C00186; 3-mercaptolactate C05823; 2-hydroxybutanoicacid C05984;	H C00080; pyruvate C00022; NADH C00004; 2-oxobutanoate C00109; mercaptopyruvate C00957;	no_data	NAD C00003;	OXQ;	No	No	No
1iz9	A	P10584	A:1-154;	2003.1.1.40	1.1.1.37;	NAD C00003; (2r)-3-sulfolactate C11537; (s)-malate C00149;	H C00080; NADH C00004; 3-sulfopyruvate C05528; oxaloacetate C00036;	no_data	n/a;	n/a;	No	No	No
3pqd	A	P13714	A:3-137;	2003.1.1.40	1.1.1.27;	NAD C00003; (s)-lactate C00186; 3-mercaptolactate C05823; 2-hydroxybutanoicacid C05984;	H C00080; pyruvate C00022; NADH C00004; 2-oxobutanoate C00109; mercaptopyruvate C00957;	no_data	NAD C00003;	n/a;	No	No	No
3pqe	A	P13714	A:2-147;	2003.1.1.40	1.1.1.27;	NAD C00003; (s)-lactate C00186; 3-mercaptolactate C05823; 2-hydroxybutanoicacid C05984;	H C00080; pyruvate C00022; NADH C00004; 2-oxobutanoate C00109; mercaptopyruvate C00957;	no_data	n/a;	n/a;	No	No	No
3pqf	A	P13714	A:2-137;	2003.1.1.40	1.1.1.27;	NAD C00003; (s)-lactate C00186; 3-mercaptolactate C05823; 2-hydroxybutanoicacid C05984;	H C00080; pyruvate C00022; NADH C00004; 2-oxobutanoate C00109; mercaptopyruvate C00957;	no_data	NAD C00003;	n/a;	No	No	No
1ldg	A	Q27743	A:18-163;	2003.1.1.40	1.1.1.27;	NAD C00003; (s)-lactate C00186; 3-mercaptolactate C05823; 2-hydroxybutanoicacid C05984;	H C00080; pyruvate C00022; NADH C00004; 2-oxobutanoate C00109; mercaptopyruvate C00957;	no_data	n/a	OXM C01444;	No	No	No
1ldb	A	P00344	A:15-162;	2003.1.1.40	1.1.1.27;	NAD C00003; (s)-lactate C00186; 3-mercaptolactate C05823; 2-hydroxybutanoicacid C05984;	H C00080; pyruvate C00022; NADH C00004; 2-oxobutanoate C00109; mercaptopyruvate C00957;	no_data	n/a	SO4 C00059;	No	No	No
1ldn	A	P00344	A:15-162;	2003.1.1.40	1.1.1.27;	NAD C00003; (s)-lactate C00186; 3-mercaptolactate C05823; 2-hydroxybutanoicacid C05984;	H C00080; pyruvate C00022; NADH C00004; 2-oxobutanoate C00109; mercaptopyruvate C00957;	no_data	NAD C00003;	OXM C01444;	No	No	No
1ldm	A	P00341	A:1-160;	2003.1.1.40	1.1.1.27;	NAD C00003; (s)-lactate C00186; 3-mercaptolactate C05823; 2-hydroxybutanoicacid C05984;	H C00080; pyruvate C00022; NADH C00004; 2-oxobutanoate C00109; mercaptopyruvate C00957;	no_data	NAD C00003;	OXM C01444;	No	No	No
1lld	A	E8ME30	A:7-149;	2003.1.1.40	1.1.1.27;	NAD C00003; (s)-lactate C00186; 3-mercaptolactate C05823; 2-hydroxybutanoicacid C05984;	H C00080; pyruvate C00022; NADH C00004; 2-oxobutanoate C00109; mercaptopyruvate C00957;	no_data	NAD C00003;	n/a;	No	No	No
1llc	A	P00343	A:15-164;	2003.1.1.40	1.1.1.27;	NAD C00003; (s)-lactate C00186; 3-mercaptolactate C05823; 2-hydroxybutanoicacid C05984;	H C00080; pyruvate C00022; NADH C00004; 2-oxobutanoate C00109; mercaptopyruvate C00957;	no_data	n/a;	n/a;	No	No	No
1mld	A	P00346	A:1-144;	2003.1.1.40	1.1.1.37;	NAD C00003; (2r)-3-sulfolactate C11537; (s)-malate C00149;	H C00080; NADH C00004; 3-sulfopyruvate C05528; oxaloacetate C00036;	no_data	n/a	CIT C00158;	No	No	No
1o6z	A	Q07841	A:22-162;	2003.1.1.40	1.1.1.37;	NAD C00003; (2r)-3-sulfolactate C11537; (s)-malate C00149;	H C00080; NADH C00004; 3-sulfopyruvate C05528; oxaloacetate C00036;	no_data	NAD C00003;	CL;	No	No	No
3tl2	A	Q6HSF4	A:1-148;	2003.1.1.40	1.1.1.37;	NAD C00003; (2r)-3-sulfolactate C11537; (s)-malate C00149;	H C00080; NADH C00004; 3-sulfopyruvate C05528; oxaloacetate C00036;	no_data	n/a	EDO C15588; SCN C01755;	No	No	No
1oc4	A	Q7SI97	A:18-163;	2003.1.1.40	1.1.1.27;	NAD C00003; (s)-lactate C00186; 3-mercaptolactate C05823; 2-hydroxybutanoicacid C05984;	H C00080; pyruvate C00022; NADH C00004; 2-oxobutanoate C00109; mercaptopyruvate C00957;	no_data	NAD C00003;	OXM C01444;	No	No	No
3vku	A	P00343	A:7-148;	2003.1.1.40	1.1.1.27;	NAD C00003; (s)-lactate C00186; 3-mercaptolactate C05823; 2-hydroxybutanoicacid C05984;	H C00080; pyruvate C00022; NADH C00004; 2-oxobutanoate C00109; mercaptopyruvate C00957;	no_data	n/a	SO4 C00059;	No	No	No
3vkv	A	P00343	A:6-150;	2003.1.1.40	1.1.1.27;	NAD C00003; (s)-lactate C00186; 3-mercaptolactate C05823; 2-hydroxybutanoicacid C05984;	H C00080; pyruvate C00022; NADH C00004; 2-oxobutanoate C00109; mercaptopyruvate C00957;	no_data	n/a	SO4 C00059;	No	No	No
3vpf	A	P00343	A:1-142;	2003.1.1.40	1.1.1.27;	NAD C00003; (s)-lactate C00186; 3-mercaptolactate C05823; 2-hydroxybutanoicacid C05984;	H C00080; pyruvate C00022; NADH C00004; 2-oxobutanoate C00109; mercaptopyruvate C00957;	no_data	PYR C00022;	n/a;	No	No	No
3vpg	A	P06150	A:21-160;	2003.1.1.40	1.1.1.27;	NAD C00003; (s)-lactate C00186; 3-mercaptolactate C05823; 2-hydroxybutanoicacid C05984;	H C00080; pyruvate C00022; NADH C00004; 2-oxobutanoate C00109; mercaptopyruvate C00957;	no_data	n/a	GOL C00116;	No	No	No
3vph	A	P06150	A:21-160;	2003.1.1.40	1.1.1.27;	NAD C00003; (s)-lactate C00186; 3-mercaptolactate C05823; 2-hydroxybutanoicacid C05984;	H C00080; pyruvate C00022; NADH C00004; 2-oxobutanoate C00109; mercaptopyruvate C00957;	no_data	NAD C00003;	GOL C00116; OXM C01444;	No	No	No
1pzh	A	P90613	A:18-163;	2003.1.1.40	1.1.1.27;	NAD C00003; (s)-lactate C00186; 3-mercaptolactate C05823; 2-hydroxybutanoicacid C05984;	H C00080; pyruvate C00022; NADH C00004; 2-oxobutanoate C00109; mercaptopyruvate C00957;	no_data	NAD C00003;	OXL C00209;	No	No	No
1pzg	A	P90613	A:18-163;	2003.1.1.40	1.1.1.27;	NAD C00003; (s)-lactate C00186; 3-mercaptolactate C05823; 2-hydroxybutanoicacid C05984;	H C00080; pyruvate C00022; NADH C00004; 2-oxobutanoate C00109; mercaptopyruvate C00957;	no_data	n/a	A3D; SO4 C00059;	CME;	No	No
1pzf	A	P90613	A:18-163;	2003.1.1.40	1.1.1.27;	NAD C00003; (s)-lactate C00186; 3-mercaptolactate C05823; 2-hydroxybutanoicacid C05984;	H C00080; pyruvate C00022; NADH C00004; 2-oxobutanoate C00109; mercaptopyruvate C00957;	no_data	n/a	OXL C00209; A3D;	No	No	No
1pze	A	P90613	A:18-163;	2003.1.1.40	1.1.1.27;	NAD C00003; (s)-lactate C00186; 3-mercaptolactate C05823; 2-hydroxybutanoicacid C05984;	H C00080; pyruvate C00022; NADH C00004; 2-oxobutanoate C00109; mercaptopyruvate C00957;	no_data	n/a;	n/a;	No	No	No
3wsw	A	V5XPB8	A:3-137;	2003.1.1.40	1.1.1.27;	NAD C00003; (s)-lactate C00186; 3-mercaptolactate C05823; 2-hydroxybutanoicacid C05984;	H C00080; pyruvate C00022; NADH C00004; 2-oxobutanoate C00109; mercaptopyruvate C00957;	no_data	NAD C00003;	GOL C00116; FBP C05378;	No	No	No
3wsv	A	V5XPB8	A:1-137;	2003.1.1.40	1.1.1.27;	NAD C00003; (s)-lactate C00186; 3-mercaptolactate C05823; 2-hydroxybutanoicacid C05984;	H C00080; pyruvate C00022; NADH C00004; 2-oxobutanoate C00109; mercaptopyruvate C00957;	no_data	n/a	GOL C00116;	No	No	No
1t26	A	Q27743	A:19-163;	2003.1.1.40	1.1.1.27;	NAD C00003; (s)-lactate C00186; 3-mercaptolactate C05823; 2-hydroxybutanoicacid C05984;	H C00080; pyruvate C00022; NADH C00004; 2-oxobutanoate C00109; mercaptopyruvate C00957;	no_data	NAI C00004;	GBD;	No	No	No
1t25	A	Q27743	A:18-163;	2003.1.1.40	1.1.1.27;	NAD C00003; (s)-lactate C00186; 3-mercaptolactate C05823; 2-hydroxybutanoicacid C05984;	H C00080; pyruvate C00022; NADH C00004; 2-oxobutanoate C00109; mercaptopyruvate C00957;	no_data	NAI C00004;	GAG;	No	No	No
1t24	A	Q27743	A:18-163;	2003.1.1.40	1.1.1.27;	NAD C00003; (s)-lactate C00186; 3-mercaptolactate C05823; 2-hydroxybutanoicacid C05984;	H C00080; pyruvate C00022; NADH C00004; 2-oxobutanoate C00109; mercaptopyruvate C00957;	no_data	NAD C00003;	OXQ;	No	No	No
1t2f	B	P07195	B:1-160;	2003.1.1.40	1.1.1.27;	NAD C00003; (s)-lactate C00186; 3-mercaptolactate C05823; 2-hydroxybutanoicacid C05984;	H C00080; pyruvate C00022; NADH C00004; 2-oxobutanoate C00109; mercaptopyruvate C00957;	no_data	NAD C00003;	OXQ;	No	No	No
2d4a	B	Q9YEA1	B:1-139;	2003.1.1.40	1.1.1.299;	NADP C00006; NAD C00003; (s)-malate C00149;	H C00080; NADH C00004; NADPH C00005; oxaloacetate C00036;	no_data	n/a;	n/a;	No	No	No
4ply	B	A0A075B5H0	B:3-145;	2003.1.1.40	null	n/a	n/a	no_data	n/a	NAI C00004; PYR C00022;	No	No	No
4plt	B	A0A075B5H0	B:2-145;	2003.1.1.40	null	n/a	n/a	no_data	n/a	NAI C00004; OXM C01444;	No	No	No
5k0z	B	P00337	B:1-159;	2003.1.1.40	1.1.1.27;	NAD C00003; (s)-lactate C00186; 3-mercaptolactate C05823; 2-hydroxybutanoicacid C05984;	H C00080; pyruvate C00022; NADH C00004; 2-oxobutanoate C00109; mercaptopyruvate C00957;	no_data	n/a;	n/a;	No	No	No
1lth	T	E8ME30	T:7-149;	2003.1.1.40	1.1.1.27;	NAD C00003; (s)-lactate C00186; 3-mercaptolactate C05823; 2-hydroxybutanoicacid C05984;	H C00080; pyruvate C00022; NADH C00004; 2-oxobutanoate C00109; mercaptopyruvate C00957;	no_data	NAD C00003;	OXM C01444;	No	No	No
3nep	X	Q2S289	X:22-163;	2003.1.1.40	1.1.1.37;	NAD C00003; (2r)-3-sulfolactate C11537; (s)-malate C00149;	H C00080; NADH C00004; 3-sulfopyruvate C05528; oxaloacetate C00036;	no_data	n/a;	n/a;	No	No	No
4uup	A	no_data	A:3-153;	2003.1.1.40	null	n/a	n/a	no_cofactor	n/a	PO4 C00009; NAI C00004; SO4 C00059;	No	No	No
3zu2	A	Q8Z9U1	A:8-422;	2003.1.1.404	1.3.1.9;	hexadecanoyl-[acp] C05764; octanoyl-[acp] C05752; NADH C00004; butyryl-[acp] C05745; hexanoyl-[acp] C05749; NAD C00003; dodecanoyl-[acyl-carrierprotein] C05223; decanoyl-[acp] C05755; tetradecanoyl-[acp] C05761; (2e)-octadecenoyl-[acp] C16221; H C00080; acyl-[acyl-carrierprotein] C00173;	trans-hex-2-enoyl-[acp] C05748; trans-hexadec-2-enoyl-[acp] C05763; trans-dodec-2-enoyl-[acp] C05758; NAD C00003; H C00080; but-2-enoyl-[acyl-carrierprotein] C04246; trans-2,3-dehydroacyl-[acyl-carrierprotein] C00693; NADH C00004; trans-oct-2-enoyl-[acp] C05751; trans-tetradec-2-enoyl-[acp] C05760; trans-dec-2-enoyl-[acp] C05754; octadecanoyl-[acyl-carrierprotein] C04088;	no_data	NAI C00004;	NA C01330;	No	No	No
4bkq	A	Q8Z9U1	A:8-422;	2003.1.1.404	1.3.1.9;	hexadecanoyl-[acp] C05764; octanoyl-[acp] C05752; NADH C00004; butyryl-[acp] C05745; hexanoyl-[acp] C05749; NAD C00003; dodecanoyl-[acyl-carrierprotein] C05223; decanoyl-[acp] C05755; tetradecanoyl-[acp] C05761; (2e)-octadecenoyl-[acp] C16221; H C00080; acyl-[acyl-carrierprotein] C00173;	trans-hex-2-enoyl-[acp] C05748; trans-hexadec-2-enoyl-[acp] C05763; trans-dodec-2-enoyl-[acp] C05758; NAD C00003; H C00080; but-2-enoyl-[acyl-carrierprotein] C04246; trans-2,3-dehydroacyl-[acyl-carrierprotein] C00693; NADH C00004; trans-oct-2-enoyl-[acp] C05751; trans-tetradec-2-enoyl-[acp] C05760; trans-dec-2-enoyl-[acp] C05754; octadecanoyl-[acyl-carrierprotein] C04088;	no_data	NAI C00004;	n/a;	No	No	No
4euh	A	Q97LU2	A:-18-377;	2003.1.1.404	1.3.1.44;	NAD C00003; acyl-coa C00040; butanoyl-coa C00136;	trans-2,3-dehydroacyl-coa C00658; H C00080; NADH C00004; crotonoyl-coa C00877; trans-didehydroacyl-coa C00658;	no_data	n/a	NA C01330;	No	No	No
1vm6	A	Q9X1K8	A:1-96,A:183-214;	2003.1.1.406	1.17.1.8;	NADP C00006; NAD C00003; (s)-2,3,4,5-tetrahydropyridine-2,6-dicarboxylate C03972; 2,3,4,5-tetrahydrodipicolinate C03972; H2O C00001;	H C00080; NADH C00004; NADPH C00005; (2s,4s)-4-hydroxy-2,3,4,5-tetrahydrodipicolinate C20258;	no_data	NAD C00003;	EDO C15588; ACT C00033; PG4;	No	No	No
1yl5	A	P9WP23	A:2-105,A:215-245;	2003.1.1.406	1.17.1.8;	NADP C00006; NAD C00003; (s)-2,3,4,5-tetrahydropyridine-2,6-dicarboxylate C03972; 2,3,4,5-tetrahydrodipicolinate C03972; H2O C00001;	H C00080; NADH C00004; NADPH C00005; (2s,4s)-4-hydroxy-2,3,4,5-tetrahydrodipicolinate C20258;	no_data	n/a	MG C00305;	No	No	No
1yl6	A	P9WP23	A:2-105,A:215-245;	2003.1.1.406	1.17.1.8;	NADP C00006; NAD C00003; (s)-2,3,4,5-tetrahydropyridine-2,6-dicarboxylate C03972; 2,3,4,5-tetrahydrodipicolinate C03972; H2O C00001;	H C00080; NADH C00004; NADPH C00005; (2s,4s)-4-hydroxy-2,3,4,5-tetrahydrodipicolinate C20258;	no_data	n/a	MG C00305;	No	No	No
1yl7	A	P9WP23	A:2-105,A:215-245;	2003.1.1.406	1.17.1.8;	NADP C00006; NAD C00003; (s)-2,3,4,5-tetrahydropyridine-2,6-dicarboxylate C03972; 2,3,4,5-tetrahydrodipicolinate C03972; H2O C00001;	H C00080; NADH C00004; NADPH C00005; (2s,4s)-4-hydroxy-2,3,4,5-tetrahydrodipicolinate C20258;	no_data	n/a;	n/a;	No	No	No
4f3y	A	Q2SZ94	A:2-124,A:235-268;	2003.1.1.406	1.17.1.8;	NADP C00006; NAD C00003; (s)-2,3,4,5-tetrahydropyridine-2,6-dicarboxylate C03972; 2,3,4,5-tetrahydrodipicolinate C03972; H2O C00001;	H C00080; NADH C00004; NADPH C00005; (2s,4s)-4-hydroxy-2,3,4,5-tetrahydrodipicolinate C20258;	no_data	n/a	NA C01330; CL; UNX;	No	No	No
4ywj	A	P38103	A:1-127,A:238-268;	2003.1.1.406	1.17.1.8;	NADP C00006; NAD C00003; (s)-2,3,4,5-tetrahydropyridine-2,6-dicarboxylate C03972; 2,3,4,5-tetrahydrodipicolinate C03972; H2O C00001;	H C00080; NADH C00004; NADPH C00005; (2s,4s)-4-hydroxy-2,3,4,5-tetrahydrodipicolinate C20258;	no_data	NAD C00003;	PGE;	No	No	No
5eer	A	P40110	A:2-107,A:219-248;	2003.1.1.406	1.17.1.8;	NADP C00006; NAD C00003; (s)-2,3,4,5-tetrahydropyridine-2,6-dicarboxylate C03972; 2,3,4,5-tetrahydrodipicolinate C03972; H2O C00001;	H C00080; NADH C00004; NADPH C00005; (2s,4s)-4-hydroxy-2,3,4,5-tetrahydrodipicolinate C20258;	no_data	n/a;	n/a;	No	No	No
5ees	A	P40110	A:2-107,A:219-248;	2003.1.1.406	1.17.1.8;	NADP C00006; NAD C00003; (s)-2,3,4,5-tetrahydropyridine-2,6-dicarboxylate C03972; 2,3,4,5-tetrahydrodipicolinate C03972; H2O C00001;	H C00080; NADH C00004; NADPH C00005; (2s,4s)-4-hydroxy-2,3,4,5-tetrahydrodipicolinate C20258;	no_data	NAP C00006;	n/a;	No	No	No
5kt0	A	Q3MFY8	A:38-173,A:284-311;	2003.1.1.406	1.17.1.8;	NADP C00006; NAD C00003; (s)-2,3,4,5-tetrahydropyridine-2,6-dicarboxylate C03972; 2,3,4,5-tetrahydrodipicolinate C03972; H2O C00001;	H C00080; NADH C00004; NADPH C00005; (2s,4s)-4-hydroxy-2,3,4,5-tetrahydrodipicolinate C20258;	no_data	n/a;	n/a;	No	No	No
1c3v	A	P9WP23	A:502-605,A:715-745;	2003.1.1.406	1.17.1.8;	NADP C00006; NAD C00003; (s)-2,3,4,5-tetrahydropyridine-2,6-dicarboxylate C03972; 2,3,4,5-tetrahydrodipicolinate C03972; H2O C00001;	H C00080; NADH C00004; NADPH C00005; (2s,4s)-4-hydroxy-2,3,4,5-tetrahydrodipicolinate C20258;	no_data	NDP C00005;	PDC;	No	No	No
1arz	A	P04036	A:4-130,A:241-273;	2003.1.1.406	1.17.1.8;	NADP C00006; NAD C00003; (s)-2,3,4,5-tetrahydropyridine-2,6-dicarboxylate C03972; 2,3,4,5-tetrahydrodipicolinate C03972; H2O C00001;	H C00080; NADH C00004; NADPH C00005; (2s,4s)-4-hydroxy-2,3,4,5-tetrahydrodipicolinate C20258;	no_data	n/a;	n/a;	No	No	No
3ijp	A	Q6G2G3	A:0-125,A:236-265;	2003.1.1.406	1.17.1.8;	NADP C00006; NAD C00003; (s)-2,3,4,5-tetrahydropyridine-2,6-dicarboxylate C03972; 2,3,4,5-tetrahydrodipicolinate C03972; H2O C00001;	H C00080; NADH C00004; NADPH C00005; (2s,4s)-4-hydroxy-2,3,4,5-tetrahydrodipicolinate C20258;	no_data	NAP C00006;	NA C01330; CL; UNX;	No	No	No
1dih	A	P04036	A:2-130,A:241-273;	2003.1.1.406	1.17.1.8;	NADP C00006; NAD C00003; (s)-2,3,4,5-tetrahydropyridine-2,6-dicarboxylate C03972; 2,3,4,5-tetrahydrodipicolinate C03972; H2O C00001;	H C00080; NADH C00004; NADPH C00005; (2s,4s)-4-hydroxy-2,3,4,5-tetrahydrodipicolinate C20258;	no_data	NDP C00005;	n/a;	No	No	No
1drv	A	P04036	A:4-130,A:241-273;	2003.1.1.406	1.17.1.8;	NADP C00006; NAD C00003; (s)-2,3,4,5-tetrahydropyridine-2,6-dicarboxylate C03972; 2,3,4,5-tetrahydrodipicolinate C03972; H2O C00001;	H C00080; NADH C00004; NADPH C00005; (2s,4s)-4-hydroxy-2,3,4,5-tetrahydrodipicolinate C20258;	no_data	n/a;	A3D;	No	No	No
1dru	A	P04036	A:4-130,A:241-273;	2003.1.1.406	1.17.1.8;	NADP C00006; NAD C00003; (s)-2,3,4,5-tetrahydropyridine-2,6-dicarboxylate C03972; 2,3,4,5-tetrahydrodipicolinate C03972; H2O C00001;	H C00080; NADH C00004; NADPH C00005; (2s,4s)-4-hydroxy-2,3,4,5-tetrahydrodipicolinate C20258;	no_data	NAD C00003;	n/a;	No	No	No
1drw	A	P04036	A:2-130,A:241-273;	2003.1.1.406	1.17.1.8;	NADP C00006; NAD C00003; (s)-2,3,4,5-tetrahydropyridine-2,6-dicarboxylate C03972; 2,3,4,5-tetrahydrodipicolinate C03972; H2O C00001;	H C00080; NADH C00004; NADPH C00005; (2s,4s)-4-hydroxy-2,3,4,5-tetrahydrodipicolinate C20258;	no_data	n/a;	NHD;	No	No	No
1h2h	A	Q9X1X6	A:1-108,A:220-241;	2003.1.1.406	1.4.1.21;	NADP C00006; NAD C00003; H2O C00001; l-aspartate C00049;	iminoaspartate C05840; H C00080; NADPH C00005; ammonia C00014; NH3 C00014; NADH C00004; oxaloacetate C00036;	no_data	NAD C00003;	n/a;	No	No	No
1j5p	A	Q9X1X6	A:-1-108,A:220-241;	2003.1.1.406	1.4.1.21;	NADP C00006; NAD C00003; H2O C00001; l-aspartate C00049;	iminoaspartate C05840; H C00080; NADPH C00005; ammonia C00014; NH3 C00014; NADH C00004; oxaloacetate C00036;	no_data	NAD C00003;	n/a;	No	No	No
3qy9	A	Q5HG24	A:-2-104,A:212-240;	2003.1.1.406	1.17.1.8;	NADP C00006; NAD C00003; (s)-2,3,4,5-tetrahydropyridine-2,6-dicarboxylate C03972; 2,3,4,5-tetrahydrodipicolinate C03972; H2O C00001;	H C00080; NADH C00004; NADPH C00005; (2s,4s)-4-hydroxy-2,3,4,5-tetrahydrodipicolinate C20258;	no_data	n/a	GOL C00116; ACT C00033; SO4 C00059;	No	No	No
1p9l	A	P9WP23	A:2-105,A:215-245;	2003.1.1.406	1.17.1.8;	NADP C00006; NAD C00003; (s)-2,3,4,5-tetrahydropyridine-2,6-dicarboxylate C03972; 2,3,4,5-tetrahydrodipicolinate C03972; H2O C00001;	H C00080; NADH C00004; NADPH C00005; (2s,4s)-4-hydroxy-2,3,4,5-tetrahydrodipicolinate C20258;	no_data	n/a;	PDC;	No	No	No
1cf2	P	P10618	P:1-138,P:304-336;	2003.1.1.406	1.2.1.59;	NADP C00006; NAD C00003; phosphate C00009; d-glyceraldehyde3-phosphate C00118; orthophosphate C00009;	3-phospho-d-glyceroylphosphate C00236; H C00080; NADH C00004; NADPH C00005;	no_data	NAP C00006;	n/a;	No	No	No
4b4o	A	Q9NRG7	A:1-295;	2003.1.1.407	1.1.1.-;	no_substrate	no_product	no_data	NDP C00005;	PE4;	No	No	No
3oh8	A	no_data	A:134-456,A:484-513;	2003.1.1.407	null	n/a	n/a	no_cofactor	n/a;	n/a;	No	No	No
1t1r	A	P45568	A:0-148,A:274-299;	2003.1.1.408	1.1.1.267;	2-c-methyl-d-erythritol4-phosphate C11434; NADP C00006;	H C00080; 1-deoxy-d-xylulose5-phosphate C11437; NADPH C00005;	Mg2+;	n/a;	IMB;	No	No	No
1t1s	A	P45568	A:0-148,A:274-299;	2003.1.1.408	1.1.1.267;	2-c-methyl-d-erythritol4-phosphate C11434; NADP C00006;	H C00080; 1-deoxy-d-xylulose5-phosphate C11437; NADPH C00005;	Mg2+;	MG C00305;	CBQ;	No	No	No
3zi0	A	P9WNS1	A:12-150,A:266-291;	2003.1.1.408	1.1.1.267;	2-c-methyl-d-erythritol4-phosphate C11434; NADP C00006;	H C00080; 1-deoxy-d-xylulose5-phosphate C11437; NADPH C00005;	a_divalent_metal_cation;	MN C19610;	FM8;	No	No	No
3zhz	A	P9WNS1	A:11-150,A:266-291;	2003.1.1.408	1.1.1.267;	2-c-methyl-d-erythritol4-phosphate C11434; NADP C00006;	H C00080; 1-deoxy-d-xylulose5-phosphate C11437; NADPH C00005;	a_divalent_metal_cation;	n/a;	FM7;	No	No	No
3zhy	A	P9WNS1	A:11-150,A:266-291;	2003.1.1.408	1.1.1.267;	2-c-methyl-d-erythritol4-phosphate C11434; NADP C00006;	H C00080; 1-deoxy-d-xylulose5-phosphate C11437; NADPH C00005;	a_divalent_metal_cation;	MN C19610; NDP C00005;	FM6;	No	No	No
3zhx	A	P9WNS1	A:11-150,A:266-291;	2003.1.1.408	1.1.1.267;	2-c-methyl-d-erythritol4-phosphate C11434; NADP C00006;	H C00080; 1-deoxy-d-xylulose5-phosphate C11437; NADPH C00005;	a_divalent_metal_cation;	n/a;	FM6;	No	No	No
4a03	A	P9WNS0	A:11-150,A:266-291;	2003.1.1.408	1.1.1.267;	2-c-methyl-d-erythritol4-phosphate C11434; NADP C00006;	H C00080; 1-deoxy-d-xylulose5-phosphate C11437; NADPH C00005;	a_divalent_metal_cation;	MN C19610; NDP C00005;	F98 C17942; GOL C00116;	No	No	No
4aic	A	P9WNS1	A:11-150,A:266-291;	2003.1.1.408	1.1.1.267;	2-c-methyl-d-erythritol4-phosphate C11434; NADP C00006;	H C00080; 1-deoxy-d-xylulose5-phosphate C11437; NADPH C00005;	a_divalent_metal_cation;	MN C19610; NDP C00005;	FOM; SO4 C00059;	No	No	No
4gae	A	O96693	A:71-230,A:359-384;	2003.1.1.408	1.1.1.267;	2-c-methyl-d-erythritol4-phosphate C11434; NADP C00006;	H C00080; 1-deoxy-d-xylulose5-phosphate C11437; NADPH C00005;	Mg2+;	NDP C00005;	MN C19610; EDO C15588; FOB; CL; FOQ;	No	No	No
2c82	A	P9WNS1	A:11-150,A:266-291;	2003.1.1.408	1.1.1.267;	2-c-methyl-d-erythritol4-phosphate C11434; NADP C00006;	H C00080; 1-deoxy-d-xylulose5-phosphate C11437; NADPH C00005;	a_divalent_metal_cation;	n/a;	n/a;	No	No	No
2egh	A	P45568	A:0-148,A:274-299;	2003.1.1.408	1.1.1.267;	2-c-methyl-d-erythritol4-phosphate C11434; NADP C00006;	H C00080; 1-deoxy-d-xylulose5-phosphate C11437; NADPH C00005;	Mg2+;	NDP C00005; MG C00305;	n/a	No	No	No
4kp7	A	O96693	A:77-205,A:359-384;	2003.1.1.408	1.1.1.267;	2-c-methyl-d-erythritol4-phosphate C11434; NADP C00006;	H C00080; 1-deoxy-d-xylulose5-phosphate C11437; NADPH C00005;	Mg2+;	NAP C00006;	MN3; 1UQ;	No	No	No
4ooe	A	P9WNS1	A:12-150,A:266-291;	2003.1.1.408	1.1.1.267;	2-c-methyl-d-erythritol4-phosphate C11434; NADP C00006;	H C00080; 1-deoxy-d-xylulose5-phosphate C11437; NADPH C00005;	a_divalent_metal_cation;	MN C19610; NDP C00005;	FOM;	No	No	No
4oof	A	P9WNS1	A:11-150,A:266-291;	2003.1.1.408	1.1.1.267;	2-c-methyl-d-erythritol4-phosphate C11434; NADP C00006;	H C00080; 1-deoxy-d-xylulose5-phosphate C11437; NADPH C00005;	a_divalent_metal_cation;	MN C19610; NDP C00005;	FOM;	No	No	No
2jd0	A	P9WNS1	A:11-150,A:266-291;	2003.1.1.408	1.1.1.267;	2-c-methyl-d-erythritol4-phosphate C11434; NADP C00006;	H C00080; 1-deoxy-d-xylulose5-phosphate C11437; NADPH C00005;	a_divalent_metal_cation;	NDP C00005;	SO4 C00059;	No	No	No
2jd1	A	P9WNS1	A:11-150,A:266-291;	2003.1.1.408	1.1.1.267;	2-c-methyl-d-erythritol4-phosphate C11434; NADP C00006;	H C00080; 1-deoxy-d-xylulose5-phosphate C11437; NADPH C00005;	a_divalent_metal_cation;	MN C19610; NDP C00005;	SO4 C00059;	No	No	No
2jd2	A	P9WNS1	A:11-150,A:266-291;	2003.1.1.408	1.1.1.267;	2-c-methyl-d-erythritol4-phosphate C11434; NADP C00006;	H C00080; 1-deoxy-d-xylulose5-phosphate C11437; NADPH C00005;	a_divalent_metal_cation;	n/a	SO4 C00059;	No	No	No
2jcv	A	P9WNS1	A:11-150,A:266-291;	2003.1.1.408	1.1.1.267;	2-c-methyl-d-erythritol4-phosphate C11434; NADP C00006;	H C00080; 1-deoxy-d-xylulose5-phosphate C11437; NADPH C00005;	a_divalent_metal_cation;	NDP C00005;	FOM; SO4 C00059;	No	No	No
2jcx	A	P9WNS1	A:11-150,A:266-291;	2003.1.1.408	1.1.1.267;	2-c-methyl-d-erythritol4-phosphate C11434; NADP C00006;	H C00080; 1-deoxy-d-xylulose5-phosphate C11437; NADPH C00005;	a_divalent_metal_cation;	NDP C00005;	FOM; SO4 C00059;	No	No	No
2jcy	A	P9WNS1	A:11-150,A:266-291;	2003.1.1.408	1.1.1.267;	2-c-methyl-d-erythritol4-phosphate C11434; NADP C00006;	H C00080; 1-deoxy-d-xylulose5-phosphate C11437; NADPH C00005;	a_divalent_metal_cation;	n/a	SO4 C00059;	No	No	No
4rcv	A	P9WNS1	A:12-150,A:266-291;	2003.1.1.408	1.1.1.267;	2-c-methyl-d-erythritol4-phosphate C11434; NADP C00006;	H C00080; 1-deoxy-d-xylulose5-phosphate C11437; NADPH C00005;	a_divalent_metal_cation;	MN C19610; NDP C00005;	DE2;	No	No	No
4y67	A	Q8IKG4	A:77-230,A:359-384;	2003.1.1.408	1.1.1.267;	2-c-methyl-d-erythritol4-phosphate C11434; NADP C00006;	H C00080; 1-deoxy-d-xylulose5-phosphate C11437; NADPH C00005;	Mg2+;	n/a	MN C19610; RC5;	No	No	No
4y6p	A	Q8IKG4	A:77-230,A:359-384;	2003.1.1.408	1.1.1.267;	2-c-methyl-d-erythritol4-phosphate C11434; NADP C00006;	H C00080; 1-deoxy-d-xylulose5-phosphate C11437; NADPH C00005;	Mg2+;	n/a	MN C19610; R77; SO4 C00059;	No	No	No
4y6r	A	Q8IKG4	A:77-230,A:359-384;	2003.1.1.408	1.1.1.267;	2-c-methyl-d-erythritol4-phosphate C11434; NADP C00006;	H C00080; 1-deoxy-d-xylulose5-phosphate C11437; NADPH C00005;	Mg2+;	n/a	MN C19610; RF7;	No	No	No
4y6s	A	Q8IKG4	A:77-230,A:359-384;	2003.1.1.408	1.1.1.267;	2-c-methyl-d-erythritol4-phosphate C11434; NADP C00006;	H C00080; 1-deoxy-d-xylulose5-phosphate C11437; NADPH C00005;	Mg2+;	n/a	MN C19610; 48S;	No	No	No
4zn6	A	B7H1U5	A:10-158,A:283-308;	2003.1.1.408	1.1.1.267;	2-c-methyl-d-erythritol4-phosphate C11434; NADP C00006;	H C00080; 1-deoxy-d-xylulose5-phosphate C11437; NADPH C00005;	a_divalent_metal_cation;	n/a	EDO C15588; SO4 C00059;	No	No	No
4zqf	A	D5VAW2	A:5-152,A:278-303;	2003.1.1.408	1.1.1.267;	2-c-methyl-d-erythritol4-phosphate C11434; NADP C00006;	H C00080; 1-deoxy-d-xylulose5-phosphate C11437; NADPH C00005;	a_divalent_metal_cation;	MG C00305;	n/a	No	No	No
4zqe	A	D5VAW2	A:4-152,A:278-303;	2003.1.1.408	1.1.1.267;	2-c-methyl-d-erythritol4-phosphate C11434; NADP C00006;	H C00080; 1-deoxy-d-xylulose5-phosphate C11437; NADPH C00005;	a_divalent_metal_cation;	n/a	GOL C00116; SO4 C00059;	No	No	No
4zqh	A	D5VAW2	A:5-152,A:278-303;	2003.1.1.408	1.1.1.267;	2-c-methyl-d-erythritol4-phosphate C11434; NADP C00006;	H C00080; 1-deoxy-d-xylulose5-phosphate C11437; NADPH C00005;	a_divalent_metal_cation;	NDP C00005; MG C00305;	FOM; GOL C00116; NHE;	No	No	No
4zqg	A	D5VAW2	A:5-152,A:278-303;	2003.1.1.408	1.1.1.267;	2-c-methyl-d-erythritol4-phosphate C11434; NADP C00006;	H C00080; 1-deoxy-d-xylulose5-phosphate C11437; NADPH C00005;	a_divalent_metal_cation;	MG C00305;	NAD C00003; FOM; NHE;	No	No	No
5dul	A	Q8ZH62	A:-2-149,A:275-300;	2003.1.1.408	1.1.1.267;	2-c-methyl-d-erythritol4-phosphate C11434; NADP C00006;	H C00080; 1-deoxy-d-xylulose5-phosphate C11437; NADPH C00005;	a_divalent_metal_cation;	NDP C00005;	n/a;	No	No	No
3a06	A	Q9WZZ1	A:3-118,A:253-275;	2003.1.1.408	1.1.1.267;	2-c-methyl-d-erythritol4-phosphate C11434; NADP C00006;	H C00080; 1-deoxy-d-xylulose5-phosphate C11437; NADPH C00005;	a_divalent_metal_cation;	NDP C00005;	n/a;	No	No	No
3a14	A	Q9WZZ1	A:3-141,A:253-275;	2003.1.1.408	1.1.1.267;	2-c-methyl-d-erythritol4-phosphate C11434; NADP C00006;	H C00080; 1-deoxy-d-xylulose5-phosphate C11437; NADPH C00005;	a_divalent_metal_cation;	NDP C00005;	n/a;	No	No	No
3anl	A	P45568	A:0-148,A:274-299;	2003.1.1.408	1.1.1.267;	2-c-methyl-d-erythritol4-phosphate C11434; NADP C00006;	H C00080; 1-deoxy-d-xylulose5-phosphate C11437; NADPH C00005;	Mg2+;	NDP C00005;	n/a;	No	No	No
3anm	A	P45568	A:0-148,A:274-299;	2003.1.1.408	1.1.1.267;	2-c-methyl-d-erythritol4-phosphate C11434; NADP C00006;	H C00080; 1-deoxy-d-xylulose5-phosphate C11437; NADPH C00005;	Mg2+;	NDP C00005;	n/a;	No	No	No
3ann	A	P45568	A:0-148,A:274-299;	2003.1.1.408	1.1.1.267;	2-c-methyl-d-erythritol4-phosphate C11434; NADP C00006;	H C00080; 1-deoxy-d-xylulose5-phosphate C11437; NADPH C00005;	Mg2+;	NDP C00005;	n/a;	No	No	No
3au8	A	O96693	A:77-230,A:359-384;	2003.1.1.408	1.1.1.267;	2-c-methyl-d-erythritol4-phosphate C11434; NADP C00006;	H C00080; 1-deoxy-d-xylulose5-phosphate C11437; NADPH C00005;	Mg2+;	NDP C00005;	n/a;	No	No	No
3au9	A	O96693	A:77-230,A:359-384;	2003.1.1.408	1.1.1.267;	2-c-methyl-d-erythritol4-phosphate C11434; NADP C00006;	H C00080; 1-deoxy-d-xylulose5-phosphate C11437; NADPH C00005;	Mg2+;	NDP C00005; MG C00305;	FOM;	No	No	No
3aua	A	O96693	A:77-230,A:359-384;	2003.1.1.408	1.1.1.267;	2-c-methyl-d-erythritol4-phosphate C11434; NADP C00006;	H C00080; 1-deoxy-d-xylulose5-phosphate C11437; NADPH C00005;	Mg2+;	NDP C00005; MG C00305;	F98 C17942; CA C00076;	No	No	No
5jbi	A	Q8IKG4	A:77-230,A:359-384;	2003.1.1.408	1.1.1.267;	2-c-methyl-d-erythritol4-phosphate C11434; NADP C00006;	H C00080; 1-deoxy-d-xylulose5-phosphate C11437; NADPH C00005;	Mg2+;	n/a	MN C19610; EDO C15588; 6J8;	No	No	No
5jaz	A	Q8IKG4	A:77-230,A:359-384;	2003.1.1.408	1.1.1.267;	2-c-methyl-d-erythritol4-phosphate C11434; NADP C00006;	H C00080; 1-deoxy-d-xylulose5-phosphate C11437; NADPH C00005;	Mg2+;	n/a	MN C19610; FMT C00058; GOL C00116; LC5;	No	No	No
5jmp	A	Q8IKG4	A:77-230,A:359-384;	2003.1.1.408	1.1.1.267;	2-c-methyl-d-erythritol4-phosphate C11434; NADP C00006;	H C00080; 1-deoxy-d-xylulose5-phosphate C11437; NADPH C00005;	Mg2+;	n/a	MN C19610; LC7; EDO C15588;	No	No	No
5jmw	A	Q8IKG4	A:77-230,A:359-384;	2003.1.1.408	1.1.1.267;	2-c-methyl-d-erythritol4-phosphate C11434; NADP C00006;	H C00080; 1-deoxy-d-xylulose5-phosphate C11437; NADPH C00005;	Mg2+;	n/a	MPD; MN C19610; EDO C15588; L50;	No	No	No
5jo0	A	Q8IKG4	A:77-230,A:359-384;	2003.1.1.408	1.1.1.267;	2-c-methyl-d-erythritol4-phosphate C11434; NADP C00006;	H C00080; 1-deoxy-d-xylulose5-phosphate C11437; NADPH C00005;	Mg2+;	n/a	MN C19610; EDO C15588; GOL C00116; L56;	No	No	No
5jnl	A	Q8IKG4	A:77-230,A:359-384;	2003.1.1.408	1.1.1.267;	2-c-methyl-d-erythritol4-phosphate C11434; NADP C00006;	H C00080; 1-deoxy-d-xylulose5-phosphate C11437; NADPH C00005;	Mg2+;	n/a	MN C19610; EDO C15588; GOL C00116; L54;	No	No	No
3iie	A	B1JQG4	A:-2-149,A:275-300;	2003.1.1.408	1.1.1.267;	2-c-methyl-d-erythritol4-phosphate C11434; NADP C00006;	H C00080; 1-deoxy-d-xylulose5-phosphate C11437; NADPH C00005;	a_divalent_metal_cation;	MG C00305;	EDO C15588;	No	No	No
1k5h	A	P45568	A:1-149,A:275-300;	2003.1.1.408	1.1.1.267;	2-c-methyl-d-erythritol4-phosphate C11434; NADP C00006;	H C00080; 1-deoxy-d-xylulose5-phosphate C11437; NADPH C00005;	Mg2+;	n/a;	n/a;	No	No	No
3r0i	A	P45568	A:1-149,A:275-300;	2003.1.1.408	1.1.1.267;	2-c-methyl-d-erythritol4-phosphate C11434; NADP C00006;	H C00080; 1-deoxy-d-xylulose5-phosphate C11437; NADPH C00005;	Mg2+;	n/a	MN C19610; C0K;	No	No	No
1jvs	A	P45568	A:0-148,A:274-299;	2003.1.1.408	1.1.1.267;	2-c-methyl-d-erythritol4-phosphate C11434; NADP C00006;	H C00080; 1-deoxy-d-xylulose5-phosphate C11437; NADPH C00005;	Mg2+;	NDP C00005;	n/a;	No	No	No
3ras	A	P9WNS1	A:11-150,A:266-291;	2003.1.1.408	1.1.1.267;	2-c-methyl-d-erythritol4-phosphate C11434; NADP C00006;	H C00080; 1-deoxy-d-xylulose5-phosphate C11437; NADPH C00005;	a_divalent_metal_cation;	MN C19610; NDP C00005;	DCV; FM5;	No	No	No
1ono	A	P45568	A:1-149,A:275-300;	2003.1.1.408	1.1.1.267;	2-c-methyl-d-erythritol4-phosphate C11434; NADP C00006;	H C00080; 1-deoxy-d-xylulose5-phosphate C11437; NADPH C00005;	Mg2+;	n/a;	n/a;	No	No	No
1onn	A	P45568	A:1-149,A:275-300;	2003.1.1.408	1.1.1.267;	2-c-methyl-d-erythritol4-phosphate C11434; NADP C00006;	H C00080; 1-deoxy-d-xylulose5-phosphate C11437; NADPH C00005;	Mg2+;	n/a;	n/a;	No	No	No
1q0l	A	P45568	A:1-149,A:275-300;	2003.1.1.408	1.1.1.267;	2-c-methyl-d-erythritol4-phosphate C11434; NADP C00006;	H C00080; 1-deoxy-d-xylulose5-phosphate C11437; NADPH C00005;	Mg2+;	NDP C00005;	FOM;	No	No	No
1q0h	A	P45568	A:1-149,A:275-300;	2003.1.1.408	1.1.1.267;	2-c-methyl-d-erythritol4-phosphate C11434; NADP C00006;	H C00080; 1-deoxy-d-xylulose5-phosphate C11437; NADPH C00005;	Mg2+;	NDP C00005;	FOM;	No	No	No
1q0q	A	P45568	A:1-149,A:275-300;	2003.1.1.408	1.1.1.267;	2-c-methyl-d-erythritol4-phosphate C11434; NADP C00006;	H C00080; 1-deoxy-d-xylulose5-phosphate C11437; NADPH C00005;	Mg2+;	DXP C11437; NDP C00005;	n/a;	No	No	No
1onp	A	P45568	A:1-149,A:275-300;	2003.1.1.408	1.1.1.267;	2-c-methyl-d-erythritol4-phosphate C11434; NADP C00006;	H C00080; 1-deoxy-d-xylulose5-phosphate C11437; NADPH C00005;	Mg2+;	n/a;	FOM;	No	No	No
1r0l	A	Q9X5F2	A:4-126,A:265-290;	2003.1.1.408	1.1.1.267;	2-c-methyl-d-erythritol4-phosphate C11434; NADP C00006;	H C00080; 1-deoxy-d-xylulose5-phosphate C11437; NADPH C00005;	Mg2+;	NDP C00005;	n/a;	No	No	No
1r0k	A	Q9X5F2	A:4-126,A:265-290;	2003.1.1.408	1.1.1.267;	2-c-methyl-d-erythritol4-phosphate C11434; NADP C00006;	H C00080; 1-deoxy-d-xylulose5-phosphate C11437; NADPH C00005;	Mg2+;	n/a	ACT C00033;	No	No	No
3wqq	A	O96693	A:77-230,A:359-384;	2003.1.1.408	1.1.1.267;	2-c-methyl-d-erythritol4-phosphate C11434; NADP C00006;	H C00080; 1-deoxy-d-xylulose5-phosphate C11437; NADPH C00005;	Mg2+;	NDP C00005; MG C00305;	IB3;	No	No	No
3wqr	A	O96693	A:77-230,A:359-384;	2003.1.1.408	1.1.1.267;	2-c-methyl-d-erythritol4-phosphate C11434; NADP C00006;	H C00080; 1-deoxy-d-xylulose5-phosphate C11437; NADPH C00005;	Mg2+;	NDP C00005; MG C00305;	LSX;	No	No	No
5jc1	B	Q8IKG4	B:77-230,B:359-384;	2003.1.1.408	1.1.1.267;	2-c-methyl-d-erythritol4-phosphate C11434; NADP C00006;	H C00080; 1-deoxy-d-xylulose5-phosphate C11437; NADPH C00005;	Mg2+;	n/a	MN C19610; EDO C15588; 6JB;	No	No	No
3wqs	B	O96693	B:77-230,B:359-384;	2003.1.1.408	1.1.1.267;	2-c-methyl-d-erythritol4-phosphate C11434; NADP C00006;	H C00080; 1-deoxy-d-xylulose5-phosphate C11437; NADPH C00005;	Mg2+;	NDP C00005; MG C00305;	KBK;	No	No	No
2y1c	A	no_data	A:11-150,A:266-291;	2003.1.1.408	null	n/a	n/a	no_cofactor	n/a;	n/a;	No	No	No
2y1d	A	no_data	A:11-150,A:266-291;	2003.1.1.408	null	n/a	n/a	no_cofactor	n/a;	n/a;	No	No	No
2y1e	A	no_data	A:11-150,A:266-291;	2003.1.1.408	null	n/a	n/a	no_cofactor	n/a	MN C19610; SO4 C00059;	No	No	No
2y1f	A	no_data	A:11-150,A:266-291;	2003.1.1.408	null	n/a	n/a	no_cofactor	n/a	MN C19610; 34F; NDP C00005; SO4 C00059;	No	No	No
2y1g	A	no_data	A:11-150,A:266-291;	2003.1.1.408	null	n/a	n/a	no_cofactor	n/a	MN C19610; FM5; SO4 C00059;	No	No	No
3zu3	A	Q8Z9U1	A:-5-392;	2003.1.1.409	1.3.1.9;	hexadecanoyl-[acp] C05764; octanoyl-[acp] C05752; NADH C00004; butyryl-[acp] C05745; hexanoyl-[acp] C05749; NAD C00003; dodecanoyl-[acyl-carrierprotein] C05223; decanoyl-[acp] C05755; tetradecanoyl-[acp] C05761; (2e)-octadecenoyl-[acp] C16221; H C00080; acyl-[acyl-carrierprotein] C00173;	trans-hex-2-enoyl-[acp] C05748; trans-hexadec-2-enoyl-[acp] C05763; trans-dodec-2-enoyl-[acp] C05758; NAD C00003; H C00080; but-2-enoyl-[acyl-carrierprotein] C04246; trans-2,3-dehydroacyl-[acyl-carrierprotein] C00693; NADH C00004; trans-oct-2-enoyl-[acp] C05751; trans-tetradec-2-enoyl-[acp] C05760; trans-dec-2-enoyl-[acp] C05754; octadecanoyl-[acyl-carrierprotein] C04088;	no_data	NAI C00004;	NA C01330; GOL C00116;	No	No	No
3zu5	A	Q8Z9U1	A:-5-392;	2003.1.1.409	1.3.1.9;	hexadecanoyl-[acp] C05764; octanoyl-[acp] C05752; NADH C00004; butyryl-[acp] C05745; hexanoyl-[acp] C05749; NAD C00003; dodecanoyl-[acyl-carrierprotein] C05223; decanoyl-[acp] C05755; tetradecanoyl-[acp] C05761; (2e)-octadecenoyl-[acp] C16221; H C00080; acyl-[acyl-carrierprotein] C00173;	trans-hex-2-enoyl-[acp] C05748; trans-hexadec-2-enoyl-[acp] C05763; trans-dodec-2-enoyl-[acp] C05758; NAD C00003; H C00080; but-2-enoyl-[acyl-carrierprotein] C04246; trans-2,3-dehydroacyl-[acyl-carrierprotein] C00693; NADH C00004; trans-oct-2-enoyl-[acp] C05751; trans-tetradec-2-enoyl-[acp] C05760; trans-dec-2-enoyl-[acp] C05754; octadecanoyl-[acyl-carrierprotein] C04088;	no_data	NAI C00004;	AEW; NA C01330;	No	No	No
3zu4	A	Q8Z9U1	A:-5-392;	2003.1.1.409	1.3.1.9;	hexadecanoyl-[acp] C05764; octanoyl-[acp] C05752; NADH C00004; butyryl-[acp] C05745; hexanoyl-[acp] C05749; NAD C00003; dodecanoyl-[acyl-carrierprotein] C05223; decanoyl-[acp] C05755; tetradecanoyl-[acp] C05761; (2e)-octadecenoyl-[acp] C16221; H C00080; acyl-[acyl-carrierprotein] C00173;	trans-hex-2-enoyl-[acp] C05748; trans-hexadec-2-enoyl-[acp] C05763; trans-dodec-2-enoyl-[acp] C05758; NAD C00003; H C00080; but-2-enoyl-[acyl-carrierprotein] C04246; trans-2,3-dehydroacyl-[acyl-carrierprotein] C00693; NADH C00004; trans-oct-2-enoyl-[acp] C05751; trans-tetradec-2-enoyl-[acp] C05760; trans-dec-2-enoyl-[acp] C05754; octadecanoyl-[acyl-carrierprotein] C04088;	no_data	NAI C00004;	NA C01330; ZU4;	No	No	No
4bko	A	A0A0E1S3N2	A:-6-397;	2003.1.1.409	1.3.1.9;	hexadecanoyl-[acp] C05764; octanoyl-[acp] C05752; NADH C00004; butyryl-[acp] C05745; hexanoyl-[acp] C05749; NAD C00003; dodecanoyl-[acyl-carrierprotein] C05223; decanoyl-[acp] C05755; tetradecanoyl-[acp] C05761; (2e)-octadecenoyl-[acp] C16221; H C00080; acyl-[acyl-carrierprotein] C00173;	trans-hex-2-enoyl-[acp] C05748; trans-hexadec-2-enoyl-[acp] C05763; trans-dodec-2-enoyl-[acp] C05758; NAD C00003; H C00080; but-2-enoyl-[acyl-carrierprotein] C04246; trans-2,3-dehydroacyl-[acyl-carrierprotein] C00693; NADH C00004; trans-oct-2-enoyl-[acp] C05751; trans-tetradec-2-enoyl-[acp] C05760; trans-dec-2-enoyl-[acp] C05754; octadecanoyl-[acyl-carrierprotein] C04088;	no_data	n/a	GOL C00116; MES; SO4 C00059;	No	No	No
4eue	A	Q97LU2	A:1-398;	2003.1.1.409	1.3.1.44;	NAD C00003; acyl-coa C00040; butanoyl-coa C00136;	trans-2,3-dehydroacyl-coa C00658; H C00080; NADH C00004; crotonoyl-coa C00877; trans-didehydroacyl-coa C00658;	no_data	NAI C00004;	NA C01330;	No	No	No
4euf	A	Q97LU2	A:10-398;	2003.1.1.409	1.3.1.44;	NAD C00003; acyl-coa C00040; butanoyl-coa C00136;	trans-2,3-dehydroacyl-coa C00658; H C00080; NADH C00004; crotonoyl-coa C00877; trans-didehydroacyl-coa C00658;	no_data	NAD C00003;	NA C01330;	No	No	No
4fbg	A	Q73Q47	A:1-399;	2003.1.1.409	1.3.1.44;	NAD C00003; acyl-coa C00040; butanoyl-coa C00136;	trans-2,3-dehydroacyl-coa C00658; H C00080; NADH C00004; crotonoyl-coa C00877; trans-didehydroacyl-coa C00658;	no_data	NAD C00003;	n/a;	No	No	No
4ggo	A	Q73Q47	A:1-397;	2003.1.1.409	1.3.1.44;	NAD C00003; acyl-coa C00040; butanoyl-coa C00136;	trans-2,3-dehydroacyl-coa C00658; H C00080; NADH C00004; crotonoyl-coa C00877; trans-didehydroacyl-coa C00658;	no_data	n/a;	n/a;	No	No	No
4ggp	A	Q73Q47	A:1-397;	2003.1.1.409	1.3.1.44;	NAD C00003; acyl-coa C00040; butanoyl-coa C00136;	trans-2,3-dehydroacyl-coa C00658; H C00080; NADH C00004; crotonoyl-coa C00877; trans-didehydroacyl-coa C00658;	no_data	n/a;	n/a;	No	No	No
5jai	A	Q8Z9U1	A:-5-399;	2003.1.1.409	1.3.1.9;	hexadecanoyl-[acp] C05764; octanoyl-[acp] C05752; NADH C00004; butyryl-[acp] C05745; hexanoyl-[acp] C05749; NAD C00003; dodecanoyl-[acyl-carrierprotein] C05223; decanoyl-[acp] C05755; tetradecanoyl-[acp] C05761; (2e)-octadecenoyl-[acp] C16221; H C00080; acyl-[acyl-carrierprotein] C00173;	trans-hex-2-enoyl-[acp] C05748; trans-hexadec-2-enoyl-[acp] C05763; trans-dodec-2-enoyl-[acp] C05758; NAD C00003; H C00080; but-2-enoyl-[acyl-carrierprotein] C04246; trans-2,3-dehydroacyl-[acyl-carrierprotein] C00693; NADH C00004; trans-oct-2-enoyl-[acp] C05751; trans-tetradec-2-enoyl-[acp] C05760; trans-dec-2-enoyl-[acp] C05754; octadecanoyl-[acyl-carrierprotein] C04088;	no_data	NAI C00004;	MES; DMS C11143;	No	No	No
5jam	A	Q8Z9U1	A:-5-399;	2003.1.1.409	1.3.1.9;	hexadecanoyl-[acp] C05764; octanoyl-[acp] C05752; NADH C00004; butyryl-[acp] C05745; hexanoyl-[acp] C05749; NAD C00003; dodecanoyl-[acyl-carrierprotein] C05223; decanoyl-[acp] C05755; tetradecanoyl-[acp] C05761; (2e)-octadecenoyl-[acp] C16221; H C00080; acyl-[acyl-carrierprotein] C00173;	trans-hex-2-enoyl-[acp] C05748; trans-hexadec-2-enoyl-[acp] C05763; trans-dodec-2-enoyl-[acp] C05758; NAD C00003; H C00080; but-2-enoyl-[acyl-carrierprotein] C04246; trans-2,3-dehydroacyl-[acyl-carrierprotein] C00693; NADH C00004; trans-oct-2-enoyl-[acp] C05751; trans-tetradec-2-enoyl-[acp] C05760; trans-dec-2-enoyl-[acp] C05754; octadecanoyl-[acyl-carrierprotein] C04088;	no_data	NAI C00004;	DMS C11143;	No	No	No
5jaq	A	Q8Z9U1	A:-5-399;	2003.1.1.409	1.3.1.9;	hexadecanoyl-[acp] C05764; octanoyl-[acp] C05752; NADH C00004; butyryl-[acp] C05745; hexanoyl-[acp] C05749; NAD C00003; dodecanoyl-[acyl-carrierprotein] C05223; decanoyl-[acp] C05755; tetradecanoyl-[acp] C05761; (2e)-octadecenoyl-[acp] C16221; H C00080; acyl-[acyl-carrierprotein] C00173;	trans-hex-2-enoyl-[acp] C05748; trans-hexadec-2-enoyl-[acp] C05763; trans-dodec-2-enoyl-[acp] C05758; NAD C00003; H C00080; but-2-enoyl-[acyl-carrierprotein] C04246; trans-2,3-dehydroacyl-[acyl-carrierprotein] C00693; NADH C00004; trans-oct-2-enoyl-[acp] C05751; trans-tetradec-2-enoyl-[acp] C05760; trans-dec-2-enoyl-[acp] C05754; octadecanoyl-[acyl-carrierprotein] C04088;	no_data	NAI C00004;	DMS C11143;	No	No	No
3s8m	A	Q2P9J6	A:12-401;	2003.1.1.409	1.3.1.9;	hexadecanoyl-[acp] C05764; octanoyl-[acp] C05752; NADH C00004; butyryl-[acp] C05745; hexanoyl-[acp] C05749; NAD C00003; dodecanoyl-[acyl-carrierprotein] C05223; decanoyl-[acp] C05755; tetradecanoyl-[acp] C05761; (2e)-octadecenoyl-[acp] C16221; H C00080; acyl-[acyl-carrierprotein] C00173;	trans-hex-2-enoyl-[acp] C05748; trans-hexadec-2-enoyl-[acp] C05763; trans-dodec-2-enoyl-[acp] C05758; NAD C00003; H C00080; but-2-enoyl-[acyl-carrierprotein] C04246; trans-2,3-dehydroacyl-[acyl-carrierprotein] C00693; NADH C00004; trans-oct-2-enoyl-[acp] C05751; trans-tetradec-2-enoyl-[acp] C05760; trans-dec-2-enoyl-[acp] C05754; octadecanoyl-[acyl-carrierprotein] C04088;	no_data	n/a;	n/a;	No	No	No
4bkr	A	no_data	A:-4-399;	2003.1.1.409	null	n/a	n/a	no_cofactor	n/a	NA C01330; GOL C00116; NAI C00004; DMS C11143;	No	No	No
5g2o	A	no_data	A:-5-399;	2003.1.1.409	null	n/a	n/a	no_cofactor	n/a	NAI C00004; DMS C11143;	No	No	No
1rpn	A	Q51366	A:3-323;	2003.1.1.410	4.2.1.47;	gdp-mannose C00096; gdp-alpha-d-mannose C00096;	gdp-4-dehydro-alpha-d-rhamnose C01222; gdp-4-dehydro-6-deoxy-d-mannose C01222; H2O C00001;	NADP+;	n/a	NDP C00005; GDP C00035;	No	No	No
1t2a	A	O60547	A:23-369;	2003.1.1.410	4.2.1.47;	gdp-mannose C00096; gdp-alpha-d-mannose C00096;	gdp-4-dehydro-alpha-d-rhamnose C01222; gdp-4-dehydro-6-deoxy-d-mannose C01222; H2O C00001;	NADP+;	n/a	NDP C00005; GDP C00035;	No	No	No
1sb8	A	Q8KN66	A:1-341;	2003.1.1.410	null	n/a	n/a	no_data	n/a	NAD C00003; UD2 C00043;	No	No	No
1sb9	A	Q8KN66	A:2-341;	2003.1.1.410	null	n/a	n/a	no_data	n/a	UPG C00029; NAD C00003;	No	No	No
1uda	A	P09147	A:1-338;	2003.1.1.410	5.1.3.2;	dtdp-glucose C00842; udp-alpha-d-glucose C00029; udp-glucose C00029; udp-n-acetyl-alpha-d-glucosamine C00043;	dtdp-galactose C02097; udp-n-acetyl-d-galactosamine C00203; udp-alpha-d-galactose C00052;	NAD+;	NAD C00003;	EDO C15588; NA C01330; UFG; PGE;	No	No	No
1udb	A	P09147	A:1-338;	2003.1.1.410	5.1.3.2;	dtdp-glucose C00842; udp-alpha-d-glucose C00029; udp-glucose C00029; udp-n-acetyl-alpha-d-glucosamine C00043;	dtdp-galactose C02097; udp-n-acetyl-d-galactosamine C00203; udp-alpha-d-galactose C00052;	NAD+;	NAD C00003;	EDO C15588; NA C01330; UFG; PEG C14689;	No	No	No
1udc	A	P09147	A:1-338;	2003.1.1.410	5.1.3.2;	dtdp-glucose C00842; udp-alpha-d-glucose C00029; udp-glucose C00029; udp-n-acetyl-alpha-d-glucosamine C00043;	dtdp-galactose C02097; udp-n-acetyl-d-galactosamine C00203; udp-alpha-d-galactose C00052;	NAD+;	NAD C00003; UFM C00052;	EDO C15588; NA C01330; PGE;	No	No	No
1wvg	A	P26397	A:4-358;	2003.1.1.410	4.2.1.45;	cdp-glucose C00501;	cdp-4-dehydro-6-deoxy-d-glucose C01219; H2O C00001;	NAD+;	n/a	CXY; APR C00301;	No	No	No
1xel	A	P09147	A:1-338;	2003.1.1.410	5.1.3.2;	dtdp-glucose C00842; udp-alpha-d-glucose C00029; udp-glucose C00029; udp-n-acetyl-alpha-d-glucosamine C00043;	dtdp-galactose C02097; udp-n-acetyl-d-galactosamine C00203; udp-alpha-d-galactose C00052;	NAD+;	UPG C00029; NAD C00003;	EDO C15588; NA C01330; PEG C14689;	No	No	No
1z45	A	P04397	A:11-357;	2003.1.1.410	null	n/a	n/a	NAD+;	NAD C00003;	NA C01330;	No	No	No
2c20	A	A0A0F7RAG6	A:2-330;	2003.1.1.410	5.1.3.2;	dtdp-glucose C00842; udp-alpha-d-glucose C00029; udp-glucose C00029; udp-n-acetyl-alpha-d-glucosamine C00043;	dtdp-galactose C02097; udp-n-acetyl-d-galactosamine C00203; udp-alpha-d-galactose C00052;	no_data	n/a	NAD C00003; ZN C00038;	No	No	No
2c54	A	Q93VR3	A:13-374;	2003.1.1.410	5.1.3.18;	gdp-alpha-d-mannose C00096; gdp-mannose C00096;	gdp-l-gulose C15925; gdp-l-galactose C02280; GDP-beta-L-galactose;	NAD+;	NAD C00003; GKE C15925;	GKD; FMT C00058; EPE;	No	No	No
2c59	A	Q93VR3	A:13-375;	2003.1.1.410	5.1.3.18;	gdp-alpha-d-mannose C00096; gdp-mannose C00096;	gdp-l-gulose C15925; gdp-l-galactose C02280; GDP-beta-L-galactose;	NAD+;	NAD C00003; GDC C02280; GDD C00096;	BTB; FMT C00058;	No	No	No
2c5a	A	Q93VR3	A:13-375;	2003.1.1.410	5.1.3.18;	gdp-alpha-d-mannose C00096; gdp-mannose C00096;	gdp-l-gulose C15925; gdp-l-galactose C02280; GDP-beta-L-galactose;	NAD+;	NAD C00003; GDC C02280;	BTB; FMT C00058;	No	No	No
2c5e	A	Q93VR3	A:13-375;	2003.1.1.410	5.1.3.18;	gdp-alpha-d-mannose C00096; gdp-mannose C00096;	gdp-l-gulose C15925; gdp-l-galactose C02280; GDP-beta-L-galactose;	NAD+;	NAD C00003; GDD C00096;	FMT C00058;	No	No	No
2cnb	A	Q8T8E9	A:-1-381;	2003.1.1.410	5.1.3.2;	dtdp-glucose C00842; udp-alpha-d-glucose C00029; udp-glucose C00029; udp-n-acetyl-alpha-d-glucosamine C00043;	dtdp-galactose C02097; udp-n-acetyl-d-galactosamine C00203; udp-alpha-d-galactose C00052;	NAD+;	NAD C00003;	UFG;	No	No	No
4lis	A	C8VAU8	A:2-365;	2003.1.1.410	5.1.3.2;	dtdp-glucose C00842; udp-alpha-d-glucose C00029; udp-glucose C00029; udp-n-acetyl-alpha-d-glucosamine C00043;	dtdp-galactose C02097; udp-n-acetyl-d-galactosamine C00203; udp-alpha-d-galactose C00052;	NAD+;	UPG C00029; NAD C00003;	GOL C00116; UDP C00015; IOD;	No	No	No
2hun	A	O58151	A:3-334;	2003.1.1.410	null	n/a	n/a	no_data	n/a	NAD C00003;	No	No	No
4twr	A	Q2YKG6	A:3-327;	2003.1.1.410	5.1.3.2;	dtdp-glucose C00842; udp-alpha-d-glucose C00029; udp-glucose C00029; udp-n-acetyl-alpha-d-glucosamine C00043;	dtdp-galactose C02097; udp-n-acetyl-d-galactosamine C00203; udp-alpha-d-galactose C00052;	no_data	n/a	NAD C00003; ZN C00038;	No	No	No
2p5u	A	Q5SKQ2	A:1-311;	2003.1.1.410	null	n/a	n/a	no_data	n/a	NAD C00003;	No	No	No
2p5y	A	Q5SKQ2	A:1-311;	2003.1.1.410	null	n/a	n/a	no_data	n/a	NAD C00003;	No	No	No
2q1s	A	O87989	A:6-356;	2003.1.1.410	null	n/a	n/a	no_data	n/a	NAI C00004;	No	No	No
2q1t	A	O87989	A:6-355;	2003.1.1.410	null	n/a	n/a	no_data	n/a	NAD C00003; UDP C00015;	No	No	No
2q1u	A	O87989	A:6-355;	2003.1.1.410	null	n/a	n/a	no_data	n/a	NAD C00003; GOL C00116; UDP C00015;	No	No	No
2q1w	A	O87987	A:1-300;	2003.1.1.410	null	n/a	n/a	no_data	n/a	NAD C00003;	No	No	No
2pk3	A	Q6T1X6	A:1-309;	2003.1.1.410	1.1.1.281;	NADP C00006; NAD C00003; gdp-6-deoxy-d-mannose C03117; gdp-alpha-d-rhamnose C03117;	H C00080; gdp-4-dehydro-alpha-d-rhamnose C01222; gdp-4-dehydro-6-deoxy-d-mannose C01222; NADH C00004; NADPH C00005;	no_data	n/a	A2R C03246; GDD C00096;	No	No	No
2pzl	A	O87988	A:-1-308;	2003.1.1.410	null	n/a	n/a	no_data	n/a	NAD C00003; UDP C00015;	No	No	No
2pzm	A	O87988	A:-6-309;	2003.1.1.410	null	n/a	n/a	no_data	n/a	NAD C00003; UDP C00015; SO4 C00059;	No	No	No
2pzj	A	O87989	A:8-355;	2003.1.1.410	null	n/a	n/a	no_data	n/a	NAD C00003;	No	No	No
2pzk	A	O87988	A:-1-308;	2003.1.1.410	null	n/a	n/a	no_data	n/a	NAD C00003; MG C00305;	No	No	No
4wok	A	A0A0H3ASR6	A:3-327;	2003.1.1.410	5.1.3.2;	dtdp-glucose C00842; udp-alpha-d-glucose C00029; udp-glucose C00029; udp-n-acetyl-alpha-d-glucosamine C00043;	dtdp-galactose C02097; udp-n-acetyl-d-galactosamine C00203; udp-alpha-d-galactose C00052;	no_data	n/a	NAD C00003; PO4 C00009; ZN C00038;	No	No	No
4yrb	A	Q8K3F7	A:55-171,A:191-226,A:265-296,A:337-357;	2003.1.1.410	1.1.1.103;	NAD C00003; l-threonine C00188;	H C00080; NADH C00004; l-2-amino-3-oxobutanoicacid C03508; l-2-amino-3-oxobutanoate C03508;	no_data	NAD C00003;	n/a;	No	No	No
4zrm	A	Q9WYX9	A:1-308;	2003.1.1.410	null	n/a	n/a	no_data	n/a	NAD C00003; GOL C00116;	No	No	No
4zrn	A	Q9WYX9	A:1-309;	2003.1.1.410	null	n/a	n/a	no_data	n/a	UPG C00029; NAD C00003;	No	No	No
2udp	A	P09147	A:1-338;	2003.1.1.410	5.1.3.2;	dtdp-glucose C00842; udp-alpha-d-glucose C00029; udp-glucose C00029; udp-n-acetyl-alpha-d-glucosamine C00043;	dtdp-galactose C02097; udp-n-acetyl-d-galactosamine C00203; udp-alpha-d-galactose C00052;	NAD+;	NAD C00003;	EDO C15588; UPP; NA C01330;	No	No	No
2z1m	A	O67175	A:3-340;	2003.1.1.410	4.2.1.47;	gdp-mannose C00096; gdp-alpha-d-mannose C00096;	gdp-4-dehydro-alpha-d-rhamnose C01222; gdp-4-dehydro-6-deoxy-d-mannose C01222; H2O C00001;	NADP+;	n/a	NDP C00005; GDP C00035;	No	No	No
2z95	A	O67175	A:3-340;	2003.1.1.410	4.2.1.47;	gdp-mannose C00096; gdp-alpha-d-mannose C00096;	gdp-4-dehydro-alpha-d-rhamnose C01222; gdp-4-dehydro-6-deoxy-d-mannose C01222; H2O C00001;	NADP+;	n/a	NDP C00005; GDP C00035;	No	No	No
3aw9	A	A3MUJ4	A:1-307;	2003.1.1.410	5.1.3.2;	dtdp-glucose C00842; udp-alpha-d-glucose C00029; udp-glucose C00029; udp-n-acetyl-alpha-d-glucosamine C00043;	dtdp-galactose C02097; udp-n-acetyl-d-galactosamine C00203; udp-alpha-d-galactose C00052;	no_data	GDU C00052;	NAD C00003;	No	No	No
5in5	A	O60547	A:22-372;	2003.1.1.410	4.2.1.47;	gdp-mannose C00096; gdp-alpha-d-mannose C00096;	gdp-4-dehydro-alpha-d-rhamnose C01222; gdp-4-dehydro-6-deoxy-d-mannose C01222; H2O C00001;	NADP+;	NAP C00006;	GOL C00116; GFB C00325; GDP C00035;	No	No	No
5in4	A	O60547	A:-26-372;	2003.1.1.410	4.2.1.47;	gdp-mannose C00096; gdp-alpha-d-mannose C00096;	gdp-4-dehydro-alpha-d-rhamnose C01222; gdp-4-dehydro-6-deoxy-d-mannose C01222; H2O C00001;	NADP+;	NAP C00006;	GDP C00035; 6CK;	No	No	No
3ehe	A	O29886	A:3-305;	2003.1.1.410	null	n/a	n/a	no_data	n/a	NAD C00003;	No	No	No
3enk	A	Q3JPI3	A:1-340;	2003.1.1.410	5.1.3.2;	dtdp-glucose C00842; udp-alpha-d-glucose C00029; udp-glucose C00029; udp-n-acetyl-alpha-d-glucosamine C00043;	dtdp-galactose C02097; udp-n-acetyl-d-galactosamine C00203; udp-alpha-d-galactose C00052;	no_data	n/a	NAD C00003;	No	No	No
1a9z	A	P09147	A:1-338;	2003.1.1.410	5.1.3.2;	dtdp-glucose C00842; udp-alpha-d-glucose C00029; udp-glucose C00029; udp-n-acetyl-alpha-d-glucosamine C00043;	dtdp-galactose C02097; udp-n-acetyl-d-galactosamine C00203; udp-alpha-d-galactose C00052;	NAD+;	UPG C00029; NAD C00003;	NA C01330; PGE;	No	No	No
1a9y	A	P09147	A:1-338;	2003.1.1.410	5.1.3.2;	dtdp-glucose C00842; udp-alpha-d-glucose C00029; udp-glucose C00029; udp-n-acetyl-alpha-d-glucosamine C00043;	dtdp-galactose C02097; udp-n-acetyl-d-galactosamine C00203; udp-alpha-d-galactose C00052;	NAD+;	UPG C00029; NAD C00003;	NA C01330;	No	No	No
1bxk	A	P27830	A:2-342;	2003.1.1.410	4.2.1.46;	dtdp-glucose C00842; dtdp-alpha-d-glucose C00842;	dtdp-4-dehydro-6-deoxy-alpha-d-glucose C11907; dtdp-4-oxo-6-deoxy-d-glucose C11907; H2O C00001;	NAD+;	NAD C00003;	n/a	No	No	No
3icp	A	A3MUJ4	A:1-311;	2003.1.1.410	5.1.3.2;	dtdp-glucose C00842; udp-alpha-d-glucose C00029; udp-glucose C00029; udp-n-acetyl-alpha-d-glucosamine C00043;	dtdp-galactose C02097; udp-n-acetyl-d-galactosamine C00203; udp-alpha-d-galactose C00052;	no_data	n/a	NAD C00003; PO4 C00009;	No	No	No
1db3	A	P0AC88	A:1-33,A:55-357;	2003.1.1.410	4.2.1.47;	gdp-mannose C00096; gdp-alpha-d-mannose C00096;	gdp-4-dehydro-alpha-d-rhamnose C01222; gdp-4-dehydro-6-deoxy-d-mannose C01222; H2O C00001;	NADP+;	n/a;	n/a;	No	No	No
3ko8	A	A3MUJ4	A:1-311;	2003.1.1.410	5.1.3.2;	dtdp-glucose C00842; udp-alpha-d-glucose C00029; udp-glucose C00029; udp-n-acetyl-alpha-d-glucosamine C00043;	dtdp-galactose C02097; udp-n-acetyl-d-galactosamine C00203; udp-alpha-d-galactose C00052;	no_data	n/a	NAD C00003; PO4 C00009;	No	No	No
1ek6	A	Q14376	A:1-346;	2003.1.1.410	5.1.3.2;	dtdp-glucose C00842; udp-alpha-d-glucose C00029; udp-glucose C00029; udp-n-acetyl-alpha-d-glucosamine C00043;	dtdp-galactose C02097; udp-n-acetyl-d-galactosamine C00203; udp-alpha-d-galactose C00052;	NAD+;	UPG C00029;	NAI C00004; TMA C20292;	No	No	No
1ek5	A	Q14376	A:1-346;	2003.1.1.410	5.1.3.2;	dtdp-glucose C00842; udp-alpha-d-glucose C00029; udp-glucose C00029; udp-n-acetyl-alpha-d-glucosamine C00043;	dtdp-galactose C02097; udp-n-acetyl-d-galactosamine C00203; udp-alpha-d-galactose C00052;	NAD+;	NAD C00003;	n/a	No	No	No
1g1a	A	Q9EU31	A:1-345;	2003.1.1.410	4.2.1.46;	dtdp-glucose C00842; dtdp-alpha-d-glucose C00842;	dtdp-4-dehydro-6-deoxy-alpha-d-glucose C11907; dtdp-4-oxo-6-deoxy-d-glucose C11907; H2O C00001;	NAD+;	NAD C00003;	SO4 C00059;	No	No	No
3lu1	A	Q7BJX9	A:1-341;	2003.1.1.410	5.1.3.7;	udp-n-acetyl-alpha-d-glucosamine C00043;	udp-n-acetyl-d-galactosamine C00203; udp-n-acetyl-alpha-d-galactosamine C00203;	NAD+;	NAD C00003; UD2 C00043;	GLY C00037; SO4 C00059;	No	No	No
1i24	A	O48917	A:1-393;	2003.1.1.410	3.13.1.1;	sulfite C00094; udp-glucose C00029; H2O C00001; UDP-alpha-D-sulfoquinovopyranose;	sulfite C00094; udp-6-sulfoquinovose C11521; udp-alpha-d-glucose C00029; H2O C00001;	NAD+;	UPG C00029; NAD C00003;	SO4 C00059;	No	No	No
1i2c	A	O48917	A:1-393;	2003.1.1.410	3.13.1.1;	sulfite C00094; udp-glucose C00029; H2O C00001; UDP-alpha-D-sulfoquinovopyranose;	sulfite C00094; udp-6-sulfoquinovose C11521; udp-alpha-d-glucose C00029; H2O C00001;	NAD+;	UPG C00029; NAD C00003;	SO4 C00059;	No	No	No
1i2b	A	O48917	A:1-393;	2003.1.1.410	3.13.1.1;	sulfite C00094; udp-glucose C00029; H2O C00001; UDP-alpha-D-sulfoquinovopyranose;	sulfite C00094; udp-6-sulfoquinovose C11521; udp-alpha-d-glucose C00029; H2O C00001;	NAD+;	UPG C00029; NAD C00003; USQ C11521;	SO4 C00059;	No	No	No
1i3n	A	Q14376	A:2-346;	2003.1.1.410	5.1.3.2;	dtdp-glucose C00842; udp-alpha-d-glucose C00029; udp-glucose C00029; udp-n-acetyl-alpha-d-glucosamine C00043;	dtdp-galactose C02097; udp-n-acetyl-d-galactosamine C00203; udp-alpha-d-galactose C00052;	NAD+;	NAD C00003; UD1 C00043;	CL; MG C00305;	No	No	No
1i3m	A	Q14376	A:2-346;	2003.1.1.410	5.1.3.2;	dtdp-glucose C00842; udp-alpha-d-glucose C00029; udp-glucose C00029; udp-n-acetyl-alpha-d-glucosamine C00043;	dtdp-galactose C02097; udp-n-acetyl-d-galactosamine C00203; udp-alpha-d-galactose C00052;	NAD+;	NAD C00003; UD1 C00043;	CL; MG C00305;	No	No	No
1i3l	A	Q14376	A:2-346;	2003.1.1.410	5.1.3.2;	dtdp-glucose C00842; udp-alpha-d-glucose C00029; udp-glucose C00029; udp-n-acetyl-alpha-d-glucosamine C00043;	dtdp-galactose C02097; udp-n-acetyl-d-galactosamine C00203; udp-alpha-d-galactose C00052;	NAD+;	GDU C00052; NAD C00003;	EDO C15588; CL; MG C00305;	No	No	No
1i3k	A	Q14376	A:2-346;	2003.1.1.410	5.1.3.2;	dtdp-glucose C00842; udp-alpha-d-glucose C00029; udp-glucose C00029; udp-n-acetyl-alpha-d-glucosamine C00043;	dtdp-galactose C02097; udp-n-acetyl-d-galactosamine C00203; udp-alpha-d-galactose C00052;	NAD+;	UPG C00029; NAD C00003;	EDO C15588; CL; MG C00305;	No	No	No
1gy8	A	Q8T8E9	A:-1-381;	2003.1.1.410	5.1.3.2;	dtdp-glucose C00842; udp-alpha-d-glucose C00029; udp-glucose C00029; udp-n-acetyl-alpha-d-glucosamine C00043;	dtdp-galactose C02097; udp-n-acetyl-d-galactosamine C00203; udp-alpha-d-galactose C00052;	NAD+;	NAD C00003;	UDP C00015;	No	No	No
1hzj	A	Q14376	A:2-346;	2003.1.1.410	5.1.3.2;	dtdp-glucose C00842; udp-alpha-d-glucose C00029; udp-glucose C00029; udp-n-acetyl-alpha-d-glucosamine C00043;	dtdp-galactose C02097; udp-n-acetyl-d-galactosamine C00203; udp-alpha-d-galactose C00052;	NAD+;	NAD C00003; UD1 C00043;	CL;	No	No	No
1ker	A	Q8GIP9	A:5-333;	2003.1.1.410	4.2.1.46;	dtdp-glucose C00842; dtdp-alpha-d-glucose C00842;	dtdp-4-dehydro-6-deoxy-alpha-d-glucose C11907; dtdp-4-oxo-6-deoxy-d-glucose C11907; H2O C00001;	NAD+;	NAD C00003; DAU C00842;	SO4 C00059;	No	No	No
1kep	A	Q8GIP9	A:5-333;	2003.1.1.410	4.2.1.46;	dtdp-glucose C00842; dtdp-alpha-d-glucose C00842;	dtdp-4-dehydro-6-deoxy-alpha-d-glucose C11907; dtdp-4-oxo-6-deoxy-d-glucose C11907; H2O C00001;	NAD+;	NAD C00003;	TDX; SO4 C00059;	No	No	No
1kew	A	P26391	A:1-345;	2003.1.1.410	4.2.1.46;	dtdp-glucose C00842; dtdp-alpha-d-glucose C00842;	dtdp-4-dehydro-6-deoxy-alpha-d-glucose C11907; dtdp-4-oxo-6-deoxy-d-glucose C11907; H2O C00001;	NAD+;	NAD C00003;	GOL C00116; TYD C00363;	No	No	No
1keu	A	P26391	A:1-345;	2003.1.1.410	4.2.1.46;	dtdp-glucose C00842; dtdp-alpha-d-glucose C00842;	dtdp-4-dehydro-6-deoxy-alpha-d-glucose C11907; dtdp-4-oxo-6-deoxy-d-glucose C11907; H2O C00001;	NAD+;	NAD C00003; DAU C00842;	n/a	No	No	No
1ket	A	P95780	A:5-333;	2003.1.1.410	4.2.1.46;	dtdp-glucose C00842; dtdp-alpha-d-glucose C00842;	dtdp-4-dehydro-6-deoxy-alpha-d-glucose C11907; dtdp-4-oxo-6-deoxy-d-glucose C11907; H2O C00001;	NAD+;	NAD C00003;	TYD C00363;	No	No	No
1kvs	A	P09147	A:1-338;	2003.1.1.410	5.1.3.2;	dtdp-glucose C00842; udp-alpha-d-glucose C00029; udp-glucose C00029; udp-n-acetyl-alpha-d-glucosamine C00043;	dtdp-galactose C02097; udp-n-acetyl-d-galactosamine C00203; udp-alpha-d-galactose C00052;	NAD+;	UPG C00029; NAD C00003;	NA C01330; PEG C14689;	No	No	No
1kvr	A	P09147	A:1-338;	2003.1.1.410	5.1.3.2;	dtdp-glucose C00842; udp-alpha-d-glucose C00029; udp-glucose C00029; udp-n-acetyl-alpha-d-glucosamine C00043;	dtdp-galactose C02097; udp-n-acetyl-d-galactosamine C00203; udp-alpha-d-galactose C00052;	NAD+;	NAD C00003;	EDO C15588; NA C01330; PEG C14689; UDP C00015;	No	No	No
1kvq	A	P09147	A:1-338;	2003.1.1.410	5.1.3.2;	dtdp-glucose C00842; udp-alpha-d-glucose C00029; udp-glucose C00029; udp-n-acetyl-alpha-d-glucosamine C00043;	dtdp-galactose C02097; udp-n-acetyl-d-galactosamine C00203; udp-alpha-d-galactose C00052;	NAD+;	UPG C00029; NAD C00003;	EDO C15588; NA C01330;	No	No	No
1kvu	A	P09147	A:1-338;	2003.1.1.410	5.1.3.2;	dtdp-glucose C00842; udp-alpha-d-glucose C00029; udp-glucose C00029; udp-n-acetyl-alpha-d-glucosamine C00043;	dtdp-galactose C02097; udp-n-acetyl-d-galactosamine C00203; udp-alpha-d-galactose C00052;	NAD+;	UPG C00029; NAD C00003;	EDO C15588; NA C01330; PEG C14689;	No	No	No
1kvt	A	P09147	A:1-338;	2003.1.1.410	5.1.3.2;	dtdp-glucose C00842; udp-alpha-d-glucose C00029; udp-glucose C00029; udp-n-acetyl-alpha-d-glucosamine C00043;	dtdp-galactose C02097; udp-n-acetyl-d-galactosamine C00203; udp-alpha-d-galactose C00052;	NAD+;	UPG C00029; NAD C00003;	NA C01330; PEG C14689;	No	No	No
3ru7	A	Q7BJX9	A:1-341;	2003.1.1.410	5.1.3.7;	udp-n-acetyl-alpha-d-glucosamine C00043;	udp-n-acetyl-d-galactosamine C00203; udp-n-acetyl-alpha-d-galactosamine C00203;	NAD+;	NAD C00003;	UNL; GLY C00037; NA C01330; SO4 C00059;	No	No	No
3ru9	A	Q7BJX9	A:1-341;	2003.1.1.410	5.1.3.7;	udp-n-acetyl-alpha-d-glucosamine C00043;	udp-n-acetyl-d-galactosamine C00203; udp-n-acetyl-alpha-d-galactosamine C00203;	NAD+;	NAD C00003;	UNL; GLY C00037; SO4 C00059;	No	No	No
3ruf	A	Q7BJX9	A:1-341;	2003.1.1.410	5.1.3.7;	udp-n-acetyl-alpha-d-glucosamine C00043;	udp-n-acetyl-d-galactosamine C00203; udp-n-acetyl-alpha-d-galactosamine C00203;	NAD+;	NAD C00003;	UDP C00015; SO4 C00059;	No	No	No
3ruh	A	Q7BJX9	A:1-341;	2003.1.1.410	5.1.3.7;	udp-n-acetyl-alpha-d-glucosamine C00043;	udp-n-acetyl-d-galactosamine C00203; udp-n-acetyl-alpha-d-galactosamine C00203;	NAD+;	NAD C00003;	NA C01330; UD6; SO4 C00059;	No	No	No
3rua	A	Q7BJX9	A:1-341;	2003.1.1.410	5.1.3.7;	udp-n-acetyl-alpha-d-glucosamine C00043;	udp-n-acetyl-d-galactosamine C00203; udp-n-acetyl-alpha-d-galactosamine C00203;	NAD+;	NAD C00003;	UNL; SO4 C00059;	No	No	No
3ruc	A	Q7BJX9	A:1-341;	2003.1.1.410	5.1.3.7;	udp-n-acetyl-alpha-d-glucosamine C00043;	udp-n-acetyl-d-galactosamine C00203; udp-n-acetyl-alpha-d-galactosamine C00203;	NAD+;	NAD C00003; UD2 C00043;	SO4 C00059;	No	No	No
3rud	A	Q7BJX9	A:1-341;	2003.1.1.410	5.1.3.7;	udp-n-acetyl-alpha-d-glucosamine C00043;	udp-n-acetyl-d-galactosamine C00203; udp-n-acetyl-alpha-d-galactosamine C00203;	NAD+;	NAD C00003;	UNL;	No	No	No
3rue	A	Q7BJX9	A:1-341;	2003.1.1.410	5.1.3.7;	udp-n-acetyl-alpha-d-glucosamine C00043;	udp-n-acetyl-d-galactosamine C00203; udp-n-acetyl-alpha-d-galactosamine C00203;	NAD+;	NAD C00003;	UNL;	No	No	No
1lrl	A	P09147	A:1-338;	2003.1.1.410	5.1.3.2;	dtdp-glucose C00842; udp-alpha-d-glucose C00029; udp-glucose C00029; udp-n-acetyl-alpha-d-glucosamine C00043;	dtdp-galactose C02097; udp-n-acetyl-d-galactosamine C00203; udp-alpha-d-galactose C00052;	NAD+;	UPG C00029; NAD C00003;	NA C01330; PGE;	No	No	No
1lrk	A	P09147	A:1-338;	2003.1.1.410	5.1.3.2;	dtdp-glucose C00842; udp-alpha-d-glucose C00029; udp-glucose C00029; udp-n-acetyl-alpha-d-glucosamine C00043;	dtdp-galactose C02097; udp-n-acetyl-d-galactosamine C00203; udp-alpha-d-galactose C00052;	NAD+;	NAD C00003; UD1 C00043;	NA C01330; PGE;	No	No	No
1lrj	A	P09147	A:1-338;	2003.1.1.410	5.1.3.2;	dtdp-glucose C00842; udp-alpha-d-glucose C00029; udp-glucose C00029; udp-n-acetyl-alpha-d-glucosamine C00043;	dtdp-galactose C02097; udp-n-acetyl-d-galactosamine C00203; udp-alpha-d-galactose C00052;	NAD+;	NAD C00003; UD1 C00043;	NA C01330; PGE;	No	No	No
1n7h	A	P93031	A:28-366;	2003.1.1.410	4.2.1.47;	gdp-mannose C00096; gdp-alpha-d-mannose C00096;	gdp-4-dehydro-alpha-d-rhamnose C01222; gdp-4-dehydro-6-deoxy-d-mannose C01222; H2O C00001;	NADP+;	n/a	NDP C00005; GDP C00035;	No	No	No
1n7g	A	P93031	A:28-366;	2003.1.1.410	4.2.1.47;	gdp-mannose C00096; gdp-alpha-d-mannose C00096;	gdp-4-dehydro-alpha-d-rhamnose C01222; gdp-4-dehydro-6-deoxy-d-mannose C01222; H2O C00001;	NADP+;	n/a	NDP C00005; GDR C05386;	No	No	No
1nai	A	P09147	A:1-338;	2003.1.1.410	5.1.3.2;	dtdp-glucose C00842; udp-alpha-d-glucose C00029; udp-glucose C00029; udp-n-acetyl-alpha-d-glucosamine C00043;	dtdp-galactose C02097; udp-n-acetyl-d-galactosamine C00203; udp-alpha-d-galactose C00052;	NAD+;	NAD C00003;	NA C01330; PEG C14689; PDO C02457; UDP C00015;	No	No	No
1nah	A	P09147	A:1-338;	2003.1.1.410	5.1.3.2;	dtdp-glucose C00842; udp-alpha-d-glucose C00029; udp-glucose C00029; udp-n-acetyl-alpha-d-glucosamine C00043;	dtdp-galactose C02097; udp-n-acetyl-d-galactosamine C00203; udp-alpha-d-galactose C00052;	NAD+;	NAD C00003;	EDO C15588; NA C01330; PEG C14689; UDP C00015;	No	No	No
1oc2	A	Q8GIP9	A:5-333;	2003.1.1.410	4.2.1.46;	dtdp-glucose C00842; dtdp-alpha-d-glucose C00842;	dtdp-4-dehydro-6-deoxy-alpha-d-glucose C11907; dtdp-4-oxo-6-deoxy-d-glucose C11907; H2O C00001;	NAD+;	NAD C00003;	TDX; SO4 C00059;	No	No	No
1orr	A	P14169	A:2-339;	2003.1.1.410	5.1.3.10;	cdp-alpha-d-paratose C03598; cdp-3,6-dideoxy-d-glucose C03598;	CDP-alpha-D-tyvelose; cdp-3,6-dideoxy-d-mannose C03599;	NAD+;	NAD C00003;	CDP C00112;	No	No	No
3vps	A	E5KJ94	A:7-309;	2003.1.1.410	null	n/a	n/a	no_data	n/a	NAD C00003; UD1 C00043;	No	No	No
1r66	A	Q9ZGH3	A:1-322;	2003.1.1.410	4.2.1.46;	dtdp-glucose C00842; dtdp-alpha-d-glucose C00842;	dtdp-4-dehydro-6-deoxy-alpha-d-glucose C11907; dtdp-4-oxo-6-deoxy-d-glucose C11907; H2O C00001;	NAD+;	NAD C00003;	TYD C00363; CL;	No	No	No
1r6d	A	Q9ZGH3	A:1-322;	2003.1.1.410	4.2.1.46;	dtdp-glucose C00842; dtdp-alpha-d-glucose C00842;	dtdp-4-dehydro-6-deoxy-alpha-d-glucose C11907; dtdp-4-oxo-6-deoxy-d-glucose C11907; H2O C00001;	NAD+;	NAD C00003; DAU C00842;	n/a	No	No	No
1qrr	A	O48917	A:2-391;	2003.1.1.410	3.13.1.1;	sulfite C00094; udp-glucose C00029; H2O C00001; UDP-alpha-D-sulfoquinovopyranose;	sulfite C00094; udp-6-sulfoquinovose C11521; udp-alpha-d-glucose C00029; H2O C00001;	NAD+;	UPG C00029; NAD C00003;	SO4 C00059;	No	No	No
1rkx	A	Q57329	A:2-357;	2003.1.1.410	4.2.1.45;	cdp-glucose C00501;	cdp-4-dehydro-6-deoxy-d-glucose C01219; H2O C00001;	no_data	n/a	NAD C00003;	No	No	No
4im7	A	A0A0H2V7F2	A:5-280;	2003.1.1.411	1.-.-.-;	no_substrate	no_product	no_data	NAI C00004;	CS2 C00514;	No	No	No
3h2z	A	Q83PQ0	A:1-203;	2003.1.1.411	1.1.1.17;	NAD C00003; d-mannitol1-phosphate C00644;	beta-d-fructose6-phosphate C05345; H C00080; d-fructose6-phosphate C00085; NADH C00004;	no_data	n/a	NA C01330; GOL C00116; ACT C00033; PO4 C00009;	No	No	No
1m2w	A	O08355	A:1-286;	2003.1.1.411	1.1.1.67;	NAD C00003; mannitol C00392; d-mannitol C00392;	H C00080; NADH C00004; d-fructose C00095;	no_data	MTL C00392; NAD C00003;	n/a;	No	No	No
1lj8	A	O08355	A:1-286;	2003.1.1.411	1.1.1.67;	NAD C00003; mannitol C00392; d-mannitol C00392;	H C00080; NADH C00004; d-fructose C00095;	no_data	NAD C00003;	n/a;	No	No	No
4g5h	A	A0A0H3JPH0	A:-8-337;	2003.1.1.412	null	n/a	n/a	no_data	n/a	FMT C00058; UD7 C04613; NA C01330; NAP C00006;	No	No	No
4j2o	A	P37362	A:1-286,A:307-335;	2003.1.1.412	null	n/a	n/a	no_data	n/a	NAP C00006;	No	No	No
2gn4	A	O25511	A:5-333;	2003.1.1.412	4.2.1.115;	udp-n-acetyl-alpha-d-glucosamine C00043;	udp-2-acetamido-2,6-dideoxy-beta-l-arabino-hexos-4-ulose C19823; udp-2-acetamido-2,6-dideoxy-beta-l-arabino-hex-4-ulose C19823; H2O C00001;	NADP+;	UD1 C00043;	NDP C00005; MES;	No	No	No
2gn6	A	O25511	A:5-333;	2003.1.1.412	4.2.1.115;	udp-n-acetyl-alpha-d-glucosamine C00043;	udp-2-acetamido-2,6-dideoxy-beta-l-arabino-hexos-4-ulose C19823; udp-2-acetamido-2,6-dideoxy-beta-l-arabino-hex-4-ulose C19823; H2O C00001;	NADP+;	UD1 C00043; NAP C00006;	MES;	No	No	No
2gn8	A	O25511	A:7-333;	2003.1.1.412	4.2.1.115;	udp-n-acetyl-alpha-d-glucosamine C00043;	udp-2-acetamido-2,6-dideoxy-beta-l-arabino-hexos-4-ulose C19823; udp-2-acetamido-2,6-dideoxy-beta-l-arabino-hex-4-ulose C19823; H2O C00001;	NADP+;	NAP C00006;	MES; UDP C00015;	No	No	No
2gn9	A	O25511	A:5-333;	2003.1.1.412	4.2.1.115;	udp-n-acetyl-alpha-d-glucosamine C00043;	udp-2-acetamido-2,6-dideoxy-beta-l-arabino-hexos-4-ulose C19823; udp-2-acetamido-2,6-dideoxy-beta-l-arabino-hex-4-ulose C19823; H2O C00001;	NADP+;	NAP C00006;	UPG C00029; MES;	No	No	No
2gna	A	O25511	A:5-333;	2003.1.1.412	4.2.1.115;	udp-n-acetyl-alpha-d-glucosamine C00043;	udp-2-acetamido-2,6-dideoxy-beta-l-arabino-hexos-4-ulose C19823; udp-2-acetamido-2,6-dideoxy-beta-l-arabino-hex-4-ulose C19823; H2O C00001;	NADP+;	NAP C00006;	GDU C00052; MES;	No	No	No
3w1v	A	A0A0H3JPH0	A:-8-338;	2003.1.1.412	null	n/a	n/a	no_data	n/a	NA C01330; UDZ; EPE; SO4 C00059;	No	No	No
3vvc	A	A0A0H3JPH0	A:0-337;	2003.1.1.412	null	n/a	n/a	no_data	n/a	NAP C00006; SO4 C00059;	No	No	No
3vvb	A	A0A0H3JPH0	A:2-168,A:193-239,A:260-285,A:305-334;	2003.1.1.412	null	n/a	n/a	no_data	n/a	NAP C00006;	No	No	No
4ei2	A	O27564	A:115-244;	2003.1.1.413	null	n/a	n/a	no_data	n/a;	BA;	No	No	No
2aef	A	O27564	A:116-244;	2003.1.1.413	null	n/a	n/a	no_data	n/a	CA C00076;	No	No	No
2aej	A	O27564	A:116-244;	2003.1.1.413	null	n/a	n/a	no_data	n/a;	n/a;	No	No	No
2aem	A	O27564	A:113-236;	2003.1.1.413	null	n/a	n/a	no_data	n/a;	n/a;	No	No	No
4gx5	A	Q74FS9	A:116-253; A:350-480;	2003.1.1.413	null	n/a	n/a	no_data	n/a	ZN C00038; CA C00076;	No	No	No
4gvl	A	Q74FS9	A:350-480; A:110-259;	2003.1.1.413	null	n/a	n/a	no_data	n/a	AMP C00020; ZN C00038; CA C00076;	No	No	No
4gx0	A	Q74FS9	A:116-253; A:350-480;	2003.1.1.413	null	n/a	n/a	no_data	n/a	GLC C00267; PO4 C00009; ZN C00038; CA C00076;	No	No	No
4gx2	A	Q74FS9	A:116-253; A:350-480;	2003.1.1.413	null	n/a	n/a	no_data	n/a	NAD C00003; PO4 C00009; ZN C00038; CA C00076;	No	No	No
4gx1	A	Q74FS9	A:116-253; A:350-481;	2003.1.1.413	null	n/a	n/a	no_data	n/a	GLC C00267; ADP C00008; PO4 C00009; ZN C00038; CA C00076;	No	No	No
4j90	A	O32080	A:6-141;	2003.1.1.413	null	n/a	n/a	no_data	n/a	ATP C00002;	No	No	No
4j91	A	O32080	A:8-140;	2003.1.1.413	null	n/a	n/a	no_data	n/a	ADP C00008;	No	No	No
4j7c	A	O32080	A:7-140;	2003.1.1.413	null	n/a	n/a	no_data	n/a	ATP C00002;	No	No	No
4j9v	A	Q87KD2	A:1-139; A:231-366;	2003.1.1.413	null	n/a	n/a	no_data	n/a	AGS; MG C00305; SO4 C00059;	No	No	No
4l74	A	O27564	A:116-244;	2003.1.1.413	null	n/a	n/a	no_data	n/a	CA C00076;	No	No	No
4l73	A	O27564	A:115-236;	2003.1.1.413	null	n/a	n/a	no_data	n/a	NA C01330; CL; CA C00076;	No	No	No
4l76	A	O27564	A:113-236;	2003.1.1.413	null	n/a	n/a	no_data	n/a	NA C01330; CA C00076;	No	No	No
4l75	A	O27564	A:111-236;	2003.1.1.413	null	n/a	n/a	no_data	n/a;	n/a;	No	No	No
2fy8	A	O27564	A:116-244;	2003.1.1.413	null	n/a	n/a	no_data	n/a;	n/a;	No	No	No
2hms	A	O32080	A:7-140;	2003.1.1.413	null	n/a	n/a	no_data	n/a	NAI C00004;	No	No	No
2hmt	A	O32080	A:7-140;	2003.1.1.413	null	n/a	n/a	no_data	n/a	NAI C00004;	No	No	No
2hmu	A	O32080	A:7-140;	2003.1.1.413	null	n/a	n/a	no_data	n/a	ATP C00002;	No	No	No
2hmv	A	O32080	A:7-140;	2003.1.1.413	null	n/a	n/a	no_data	n/a	ADP C00008;	No	No	No
2hmw	A	O32080	A:7-140;	2003.1.1.413	null	n/a	n/a	no_data	n/a	ATP C00002;	No	No	No
4ro0	A	O27564	A:116-236;	2003.1.1.413	null	n/a	n/a	no_data	n/a;	n/a;	No	No	No
2ogu	A	O27564	A:116-244;	2003.1.1.413	null	n/a	n/a	no_data	n/a;	n/a;	No	No	No
5but	A	O32080	A:7-141; A:148-282;	2003.1.1.413	null	n/a	n/a	no_data	n/a;	n/a;	No	No	No
3c85	A	Q87RG9	A:29-178;	2003.1.1.413	null	n/a	n/a	no_data	n/a	AMP C00020; SO4 C00059;	No	No	No
3fwz	A	P39830	A:411-550;	2003.1.1.413	null	n/a	n/a	no_data	n/a	AMP C00020;	No	No	No
3l4b	A	D3KFX7	A:7-137;	2003.1.1.413	null	n/a	n/a	no_data	n/a	AMP C00020; UNX;	No	No	No
3kxd	A	O27564	A:116-244;	2003.1.1.413	null	n/a	n/a	no_data	n/a	CD C01413;	No	No	No
3llv	A	O28250	A:6-138;	2003.1.1.413	null	n/a	n/a	no_data	n/a	PO4 C00009;	No	No	No
1id1	A	P31069	A:3-155;	2003.1.1.413	null	n/a	n/a	no_data	n/a;	n/a;	No	No	No
3rbx	A	O27564	A:116-244;	2003.1.1.413	null	n/a	n/a	no_data	n/a	CA C00076;	No	No	No
3rbz	A	O27564	A:116-244;	2003.1.1.413	null	n/a	n/a	no_data	n/a	CA C00076;	No	No	No
1lnq	A	O27564	A:116-244;	2003.1.1.413	null	n/a	n/a	no_data	n/a	CA C00076;	No	No	No
1lsu	A	O32080	A:7-140;	2003.1.1.413	null	n/a	n/a	no_data	n/a	NAI C00004;	No	No	No
1lss	A	Q58505	A:1-132;	2003.1.1.413	null	n/a	n/a	no_data	n/a	NAD C00003;	No	No	No
4j7c	B	O32081	B:6-140;	2003.1.1.413	null	n/a	n/a	no_data	n/a	ATP C00002;	No	No	No
3l4b	C	D3KFX8	C:1-133;	2003.1.1.413	null	n/a	n/a	no_data	n/a	AMP C00020; UNX;	No	No	No
4j9u	E	Q87KD2	E:1-140; E:230-365;	2003.1.1.413	null	n/a	n/a	no_data	n/a	NAD C00003; TBR;	No	No	No
4g65	A	no_data	A:-1-140; A:231-365;	2003.1.1.413	null	n/a	n/a	no_cofactor	n/a	CL; PG4; SO4 C00059;	No	No	No
2g1u	A	no_data	A:4-140;	2003.1.1.413	null	n/a	n/a	no_cofactor	n/a	MPD; AMP C00020; NA C01330;	No	No	No
1ryd	A	Q07982	A:30-160,A:323-381;	2003.1.1.414	1.1.99.28;	d-fructose C00095; d-glucose C00031;	d-glucitol C00794; d-sorbitol C00794; d-gluconolactone C00198; d-glucono-1,5-lactone C00198;	NADP+;	n/a	NDP C00005; ACT C00033; BME C00928;	No	No	No
1rye	A	Q07982	A:30-160,A:323-381;	2003.1.1.414	1.1.99.28;	d-fructose C00095; d-glucose C00031;	d-glucitol C00794; d-sorbitol C00794; d-gluconolactone C00198; d-glucono-1,5-lactone C00198;	NADP+;	n/a	GOL C00116; NDP C00005;	No	No	No
1tlt	A	P75931	A:5-127,A:268-308;	2003.1.1.414	1.-.-.-;	no_substrate	no_product	no_data	n/a	SO4 C00059;	No	No	No
1xea	A	Q9KKQ4	A:2-122,A:267-312;	2003.1.1.414	null	n/a	n/a	no_data	n/a;	n/a;	No	No	No
1ydw	A	Q9SZ83	A:6-133,A:305-360;	2003.1.1.414	1.-.-.-;	no_substrate	no_product	no_data	n/a;	n/a;	No	No	No
[truncated: 28,580 more rows]
